# Supplementary material for: HLA class II-Restricted CD8+ T cells in HIV-1 Virus Controllers
Source: Sci Rep. 2019 Jul 15;9:10165. doi: 10.1038/s41598-019-46462-8 (PMC6629643; doi:10.1038/s41598-019-46462-8)
Supplement: Supplementary file 2 — Supplementary Table S1 [file 41598_2019_46462_MOESM2_ESM.xlsx]

## Sheet: Differentially Expressed Genes
Supplementary Table S1: RPKM values of the top genes differentially expressed between class II-restricted CD8+ T cells (GagIICD8), class I-restricted CD8+ T cells (SL9CD8) and class II-restricted CD4+ T cells (GagIICD4) in VCAA and VCAD. Each T cell subset for each patient was run in duplicate.
Gene Name	VCAAGagIICD4	VCAAGagIICD4.1	VCAAGagIICD8	VCAAGagIICD8.1	VCAASL9CD8	VCAASL9CD8.1			Gene Name	VCADGagIICD4	VCADGagIICD4.1	VCADGagIICD8	VCADGagIICD8.1	VCADSL9CD8	VCADSL9CD8.1
AARS	106766	121163	185819	176899	81844.2	76320			AARS	121734	126363	140109	132748	112158	106053
AATF	218085	222406	414309	410302	181137	179174			AATF	147623	200797	269162	261978	200489	197644
ABAT	0	0	162.532	0	6317.58	4307.52			ABAT	16529.7	14263.2	0	0	15059.7	10556.1
ABCB8	6512.61	10911.3	552.511	399.084	0	574.234			ABCB8	3339.51	2727.36	10110.7	12080.9	0	0
ABCF1	12574.8	10534	7161.47	5586.62	13620	14737.2			ABCF1	11066.1	14061.9	9274.4	9395.33	17694.9	15828.1
ABCF2	202521	208791	388698	402988	84943.4	92894.4			ABCF2	253607	260657	368835	373857	386321	386397
ABHD18	8895.48	7123.02	2682.03	2789.65	3797.67	5017.46			ABHD18	8034.94	8296.63	5625.29	6192.78	4513.96	5771.75
ABHD2	7947.03	9521.42	18642.5	18884.8	26405.6	22919.8			ABHD2	57475.1	62015.1	19681.6	17233	43691	48852
ABHD4	27392.1	29639.1	18096	12676.6	12993.6	19456.1			ABHD4	36896.3	32513.8	21959.4	21011.9	16060.5	15878.4
ABHD8	38074.6	36389.5	26966.8	29986.4	7684.11	5089.12			ABHD8	11189.5	12299.6	12287	14896.2	8513.08	8117.43
ABLIM1	8890.39	11255.9	17067.4	13509.9	26856	18793.3			ABLIM1	171135	152868	20817.8	21304.3	38828.8	40478.3
ABT1	406206	400103	332104	365636	296300	334840			ABT1	369575	380418	348323	356154	315264	321128
AC004687.1	1978.6	2012.65	0	0	3378.83	2710.34			AC004687.1	2193.01	3559.92	0	0	9234.63	7302.93
AC004865.2	13241.1	24341	0	0	25542.7	32917			AC004865.2	3329.25	6948.51	3609.09	2110.53	39155.1	41812.9
AC004918.3	12414	12063.1	47238.1	51401.4	0	0			AC004918.3	7384.11	8710.81	0	0	0	0
AC005229.4	10866.5	13041.6	0	0	832.665	1202.27			AC005229.4	7430.99	5545.74	120.619	0	5293.03	6894.26
AC005332.5	34363	37229.8	9581.46	7633.22	9519.37	12301.3			AC005332.5	7109.49	8655.66	7074.26	6244.01	1093.23	1092.71
AC005593.1	0	0	0	0	62445	72407.3			AC005593.1	7496.32	4011.7	0	0	7530.15	6026.69
AC005614.1	0	0	9899.14	13630.2	0	0			AC005831.1	3149.94	2556.66	0	0	13115.2	12049.6
AC005831.1	0	0	443.94	601.242	154.07	1384.18			AC006333.2	2829.63	2952.87	0	0	0	0
AC006333.2	9847.22	15398.2	0	0	10463.3	11750.4			AC006449.6	3880.26	3419.38	5831.24	5739.62	14540.4	12881.9
AC006449.6	6201.6	4022.01	32648	34750.9	26760.6	32354.5			AC007406.5	5995.6	7104	0	0	2074.38	691.129
AC007406.5	0	0	0	128.745	824.785	0			AC007485.2	5166.24	4833.53	0	0	708.02	876.177
AC007485.2	0	0	0	0	7685.29	5812.51			AC007686.3	170.33	118.499	0	0	0	0
AC007686.3	131.723	386.207	0	0	449.883	252.613			AC008105.3	16859.5	21233.8	14013.3	14511.5	12377.9	7148.27
AC008105.3	20681.2	23350.7	16960.5	10586.2	1279.6	4311.02			AC008124.1	9400.47	9470.16	3174.35	2539.47	11038.5	12609.4
AC008124.1	4579.02	4962.89	1354.97	1593.9	5293.63	5250.76			AC008764.8	655.803	228.122	683.046	1455.08	0	0
AC008764.8	2873.91	2973.95	9843.39	12767.9	0	540.339			AC009403.1	52952.1	64239.8	23831.8	32527.9	42736.4	39818.5
AC009403.1	42642.3	49613.3	8881.42	11727.7	48931.6	45864.6			AC010247.2	9569.86	5812.35	1220.5	1348.15	0	0
AC010247.2	18560.7	15548.3	0	0	267.475	0			AC010864.1	6289.23	8340.67	0	0	16515.1	17761.9
AC010864.1	3039.83	3055.77	0	0	692.142	1360.25			AC012306.2	29697	23939.7	26091.1	25101.2	37468.8	42310.6
AC012306.2	19685.1	21987	27503.8	29799.4	29880.8	37751.1			AC016683.1	6241.04	6151.04	0	0	40749.8	47002.2
AC016683.1	20110.3	11118.6	0	0	40294.6	36509.7			AC018926.2	12522.8	12860.8	0	0	33180.2	41060.7
AC018926.2	6456.28	10430.6	0	0	24150.6	26531.9			AC020571.1	64002.1	63227.5	34139.9	40116.7	26708.7	25576
AC020571.1	121264	126461	40996.8	45298.1	12960.1	9175.62			AC020916.1	8202.65	5823.07	2092.26	2414.26	22430.6	20480.3
AC020916.1	17088.5	17785.4	1274.01	1955.49	5011.01	3806.8			AC021851.1	6038.2	9165.36	0	0	18232.3	25141.8
AC021851.1	0	0	0	0	9907.33	4341.88			AC022107.1	191.965	333.876	9468.55	8412.04	0	59.0088
AC022107.1	0	0	365.239	0	0	0			AC022916.1	21411.6	18782	3241.27	3924.53	8562.63	4578.64
AC022916.1	54715	43784.4	0	0	8196.14	6995.33			AC026412.1	9048.25	9031.8	18175.1	17457.4	23117.9	19348.7
AC025034.1	0	0	63844.6	65118.4	0	0			AC026471.1	6771.61	5735.16	87.6139	0	10642.6	10377.6
AC026412.1	5476.22	5097.16	15718.5	20004	12642.1	10696.5			AC027097.1	1855.11	3318.7	9345.43	8820.16	3310.29	4399.08
AC026471.1	4857.3	4577.59	746.893	1618.46	518.421	0			AC027702.1	4194.48	5369.33	0	0	6096.63	4538.55
AC027097.1	1229.69	1545.17	18824.5	19849.4	15166.1	11529.2			AC037459.2	2477.17	3091.94	162.61	80.8277	0	0
AC027702.1	21019.6	22390.7	0	0	147.716	497.661			AC046185.2	16538.3	8003.97	0	0	7348.61	9725.46
AC037459.2	13071.9	10431.1	0	0	449.018	288.145			AC055822.1	2002.04	464.275	41704.2	49603.2	0	0
AC046185.2	4448.6	1863.3	0	0	4431.47	0			AC060780.1	2620.71	1239.8	6036.27	4651.81	1785.55	2320.1
AC055822.1	9289.58	6484.92	4232.39	11005.6	3525.26	659.82			AC073335.2	172.607	240.166	0	0	10290	5093.59
AC060780.1	1783.5	2173.16	9440.65	8643.89	4891.51	3731.26			AC073508.3	1674.25	2475.15	8687.85	6268.68	15922.3	17498.2
AC073335.2	0	0	0	0	531.88	0			AC073529.1	0	361.412	0	0	45275	47587.2
AC073508.3	5826.45	6507.77	47782.2	49181.8	7554.42	5173.01			AC079922.2	1909.3	1839.19	5703.61	2118.15	333.551	0
AC079922.2	12266.7	10180.7	10991.2	15743.6	1163.75	1742.55			AC089984.2	0	0	0	0	34395.8	37700.4
AC091057.1	0	0	0	0	1446.94	2585.12			AC091057.1	2016.98	2026.87	0	0	29435.3	29852.3
AC091729.3	33403	31313	99573.4	86448.7	9356.07	10168.1			AC091729.3	29138.2	38873.6	41468	37649.7	18879.3	18335.3
AC092718.4	64150.6	57769.6	51557.2	53295.4	55504.8	52490.7			AC092718.4	46868.1	41839.9	38509	37270.6	62640	73692.3
AC093157.1	3686.76	2123.28	15495.3	26001.9	7607.45	7659.49			AC093157.1	9534.61	13473.8	17423	14544.1	3721.74	1282.26
AC093752.1	42162	42635.3	1481.86	1605.54	8914.2	21561.7			AC093752.1	15966.3	16526.3	6953.14	3024.14	19899.1	14843.6
AC097376.2	659.782	138.175	0	0	20280.6	20455.7			AC097376.2	0	0	0	0	33786.5	33437.5
AC097637.2	0	0	22069.1	14203.6	0	0			AC097637.2	0	0	1062.07	824.872	0	0
AC098614.1	2854.02	2689.67	585.139	3169.89	6092.2	5929.41			AC098614.1	2075.9	2246.55	42522.1	42477.2	9821.93	7657.44
AC099850.1	3089.58	1725.44	24774.4	22419.3	30679.2	34233.7			AC099850.1	3773.16	4323.52	19319.2	24130.4	6300.82	7095.53
AC103724.4	4719.02	9882.85	0	0	0	0			AC103724.4	5085.09	4245.26	0	0	0	0
AC104986.2	15713.5	23288.8	27755.6	26850.2	63300.1	46361			AC104986.2	14067	20116.6	27558.5	26876.5	0	0
AC106872.5	13623.8	17119.1	0	0	7016.5	11404.7			AC106872.5	3565.31	3355.83	0	0	0	0
AC107068.1	0	136.832	7054.99	7208.43	0	0			AC107068.1	4787.56	4359.32	10716.7	9216.59	0	0
AC108134.3	17545	24118.9	0	0	256.079	0			AC108134.3	3490.34	1214.12	0	0	0	0
AC108449.2	24962.9	40080.4	0	369.676	41207.9	44149.4			AC108449.2	26899.4	31439.5	480.289	1193.67	5192.69	5291.98
AC109326.1	46244.8	45729.9	43627.9	42480.6	103118	96465.6			AC109326.1	43387.7	35815.3	14149.1	10724.1	79518.5	89973.7
AC116351.1	3825.45	3370.35	0	0	1201.41	1096.23			AC116351.1	8443.42	5933.44	0	0	338.963	52.4335
AC119396.1	0	0	0	0	839.078	2073.05			AC119396.1	4765.24	2784.76	0	0	1190.44	820.291
AC124016.1	4469.04	9047.35	6719.21	12905.5	12295.5	14760.4			AC124016.1	9149.87	16751.6	3869.31	8013.74	25154.8	36119.9
AC126474.2	0	0	30349.9	24837.2	747.019	0			AC126474.2	15781.8	10271.1	8711.07	5836.04	0	104.328
AC132008.2	9196.92	5192.02	23282.8	22916.7	6373.22	7157.22			AC132008.2	18872.8	16187.5	10963.2	15201	1321.07	1271.53
AC133644.2	70598.9	60209.7	9765.86	21161.9	42123.6	40780.6			AC133644.2	79741.8	78432.4	22829.7	23793.9	0	0
AC139530.1	9990.23	14304.9	4953.85	5057.67	24466.1	29258			AC139530.1	7210.19	8882.76	1005.76	1333.15	16204.3	11451.2
AC145207.5	19866.1	21950.1	40027.8	38499.3	7311.43	6568.68			AC145207.5	15169.6	14636.3	18040.4	18794.4	5595.18	6943.51
AC215219.1	2275.1	1588.22	3109.66	3369.2	1295.05	969.576			AC215219.1	653.758	1250.76	3866.63	3082.4	1391.94	1306.25
AC233755.1	393888	340923	0	581.371	43203.7	30114.9			AC233755.1	0	0	9819.24	4693.08	441460	510269
AC239868.1	0	84.995	10317.8	8654.69	231.02	0			AC239868.1	0	0	0	72.7753	186.227	40.3299
AC243829.4	0	0	13330.3	12473.5	164444	139332			AC243829.4	1433.1	2326.35	2345.56	3179.72	11120.1	10572.6
AC244090.1	23042.7	15120.6	37164.4	30711.6	78262.1	74141.5			AC244090.1	10925.3	16238	29704	23689.8	15507.6	11907
AC245060.4	93420.6	112240	74933.4	80277.5	122449	95865.2			AC245060.4	80269.2	84963.2	73434.1	73473.2	79416.6	86645
ACADS	43899.4	55729.5	63780.5	63566	32392.9	41921			ACADS	26806.1	31081.8	61783	55589.3	36706.2	37160.9
ACADVL	0	303.139	0	0	1235.92	462.651			ACADVL	0	0	0	0	929.863	1150.71
ACAP1	8032.99	12293.8	6081.03	7549.42	15652.4	15997.8			ACAP1	3196.11	5697.83	8203.32	5540.19	11681.8	12035.2
ACER3	577.35	241.824	24857.7	30266.9	1314.58	922.68			ACER3	1679.77	779.081	11330.4	10352.9	5828.29	3212.85
ACIN1	3528.7	1999.65	7149.53	6178.57	3899.11	1326.9			ACIN1	11944.1	11670.7	10663.1	11612.9	3124.06	3960.32
ACOT9	2788.62	2425.88	12314.2	8195.81	4762.08	1371.25			ACOT9	3051.18	2026.22	12072	10000.9	15512.5	22936.2
ACOX1	11008.2	12461.6	42576.6	39719.6	7282.29	5515.48			ACOX1	25391.3	26631	15970.7	17392.1	13269.6	16556.4
ACP1	735109	708793	957557	913274	649665	683328			ACP1	753856	743909	1.03688e+06	1.11784e+06	656814	740624
ACSF3	6101.58	5004.83	2710.42	3388.44	2026.03	1787.7			ACSF3	5588.67	6403.85	1834.3	2005.88	7932.67	6972.75
ACSL3	5579.47	6791.82	714.949	542.236	7046.73	5015.65			ACSL3	12513.1	12156.2	1861.84	1750.86	2496.18	3326.66
ACSS1	9917.61	11423.5	10808.8	9913.72	4308.32	5839.33			ACSS1	9365.15	11387.2	7569.86	6645.58	10299.1	7936.13
ACTN4	1315.72	1997.7	1483.64	2338.14	5055.37	2733.49			ACTN4	2445.67	3180.99	2468.16	3303.02	3622.37	3856.99
ACTR2	229168	234835	187620	194118	253036	229569			ACTR2	410416	444524	209587	234004	345140	395065
ACTR5	29546.8	30526.8	39357.1	29515.3	18551.7	19689.1			ACTR5	20261.1	19170.1	56383.1	56771.4	39901	29681.5
ACVR2B	0	0	55.997	60.6708	194.338	130.947			ACVR2B	132.441	92.1395	0	0	325.848	651.385
AD000864.1	4403.05	4107.59	10832.7	11203.4	19595	23029			AD000864.1	776.391	2430.62	5949.31	4450.14	2277.52	2704.79
ADAM17	8887.8	7727.35	7067.93	5922.87	4445.95	3787.69			ADAM17	18370.9	16172.7	2681.62	1931.8	4448.99	2515.77
ADAMTS7P4	1990.49	2223.25	0	0	14855.4	16682.9			ADAMTS7P4	0	198.962	0	0	0	0
ADAMTSL5	2824.47	5560.26	0	0	321.554	180.555			ADAMTSL5	0	0	0	0	1762.61	1908.58
ADAT1	23526.1	15484.7	68078.6	75104.5	24679	22128.9			ADAT1	34767.2	26001.7	50437.4	43873.6	28129.1	28588.3
ADCY9	763.042	1358.3	469.323	169.498	2931.83	3170.54			ADCY9	6783.43	6263.73	0	0	0	0
ADD3	186531	200882	62489.6	67858.5	89496.2	87060.8			ADD3	334605	316688	128861	144179	125302	140476
ADI1	156758	157944	109127	107008	68215.9	55152.3			ADI1	83225.5	76993.1	79826.4	81708.5	56094.6	50538.2
ADIPOR2	29105.5	34977.6	184707	177525	37315.9	38254.8			ADIPOR2	39394.7	33524.6	38388.2	35704.5	99.8528	0
ADPGK	13740.7	10156.5	0	0	3834.13	2066.78			ADPGK	1567.76	848.321	388.784	0	0	0
ADRB2	0	0	0	0	25667.3	21661.2			ADRB2	0	0	18519.1	21338.4	0	0
AEBP2	33071.9	31143	33085	39910.4	17223.3	19791.8			AEBP2	29419.8	26586.6	41224.5	49125.2	26174.8	33377
AFG3L2	27037.7	34112.4	39885.1	42774.6	27027.4	25925.8			AFG3L2	22490.9	33815.2	67373.2	59598.8	27475.8	21363.2
AGFG1	8447.74	14716.3	37946.1	39407.3	11803.2	10923.2			AGFG1	42949.9	47152.3	22108.5	24925.7	11065.1	13584.1
AGFG2	2640.14	1105.83	2629.12	3770.16	751.422	1808.27			AGFG2	1341.19	1017.89	2122.57	3381.59	2976.72	2398.69
AGPAT5	23436.9	22520.4	16205.5	13576.9	16349.2	12632			AGPAT5	36842.6	33693.1	20358.1	22414.1	29521.5	34889
AGTPBP1	8420.87	10392.3	11098.8	11557.5	5820.55	5671.44			AGTPBP1	20319.5	19682.7	9634.3	10246.5	6789.59	6096.68
AHCTF1	0	0	0	0	482.648	500.327			AHCTF1	2192.82	2024.29	0	93.5647	1149.24	1062.94
AHNAK	83923.8	86464.8	168187	166282	86428.4	83000.9			AHNAK	67233	62134.2	107795	110428	106870	112653
AHRR	62319	72125.1	0	1335.75	8401.67	7862.67			AHRR	59377.7	45612.2	9860.38	9606.44	35920.1	28899.5
AHSA2P	0	0	0	0	640.875	539.784			AHSA2P	181.981	126.604	0	0	1033.23	2013.83
AK3	11319.1	15304.4	9934.14	14380.5	14468.9	19168.4			AK3	9629.36	10629.4	9112.41	6836.92	14506.4	13813.4
AKAP13	4774.32	4867.27	3102.75	2881.48	44610.9	50213.9			AKAP13	21025.2	25324.3	7201.34	8593.46	15773.3	16112.8
AKAP17A	40604.4	35101.4	26664.5	26652.1	12338.6	11612.1			AKAP17A	39181.4	38999.7	27005.4	29781.1	37487.5	32279.5
AL022311.1	0	0	0	0	0	30.2452			AL022311.1	0	74.4859	0	0	1033.4	893.308
AL024507.2	0	0	0	79.2779	0	2623.64			AL024507.2	0	0	0	0	9105.19	6525.54
AL031056.1	35877.6	28265.8	0	0	3890	8464.03			AL031056.1	552.296	768.467	739.593	0	35120.5	31747.5
AL031846.1	69962.4	70499.1	123066	119374	241256	200284			AL031846.1	52444.9	64306.7	105346	98181.6	120967	124134
AL050341.2	46796.2	49188.9	16622	13242.1	15439.7	13337.7			AL050341.2	39506	33919.8	602.153	1282.75	328.248	236.954
AL078621.3	0	0	26747.8	22884.5	768.237	143.79			AL096816.1	0	0	0	0	7506.6	8565.94
AL096816.1	0	0	42957.3	37178.3	716.32	603.329			AL109955.1	192.837	536.63	0	0	109.487	237.108
AL109955.1	18193.8	20238	0	0	679.109	190.662			AL117336.3	1860.71	0	0	0	19438.7	22650.1
AL117336.3	11511.7	11572.1	0	0	327.64	0			AL121839.2	1197.63	1101.01	0	0	0	0
AL121839.2	2580.07	1884.24	0	88.1729	1468.65	1564.73			AL133215.2	1823.76	4017.86	0	0	2416.11	9343.57
AL133215.2	15044.2	18313.1	0	0	39606.6	40571.8			AL133243.3	8798.36	6396.15	0	0	8531.52	5166.02
AL133243.3	0	0	250.788	407.579	609.253	1172.92			AL136295.7	7919.19	7403.26	26180.6	26081.8	8571	9889.39
AL136295.7	24114.2	23887.9	32332	30099.1	9368.87	12478.8			AL137784.1	0	277.319	177.933	0	0	0
AL137784.1	0	516.473	68763.6	54507.7	0	394.121			AL138720.1	0	0	28456.4	31058.4	0	0
AL138720.1	0	0	11551.7	8807.45	0	0			AL138724.1	13920.4	18419.5	20834.3	19682.4	12242.8	13088.9
AL138724.1	12242.9	13085.1	35660.2	33760.2	7930.21	5127.55			AL139393.2	2639.73	3264.83	0	0	1665.28	3065.43
AL139393.2	4082.83	2755.16	0	0	1807.6	289.995			AL158071.3	1457.52	1521	5204.8	5659.33	39100.9	39874.9
AL158071.3	42268.5	34936.4	24033.8	20030.6	59990.7	42511.8			AL158206.1	1209.04	1051.41	3440.48	3856.2	257.42	464.563
AL158206.1	5376.24	9203.2	50224.4	50677.8	931.398	448.275			AL162377.1	8576.74	9845.32	0	0	2921.76	2240.97
AL162377.1	15587	17502.3	0	0	2642.88	5936			AL355338.1	14962.3	20366.1	79710.1	64230.9	25485.4	30195.6
AL355338.1	8552.47	8218.03	21866.6	15421.9	71592.8	72038.2			AL357060.1	10736.8	8164.5	5461.4	3601.09	48343	37302.7
AL357033.1	0	0	32348.4	27447.5	0	0			AL359513.1	7464.22	11127.6	0	0	16043.7	22616.8
AL357060.1	3475.78	3073.43	0	0	20224.8	23206.5			AL390728.4	30123.1	27292.5	0	0	24461.2	32516.5
AL359513.1	42056.1	45247	0	0	64777.4	60094.6			AL391684.1	0	0	397.945	329.674	2980.76	2862.22
AL390728.4	0	0	0	240.686	16652.6	7619			AL451165.2	12366.9	25122.7	51669.6	46097.9	10391.8	9731.84
AL391684.1	0	0	11559.3	13204.8	1133.74	1567.02			AL513497.1	0	0	0	0	13760.8	12358.5
AL451165.2	6120.84	7691.17	64628	54726.1	80135.6	72386			AL606807.1	15922.9	14694.7	11531.7	11896.6	2398.5	3396.25
AL513497.1	0	0	0	0	125.519	0			AL645568.1	6670.47	4485.98	0	0	0	0
AL606807.1	40962.3	45576.9	61621.2	64196.6	5149.74	5461.95			AL662844.4	25846.2	22931.6	420.38	812.607	0	64.3317
AL645568.1	687.808	1728.54	0	0	3327.92	879.365			AL683807.1	13669.5	9113.65	0	0	2587.03	3851.76
AL662844.4	11491	12608.8	0	0	18793.9	12311.8			AL691432.2	2477.17	2027.5	650.44	0	8438.76	6898.01
AL683807.1	22904.2	18080	0	0	25574	16331			ALAS1	50097.4	63398	83343.8	73478	92223.8	79171.1
AL691432.2	9691.21	8873.55	3142.11	2803.59	7184.29	7923.99			ALDH16A1	23042.1	20788.3	16484.8	17975.5	14576	12613.6
ALAS1	69641.3	79444.2	130013	113199	40588.8	34034.5			ALDH6A1	8215.85	10002.6	3798.33	7920.98	3387.46	3487.6
ALDH16A1	23271	23106.8	26558	23207.7	7873.81	8530.32			ALG11	17009.4	17602.4	16371.5	16747.2	2233.28	2614.3
ALDH6A1	11799.7	8807.44	10421.2	10753.3	3875.02	1934.09			ALG14	8930.85	11747.7	13031.5	12988.3	11121.3	11396.4
ALG11	1973.12	2066.11	36812.6	36305.8	7206.91	10511			ALOX12-AS1	2474.57	3730.06	9204.9	9608.4	4449.12	6338.91
ALG14	12884.6	11279.6	16849.4	17121.1	18170.5	10907.8			ALS2	9637.2	9530.14	8019.79	7560.33	6175.2	6136.44
ALOX12-AS1	3827.39	4809.32	14647.8	18137.5	13071.9	14272.2			AMFR	3686.58	4896.37	6283.2	5019.36	10275.3	7108.47
ALS2	10859.9	10524.4	11525.5	12345.6	2969.66	3675.28			AMMECR1	12209.5	11815.2	1884.96	1425.79	573.336	225.752
AMFR	6479.53	9770.25	1912.97	2533.22	8114.32	12591.8			ANAPC10	19043.1	14248.2	9943.82	9167.96	25296.2	35122.4
AMMECR1	0	59.4713	1164.42	1640.09	889.05	816.886			ANGEL1	64436	54469.7	57419.5	38238.9	22798.2	18496.5
ANAPC10	43902.7	49114.1	18685.7	17035.7	13602.5	12078.5			ANKEF1	4678.07	4339.39	8677.52	9341.62	3246.29	4090.34
ANGEL1	27663.6	20258	59646.4	52823.1	15329.8	23305.4			ANKRD10	338856	310446	84206.2	109359	228538	246923
ANKEF1	2251.04	2491.83	7779.84	5500.4	549.153	1952.91			ANKRD10-IT1	3712.12	3099.04	662.799	4941.81	0	0
ANKRD10	158365	157371	135456	140714	102803	83250.9			ANKRD12	3838.23	3677.09	1151.56	1535.7	2107.78	1972.86
ANKRD10-IT1	0	0	5650.25	9437.84	0	0			ANKRD17	5299.29	6610.69	6810.93	7652.79	5135.66	3763.49
ANKRD12	5449.93	5666.02	1037.55	1210.62	5927.52	5536.88			ANKRD26	710.757	809.141	57.6844	71.6822	3888.71	3575.17
ANKRD17	2896.98	2486	7475.05	6968.86	3056.76	3613.46			ANKRD40	49065.6	39772.1	14366.7	15356	14248.4	16950.5
ANKRD26	499.689	502.309	0	0	3128.81	3258.16			ANKRD52	1264.2	1725.19	238.746	215.768	6432.37	6008.49
ANKRD40	18450.1	15382.8	14274.3	15929.7	14168.2	17691.4			ANKS6	22132.5	20260.1	4315.74	3618.42	33664.1	27213.6
ANKRD52	1052.87	377.996	0	33.4113	2996.61	1874.92			ANLN	12251.3	18507.7	5989.51	4789.37	17025.4	14633.5
ANKS6	9729.11	7169.07	5466.93	4802.62	3486.94	691.039			ANP32E	9479.08	13189.2	13361.8	13098.8	14257.4	11962
ANLN	23460.6	23054.5	10507.9	8498.62	9348.09	7960.06			ANXA11	19146.7	28672.8	27631.7	27721.5	17227.6	13267.5
ANP32E	9774.1	13143.6	8437.53	8113.32	22547.6	21539.5			ANXA4	60061.6	67593.4	44444.4	45786.9	39207.1	34259.4
ANXA11	17567.6	23651.4	59171.8	60096.7	19214.2	17567.1			AP001157.1	10892.3	13725.8	18072.2	15047.7	0	0
ANXA4	38996.6	48585.2	53165.5	53740.7	18521.9	17942.3			AP1B1	16308.4	18283.3	19196	14519.9	14095.5	10473.2
AP001157.1	4450.14	5192.43	5734.97	6496.07	1085.63	609.592			AP5M1	80044.3	66793.6	43647.7	47310.8	36340.5	46256.8
AP1B1	12049.6	13458.7	36892	39971.2	6035.9	4108.13			APBA1	4041.56	1898.83	0	0	0	0
AP5M1	35209.1	36581.1	63843	67800.4	29282.1	27915.1			APOBEC3B	14341.1	15182.6	38501.8	39198.1	14042.7	15972.3
APBA1	3815.56	2244.21	0	36.0668	0	0			APOBEC3C	77882.5	100654	160008	155076	148351	132846
APOBEC3B	31182.2	31103.3	35853.9	36989.8	19030.7	17467.3			APOBEC3G	223957	263945	719001	645580	532724	477056
APOBEC3C	68134.3	73024.1	117596	119201	277065	251509			APOBR	1962.53	2239.15	3048.56	2873.9	9181.5	7818.37
APOBEC3G	370464	415356	489180	479314	488313	479435			APOL6	63525.2	55136.2	21165.6	24836.8	36067.6	39667.9
APOBR	8377.73	9357.4	2190.6	1995.84	8500.97	8304.87			APOOL	10811.8	9987.94	16258.4	24578.8	15245.8	10460.8
APOL6	17427	15777.1	10793.2	10565	30534.7	26283.9			APTR	10516.4	14404	25965.2	40104.5	13247.9	10506.2
APOOL	6305.17	4937.39	26416.1	30021.6	11157.4	12705.1			ARF6	1.04304e+06	1.00639e+06	1.07255e+06	1.09611e+06	1.02985e+06	1.03658e+06
APTR	25923.3	18522.5	75867.1	78812	25751.1	29893.7			ARHGAP1	317147	270570	243592	235217	167958	148671
ARF6	934086	906380	1.35284e+06	1.40203e+06	818194	869616			ARHGAP25	45076.4	52031.9	40332.2	37897.8	81254.8	67852
ARHGAP1	222429	190137	339161	308667	76545.3	94611.7			ARHGAP26	2399.88	2315.9	656.571	257.651	20218.9	25653.3
ARHGAP25	43769.8	41249.3	52048.1	61253.7	66024.7	68151.1			ARHGAP9	2665	865.221	3727.38	4927.52	5548.03	6225.95
ARHGAP26	838.163	250.761	1374.74	1170.31	13290.8	11481.4			ARHGEF1	840.483	1085.92	589.554	532.812	11657.3	11736.9
ARHGAP9	1373.97	2071.76	2478.92	2075.41	3597.67	5621.2			ARID4A	3582.26	4772.27	4456.87	4396.88	4846.72	6653.84
ARHGEF1	557.127	544.491	913.79	577.534	211.421	356.144			ARID4B	8229.82	6610.36	200.377	249.001	3525.71	4875.61
ARID4A	3418.68	3258.85	4737.17	4189.84	10736.6	8515.52			ARL17B	1690.99	2941.06	0	0	3200.29	2252.46
ARID4B	10646	11196.2	1803.08	1645.12	6850.45	4808.22			ARL4A	57788.7	50533.8	35827	35394	24038.3	36267.9
ARL17B	19179.8	15336.6	0	0	9677.02	12818			ARL6	21842.8	21369.5	0	252.418	39788.6	42524.2
ARL4A	63621.8	56545.9	40977	39433.5	14662.8	18847.2			ARMC5	4887.23	4268.16	8818.98	6229.33	3660.39	2365.33
ARL6	0	0	0	156.346	6009.61	8773.55			ARMH3	1889.27	2449.51	651.66	476.349	3266.76	3537.3
ARMC5	3538.26	4513.38	11211.1	7716.81	274.647	719.675			ARNTL2	19178.1	19255.9	5675.73	5767.1	15355.9	18484.7
ARMH3	3187.76	3616.16	980.345	944.15	1587.74	2037.78			ARPC1B	3709.69	4169.05	5349.88	3482.33	26895.1	23683.9
ARNTL2	18471.1	21207.6	2673.18	2317.04	7050.76	5764.94			ARSD	1934.85	1979.53	1828.95	1641.44	8788.38	7766.89
ARPC1B	3530.91	3142.72	7963.09	6470.79	5527.2	5642.85			ARSG	2013.46	3414.38	3988.25	6282.31	1214.63	1237.85
ARSD	1232.25	221.198	1443.65	1251.32	2204.5	1237.84			ASB1	7170.6	6474.57	59316.5	51284.1	23647.8	21573
ARSG	3308.83	3668.58	16440.9	12192.5	7977.09	5847.84			ASB2	29280.1	36716.8	26139.8	20452.2	38277	28890.6
ASB1	20057.6	18779	18190.7	25370.1	6447.43	3469.44			ASB6	19071.3	19863.2	22054.1	20043.9	14880.7	14536.1
ASB2	34664.2	38054.2	32554.4	34029.6	24346.5	34847.1			ASCC2	7828.92	7798.54	4288.87	2368.72	5455.24	7438.47
ASB6	13972.4	17629.4	33810.2	26516.1	7167.97	8160.01			ASF1A	483550	517540	349781	386799	303479	321890
ASCC2	2476.82	6224.51	677.072	978.111	8615.89	5101.77			ASMTL	21958.2	23296.4	48436.1	43036.1	28986.1	26886.7
ASF1A	573086	621396	480010	548273	490435	445336			ASPH	2690.42	2722.52	7860.68	8411.48	5624.11	6165.06
ASMTL	45849.2	55596.7	45027.8	38475.6	16915.8	11759.9			ASPHD2	82181.9	78899.1	58757.5	60159.4	39779.3	32468.4
ASPH	1134.88	1505.27	13960.6	16302.3	107.668	483.65			ASTE1	31139.6	30329.4	18114.7	20504.6	6273.57	4693.43
ASPHD2	33658.7	34098.8	62836.6	64373.3	16511.4	18805			ATAD3A	11151.4	14559.7	28366.2	24064.6	19081	14838.5
ASTE1	17711.6	13795.9	40262.6	42242.7	13265.7	7746.74			ATAD3C	206.503	502.826	1060.04	1718.19	0	0
ATAD3A	12286.1	13063	18407.5	14905.5	3362.3	3020.73			ATF5	3382.68	3193.82	4206.27	3216.6	13718.4	18716.7
ATAD3C	0	0	16632.8	16105.4	0	0			ATF6	26491.4	31779.7	20233.1	17823.5	33913.7	31706.2
ATF5	11958.7	11739.7	919.429	996.169	10210.9	5972.37			ATF6B	6030.94	6113.79	307.664	191.161	8609.35	6991.75
ATF6	25238.6	24764.1	22295.1	24017.5	37379.6	27138.7			ATF7	17125.8	15108.1	11269.8	5680.16	31175.3	36036.6
ATF6B	0	0	0	0	455.12	851.845			ATG9A	23137.9	21533.9	35293.7	24309	22620	17333.7
ATF7	26488.2	20473.6	5598.66	7764.41	27202.3	16059.8			ATL3	132768	130398	126672	135907	73403.6	88712
ATG9A	8058.02	5757.55	48590.6	47486.8	6880.28	4090.58			ATP10A	1035.47	1720.9	3158.42	2999.48	947.182	282.931
ATL3	39776.9	34675.4	208098	211756	46009.3	50604.4			ATP11B	27874.8	28986.3	15471	12925.9	10676.6	7480.48
ATP10A	88.9747	521.74	2626.83	2806.54	151.941	0			ATP2A3	53171.9	60311.2	74566.7	58261.5	44323.2	35642.9
ATP11B	3877.94	4299.56	18988.1	21535.7	10063.3	10426.3			ATP2B1-AS1	1553.53	1649.63	0	0	2924.67	2010.72
ATP2A3	36645	43358.7	108022	106985	9420.36	13493.9			ATP5F1A	5617.02	8329.73	1385.61	2131.81	167.851	363.503
ATP2B1-AS1	11887.6	9958.31	207.425	280.922	6766.78	8811.83			ATP5F1B	9518.82	12018.2	472.107	0	200.166	0
ATP5F1A	0	0	9187.19	5383.28	650.699	292.298			ATP5MC1	1116.55	2071.43	0	0	48390.8	58347.5
ATP5F1B	0	228.392	20570.3	16230.9	0	0			ATP6V0E1	7639.68	7228.32	23325.5	20679.9	2429.04	3381.68
ATP5MC1	0	0	472.085	511.488	655.352	4415.82			ATP6V1A	88131.3	70431.5	42567.5	55529.3	78072.3	100515
ATP6V0E1	3781.17	6532.97	11628.4	12389	12914.1	21754.1			ATP6V1C1	87546.9	76333.2	7918.39	6742.14	31054.8	40594.3
ATP6V1A	123903	124875	37692.5	44487.6	20989.7	27593.5			ATP6V1G1	1.70083e+06	1.62959e+06	848636	1.02225e+06	711348	807603
ATP6V1C1	22610.2	29368.7	2083.42	2257.32	3904.5	5521.61			ATP7A	3331.82	2659.55	3240.62	4474.44	1095.19	2048.36
ATP6V1G1	1.92958e+06	1.8424e+06	1.19448e+06	1.23071e+06	1.21409e+06	1.11512e+06			ATP9A	2363.97	4186.3	0	0	13739.1	14665.5
ATP7A	4773.56	4566.84	9475.49	11977.4	2871.63	2600.71			ATXN1	5605.72	7545.48	27715.2	28323.1	4843.31	4607.59
ATXN1	9424.22	12749.9	15921.2	14068	17756.6	15362.3			AVEN	97196	108010	172524	196840	84073.4	76398.1
AVEN	150836	181927	143971	149936	64323.2	42890.1			AVL9	6527.63	6997.3	1843.41	1995.15	13349.8	14414.4
AVL9	6696.45	5480.18	929.365	1052.7	4926.03	6717.44			B3GALNT2	7535.09	6948.94	1877.29	1944.03	5571.59	5817.54
B3GALNT2	1626.2	1929.88	444.543	2408.23	8176.81	1905.84			B3GAT3	427.505	297.416	1908.27	2845.61	4975.83	4336.61
B3GAT3	661.215	553.902	1897.9	881.274	0	0			B3GNT9	21583	14590.4	16905.1	17393.2	11213.7	9325.82
B3GNT9	11494.8	15696.9	19240.9	23994.9	4123.08	4529.62			B4GAT1	25655.2	23631.7	71526	65986.2	33526.7	26346.2
B4GAT1	34360.2	33426.2	55811.6	56333.6	26246.6	27633.2			BACE1-AS	3121.61	723.905	10915	12120.8	590.784	3838.26
BACE1-AS	3218.77	7077.97	10558.7	9652.52	8244.96	3086.4			BACH1	29749.2	27388.9	70769.9	89919.3	22150	32198.2
BACH1	0	0	33215.5	36355	7684.98	8278.1			BAG2	97471.7	91636.9	98498	117100	62034	66979.2
BAG2	92954.8	88310.7	104606	113122	42377.1	41144.8			BARD1	8327.86	6190.55	60801.6	68721.6	35365	37662.6
BARD1	16762.4	20915	101436	96576.2	18380.2	23348.3			BATF3	7119.6	9906.25	55981.9	47390.3	47263.6	51514.5
BATF3	13553	9401.99	26744.7	17499	25072.8	36550.2			BAX	35266.3	49906.2	47941.5	58685.9	80775	71942.5
BAX	46488	42837.4	75232.1	75728.4	52924.5	61416.2			BAZ2B	2889.06	2156.99	157.269	703.555	6081.17	5545.08
BAZ2B	1525.82	1004.29	89.3793	96.8393	1985.23	1672.08			BBC3	1282.87	1147.5	409.03	203.314	1040.53	1014.04
BBC3	566.914	2730.71	929.842	251.863	1452.16	1630.8			BBS10	11977.9	11149.1	0	0	0	0
BBS10	1660.96	749.209	0	56.7626	2400.02	898.42			BBX	2893.47	2609.44	12820.1	17952.1	23486.2	31953.8
BBX	3149.27	4651.49	31264.2	31738.1	9340.68	6251.45			BCAS2	185824	204614	253497	248568	103684	102079
BCAS2	189816	205430	267244	293775	180316	150419			BCCIP	190085	254593	227378	223885	275334	271145
BCCIP	283199	312706	226870	240663	264648	246149			BCDIN3D	8539.06	11126.9	363.012	751.835	8080.34	6916.29
BCDIN3D	6289.16	7024.59	171.923	93.1362	15632.5	9648.85			BCKDHB	64687.9	57578.1	31139.8	37289.1	93619.7	116384
BCKDHB	41197.8	41085.1	17697.4	15252.5	49135.3	54866.2			BCL10	44301.6	52441.3	16454.7	20172.5	31347.4	35874.4
BCL10	23777.7	27307.8	11532.2	16470.3	62289.7	55406.2			BCL11B	15118.6	17272.5	6166.43	5465.76	1919.72	2167.79
BCL11B	16361.1	16084	7597.2	7633.87	14714	14900.3			BCL3	21594.3	24331	37194.5	31507.9	24654.3	15873.4
BCL3	21419.3	27978.9	50017.7	33386.4	43603.5	28545			BCL9	7730.69	10208.7	0	0	11745.3	11749.8
BCL9	774.987	973.813	0	0	252.082	0			BEX1	9967.73	9564.93	1841.11	0	1756.35	633.935
BEX1	2126.47	1781.35	0	0	41155.2	54034.2			BICD1	2517.4	2706.65	340.516	169.259	2468.79	2813.94
BICD1	5309.49	5683.26	387.046	681.445	3492.45	1282.22			BICRAL	3550.41	3483.38	0	0	2170.87	2434.61
BICRAL	70.4021	0	0	0	3045.69	900.093			BIRC3	53721.9	68025.5	44280.7	44777.6	116842	104616
BIRC3	38834.3	43396	69944.8	69207.1	89590.2	66324.7			BISPR	25273.7	24927.8	33701.9	25199	30334	34026.3
BISPR	64326.2	67772.3	19884	20444.4	34926.3	31947.6			BLOC1S4	233976	203919	211587	205170	146712	131200
BLOC1S4	426936	412613	173549	188791	264852	339560			BNIP3	106938	105887	56359.8	63575.8	115571	118389
BNIP3	85360.9	101002	45661.9	44653.1	52318.5	55483.1			BNIP3L	203000	206469	85607.4	115255	84981.1	94845
BNIP3L	182016	201315	152535	186493	130482	122899			BPTF	6564.76	6036.55	3159.68	3546.44	2916.99	1509.09
BPTF	6445.34	6175.89	1448.16	1843.61	7739.8	5249.02			BRD4	28783.5	28860.9	33979.8	32115.1	22008.4	17290.2
BRD4	20027.2	19608.6	48644.8	46130.9	29262.5	25034			BRD7	3760.9	7245.61	8006.46	6846.85	13907	12568.7
BRD7	6115.24	10682.8	6972.15	6560.12	6792.13	8676.47			BROX	5033.03	5962	0	0	4633.94	8697.35
BROX	6101.38	8636.06	345.082	186.942	7185.67	5110.76			BRWD3	42.0547	0	0	0	453.669	232.692
BRWD3	715.498	762.841	0	0	444.307	166.321			BTF3L4	18948.7	22011.5	11329.4	12535.7	10363.7	10473.8
BTF3L4	12906.2	14415.4	5071.61	7764.55	11019.8	3609.5			BTG3	155844	171903	161105	213244	128363	143042
BTG3	160048	180388	205233	213959	139416	98900.3			BTLA	38545.8	28285.8	0	0	21785.1	20234.8
BTLA	5716.81	6727.38	0	0	15960.9	11833.6			BTN3A2	1937.64	3658.92	5065.93	3377.93	5500.66	3914.07
BTN3A2	8562.63	7710.91	47750.6	45078.9	3168.16	4652.63			BX890604.1	18111	10919.9	27845.9	19199.1	16452.5	11629.3
BX890604.1	18052.1	16165.3	31650.8	34016	2834.7	2785.48			C11orf24	26444.4	23653.8	78272.4	59023.3	23593.8	20902.7
C11orf24	72063.8	76275.9	67883.9	60354.1	22727.7	26457.3			C12orf60	13239.6	13991.1	0	0	7421.88	11230.5
C12orf60	23588	25079.7	0	0	24198	25352.1			C12orf66	4922.34	4565.98	1690.16	1260.18	7882.62	9854.53
C12orf66	10541.5	9075.94	4162.4	3816	8000.69	4991.61			C15orf61	19267	22561.4	11836.1	9523.32	6065.3	5512.09
C15orf61	22423.8	25087.1	14760	16909.5	36445.2	41871.6			C16orf54	210578	174713	84356.2	89978.5	78923.7	72323.1
C16orf54	181950	166114	142804	131436	91434	79169.5			C16orf70	6215.13	6203.83	27742.8	27579.9	23934.1	21430.8
C16orf70	7105.15	6827.3	35646.7	33794.2	5471.9	12824.4			C16orf87	13748.2	13979.1	1062.15	0	8030.96	7964.61
C16orf87	4089.26	3768.14	167.678	272.51	465.544	522.813			C17orf67	10931.2	8283.85	21260.3	20789	7979.62	7320.39
C17orf67	12982.2	8093.21	28225.9	27496.8	30075	29528.7			C17orf75	0	561.239	120.034	0	20916.8	20830.5
C17orf75	0	0	0	184.779	4024.76	0			C17orf80	9856.98	12107.8	37605.5	37589.7	6208.59	3692.78
C17orf80	3573.2	5487.67	6642.12	7937.32	4474.72	3350.12			C18orf21	3517.32	7118.57	8421.14	8868.33	14160.7	9829.12
C18orf21	9396.68	9321.67	5272.62	9887.37	25618.2	20233.6			C18orf32	7323.72	6259.74	2241.69	2437.45	4276.98	3795
C18orf32	8576.53	9624.63	5175.62	6542.21	7000.6	9516.9			C18orf54	1768.92	2177.29	0	0	12438.3	10958.8
C18orf54	0	0	0	0	1796.99	4170.62			C19orf24	37450.4	52600.3	64975.2	50561.9	67801.3	48003
C19orf24	87978.9	85373.1	43021.6	52196.1	128155	161736			C1orf21	3003.21	2835.54	18065.6	20149	17376.1	14858.6
C1orf21	5861.58	6068.34	19046.7	22945.8	44508.6	45176.4			C1orf52	0	0	374.059	0	12560.7	10509.8
C1orf52	14257.2	7817.44	1488.1	460.659	2803.57	1988.5			C1QL1	229.32	2074	6448.85	5851.3	3775.82	4511.46
C1QL1	14896.8	16935.9	17452.5	14969.8	1413.28	4307.94			C21orf2	156.565	544.614	908.529	521.074	533.357	192.509
C21orf2	484.314	1115.71	9730.96	12694.8	1102.74	773.997			C22orf34	15018	14055.1	0	0	20910.8	15937.7
C22orf34	0	0	0	0	5351.79	6010.14			C22orf39	10148.6	12202.2	7927.61	8444.01	2567.86	2577.07
C22orf39	14161.1	15293	3358.09	3714.17	7575.29	11124.8			C22orf46	3234.44	1666.82	7593.18	4518.53	9794.2	9868.83
C22orf46	2964.54	2949.04	6381.88	5762.12	27210.9	25465.2			C2CD4D	17409.1	11758.8	23841.1	14438.2	52012.8	38863.1
C2CD4D	9934.03	11935.2	29800.2	28222.5	5505.92	2673.83			C2orf49	25249.3	28664.2	8394.04	7969.71	24412.7	25005.6
C2orf49	25653.8	29429.4	804.019	435.563	8557.11	10445.4			C2orf68	20428.4	22460.2	54793.8	47349.5	22368.7	21642.1
C2orf68	24261.4	23041.6	115909	123328	25211.8	19657			C2orf69	76705.7	80003.1	39138.8	41648.7	74426.3	81280
C2orf69	33952.1	34825	39234.5	49622.7	49304.5	34899			C3orf38	87123.8	64493.8	36974.1	34757.3	69325.6	66755.4
C3orf38	56091.8	59917	15514.9	16957.3	34196.2	25884.8			C6orf47	35516.4	34058.1	61700.5	55241.8	44077	40793.2
C6orf47	30992.4	29615.8	131649	108915	25987.2	32980.3			C6orf48	710.737	1483.38	793.138	394.241	0	218.476
C6orf48	0	0	1803.03	3662.85	0	0			C9orf40	101457	112047	109659	114113	69342.3	60570.1
C9orf40	189491	193792	202020	189066	68313.6	68641.7			C9orf64	10011.9	10180.1	11413.3	16746.1	5247.19	5018.87
C9orf64	14770.6	12373.4	13480.9	21803.2	5288.8	9289.84			C9orf66	6208.07	5381.01	0	0	0	0
C9orf66	4092.62	4351.43	129.089	0	5196.88	7043.66			C9orf85	57440.7	44343.4	11358.1	12018.1	31468.7	28963.6
C9orf85	19093.4	16973.8	2556.46	1904.26	29056.6	26652.8			CA5B	2798.15	2141.35	6619.83	9933.54	2541.92	1290.2
CA5B	3462.29	4531.82	22005.3	22976.7	1108.59	414.988			CABLES2	66881.9	64446.6	74507.3	62684.4	34863.5	35564.9
CABLES2	59599.9	52852.9	76180.4	67747.9	30288	31448.6			CACNA1D	434.443	654.86	0	0	0	0
CACNA1D	3247.74	3893.33	0	49.7542	254.994	715.904			CALM1	397761	349987	381248	447721	246133	269694
CALM1	342746	324788	339813	321857	211785	191846			CAMK1D	4672.84	4370.66	370.816	115.2	1297.07	1947.12
CAMK1D	9716.85	9283.44	658.571	1105.98	868.52	1283.37			CAMK2G	17394.8	14079	355.244	756.768	710.055	1118.34
CAMK2G	16881.1	16203.7	1874.72	390.614	5405.18	2585.41			CAMK2N1	0	0	926.402	837.24	107.122	0
CAMK2N1	583.632	611.138	30393.1	31244.5	3488.31	746.175			CAMKK1	3933.45	4250.33	336.216	649.915	6557.31	7254.72
CAMKK1	3365.51	1680.74	0	0	0	0			CAND1	16309.6	23654.2	15176.9	11433.8	18610.6	17408.3
CAND1	12161	17173.8	11927.3	12557.7	13096.4	11345.7			CANT1	49592.3	34915.5	22579.5	20686.4	8334.45	11341.8
CANT1	40499.5	29300.2	49316.8	51661	6287.31	3726.5			CAP1	49146	63893.6	65643.2	54942.9	49450.6	37563.8
CAP1	98024.9	99817.3	106384	104962	38758.2	46903.1			CAPN7	1952.42	2237.21	0	0	3782.02	1906.4
CAPN7	710.538	892.829	728.383	789.177	1921.18	2271.06			CASP1	14042.7	17660.3	52557.4	56922.5	26985.5	27228.1
CASP1	16289.7	17319.9	30828.6	19855.5	41845.4	42721			CAST	14807.4	13964.3	220.322	0	280.239	0
CAST	508.942	532.928	0	113.054	1448.52	488.013			CAT	21496	32697.8	43260.1	31729.1	55231.7	41886.4
CAT	41136.8	46734	30963.1	32420.9	34162	48631			CBLL1	108166	98601.5	25150.5	26044.7	35643.5	36136.4
CAVIN1	2639.76	2713.91	33259.9	29852.2	0	0			CBR4	100176	110526	132277	155196	51614.9	59280.8
CBLL1	13448.5	12505.1	21175.7	22584.6	25874.8	21836.3			CBX2	10871.6	8480.15	1225.45	1096.43	14839	19511
CBR4	33786.6	35021.5	64652.2	78084.2	47206.5	31415.5			CBX3	14751.4	15393.9	5455.88	2571.65	15075.7	17101.6
CBX2	169.847	0	0	0	2320.36	1085.75			CBX4	50677.2	40249.7	63591.3	64665.8	37540.6	32760.3
CBX3	13363.6	16382.5	6147.93	6371.45	20779.9	24377.9			CBX5	227499	192646	161023	173606	96762.4	109608
CBX4	42050.3	39875.4	50486.1	47675.6	22404.3	26020.5			CCDC127	36233.2	34235.5	11539.6	13944.6	28691.1	23589.7
CBX5	109423	103517	413911	402069	81710.9	84447.7			CCDC18	844.445	456.931	1507.76	624.544	2876.69	3057.24
CCDC127	35261.9	32242.4	18719.3	20561.4	40323.4	45636			CCDC186	7164.85	5227.75	260.017	710.849	5423.96	8308.36
CCDC18	3628.03	4741.17	357.038	193.419	4295.56	2875.84			CCDC34	14559	12318.7	33459.9	36013.6	27702.7	29150.2
CCDC186	9820.42	10339.8	0	0	6410.62	4953.06			CCDC57	445.664	1240.2	795.733	329.609	7084.94	6210.41
CCDC34	27386.9	28040.4	80605.7	87468.7	64609.5	52716			CCL17	11839.3	5491.1	220.199	547.266	376991	329360
CCDC57	7352.55	5581.82	1884.3	1939.5	3269.75	5287.65			CCP110	32454.2	30673.8	162.316	0	14039.2	16431.4
CCL17	16785.7	13422.3	0	0	13463.7	14632.2			CCR2	49385	37828.9	73890.4	85903	11919.1	17984
CCP110	18560	14193.2	3459.3	5809.44	6322.92	9078.16			CCR6	1530.49	760.547	0	0	496.55	1075.34
CCR2	58551.4	54065	90578.5	90216.6	1817.95	1871.46			CD101	8396.79	13246.6	27873.3	31619.5	65871.1	58020.8
CCR6	3719.86	3399.42	0	0	0	108.088			CD160	0	0	800.378	795.679	1628.87	1984.24
CD101	13901.8	10879.4	36452.3	35594.1	30507.8	14382.5			CD248	0	0	59439.4	56282.8	6855.13	5638.5
CD160	22463.7	15449.3	5458.47	4681.96	55726	47512.1			CD2AP	23154.3	23798	6194.11	5280.62	33026	28321.2
CD248	0	75.2096	26653.5	18268.2	511.057	344.355			CD2BP2	78539.5	77857.8	103718	102441	83841.9	79909.6
CD2AP	16970.4	19547.2	1944.32	2051.17	9375.88	7418.34			CD38	130745	113465	32439.7	33520.3	14668	11394.2
CD2BP2	180273	156949	159458	149490	45951	57061.8			CD3EAP	16405	17343.3	32306.4	30867.7	9405.54	9393.44
CD38	24669.6	23503.7	54852.7	55649	25019.7	21211.9			CD4	518221	464883	12650.4	15271	15745.9	12445.2
CD3EAP	2736.34	5105.44	22032.5	22766.3	3256.8	2544.31			CD40LG	729218	590495	138903	143978	33238.2	37308.8
CD4	365382	345948	0	0	0	0			CD5	553855	569742	310685	302881	315782	272143
CD40LG	657796	657442	22381.4	21756.5	5662.28	2934.84			CD69	2.65777e+06	2.33496e+06	1.11582e+06	1.35094e+06	1.06076e+06	1.18076e+06
CD5	405596	415227	261167	227984	162014	179854			CD74	5460.85	9286.75	2979.27	1682.83	15158	17718.9
CD69	2.87185e+06	2.98078e+06	2.0019e+06	2.07766e+06	3.36237e+06	2.92527e+06			CD82	107425	101777	60247.4	51269.5	97831.6	75075.5
CD74	3753.87	7271.95	0	0	13355.1	15297.9			CD86	3096.79	4883.4	8662.59	6183.96	17465.4	14977.1
CD82	101301	90015.5	78417.9	80336.3	2425.1	2723.43			CDADC1	527.573	489.379	549.489	975.47	33348.7	31029.1
CD86	10856.8	15782.1	6808.6	6951.29	10724.1	5715.47			CDAN1	2483.54	3995.54	10704.8	9987.6	1277.88	1288.28
CDADC1	8703.88	8658.38	669.186	845.879	11612.1	9041.46			CDC123	22337.9	23201.4	0	0	2143.57	2901.36
CDAN1	960.311	2664.76	2264.19	2453.17	136.659	690.616			CDCA5	506838	553173	642672	635579	545394	510188
CDC123	0	0	0	0	2492.96	2177.49			CDK13	371.528	258.473	971.354	471.05	271.211	228.411
CDCA5	740683	683946	1.22668e+06	1.1428e+06	364689	300952			CDK2	55915.8	69575.3	107621	86044.8	96265.8	80334.8
CDK13	328.364	309.455	942.51	620	1028.03	472.291			CDK5RAP1	7430.03	8098.24	6633.16	6868.97	12233.7	12485.6
CDK2	90203.9	84263	172101	137714	101987	56870.4			CDK9	191783	206060	237320	231655	185124	172079
CDK5RAP1	9576.59	9947.7	6911.24	7658.27	6759.57	8570.59			CDS2	6375.97	6720.88	2041.12	2572.15	15394.5	18411.5
CDK9	303881	267994	240131	205731	153420	116408			CDT1	79641.4	86505.4	131086	119112	92764.8	78966.3
CDS2	12351.9	10764.5	2042.28	1239.13	12134.3	9806.31			CEBPG	121712	134515	92406.1	96271.7	161691	180848
CDT1	108959	107129	133496	114602	58535.1	75666.1			CEBPZ	83664.4	83595.6	116238	117134	136902	149298
CEBPG	145986	137651	92835.8	90079.3	108718	117930			CELF1	17519.9	22485.9	27573.8	38872.6	13291.6	12999.5
CEBPZ	84493.2	83568.3	107869	120026	65778.2	53104.7			CENPB	12129.7	12221.6	15543.1	15080.6	3443.44	4050.04
CELF1	5606.43	4794.36	28353	31446	9574.01	14335.7			CENPI	1793.07	1631.28	12867.7	13312.4	19734.5	19333.7
CENPB	13747.2	12599.9	22945.8	18897.2	11047.5	12303.1			CENPM	1566.58	2452.22	7342.47	7820.75	2668.37	1444.67
CENPI	8106.63	8756.74	25892.9	33930.2	11414.9	12819.1			CENPN	7268.16	9246.13	7322.9	8063.19	13205.2	8043.08
CENPM	1817.26	3044.64	18877.3	20452.9	14137.3	13940.2			CENPV	8152.43	9598.2	2659.3	2434.97	24033.6	22746.8
CENPN	8350.86	12242.2	11326.3	8989.71	16820.2	16014.9			CEP152	5376.92	7983.96	9600.48	6588.29	15628.7	16824.4
CENPV	18428.9	24172.5	0	0	1656.35	4030.24			CEP78	13169.1	12203.4	309.388	177.445	4934.22	3507.27
CEP152	1241.25	2495.52	4275.35	3749.87	8196.05	8014.08			CEP89	7969.79	6519.48	13839.1	15254.1	6712.9	8130.32
CEP78	3463.47	2314.18	1690.69	1758.53	6149.21	10226.7			CERK	171068	156980	132640	114525	79172.6	79395.2
CEP89	8533.9	9588.57	33548.8	30150.3	11797.4	12555.9			CETN3	2662.2	3872.57	0	0	824.461	1339.11
CERK	100976	101373	94325	98062.3	32151.9	34795.9			CHAF1A	37670.6	43178	58026.3	52067.8	64515.1	58373.2
CETN3	17593.3	23518	613.962	332.603	8736.14	3350.04			CHAMP1	29215.9	26654.5	7965.3	9121.85	18475.1	18284.2
CHAF1A	31281.4	32305.5	73435.8	71608.6	37923.2	41977.7			CHD2	2206.86	1842.38	0	0	375.896	180.9
CHAMP1	37881.9	29807.1	18418.1	21157.5	27724.4	20237.7			CHD8	1894.14	2232.87	1056.87	1109.04	2688.58	2070.21
CHD2	0	0	0	0	1360.07	436.394			CHEK1	13502.5	17933.5	23469.6	24965.9	8130.94	7798.1
CHD8	1871.71	1227.08	1201.29	1843.86	1574.99	2913.21			CHFR	2241.33	2938.68	6079.81	6790.07	1370.45	1112.96
CHEK1	16137.8	17229.7	47488.3	48078.1	23595.6	36005.2			CHM	6726.24	3951.54	0	0	10905.2	12405.6
CHFR	1733.32	1675.39	4811.16	3909.54	758.964	1022.79			CHMP4B	14072.7	15940.8	33180.2	29823	6965.65	4880.45
CHM	5201.68	5809.95	0	0	3750.53	1477.86			CHMP5	14987.4	22175.3	16583.7	14987.6	26367.1	26474.3
CHMP4B	6418.18	6779.1	47600.3	48597.9	13342.9	9632.73			CHRM3-AS2	21304.8	12678.9	56945	67203.9	0	0
CHMP5	23507.3	31179.3	27578.5	22192.7	34939.4	32976.2			CHRNA6	19060.5	15756.5	30429	37813	0	0
CHRM3-AS2	22629.6	26439.8	976.753	3527.59	1581.92	1015.16			CHST11	118319	120249	189377	165231	131915	118483
CHRNA6	0	0	24745.6	26194.6	0	0			CHST2	22749.1	19884.7	21292.9	21930	7249.27	6455.02
CHST11	168046	158260	167624	149592	71180.7	54840.5			CIITA	4299.34	4363.43	0	0	6432.82	5752.81
CHST2	5613.67	5794.26	17510.6	17457.9	855.926	2050.6			CIR1	63035.8	75104.6	78984.7	96086.4	30999	37533.1
CIITA	938.784	1310.7	0	0	1558.61	900.179			CISD1	34085.7	32651.7	66946.1	90172.5	25754.1	34173.6
CIR1	75617.4	76367.6	97269.4	101125	77347.3	66496.2			CISD2	176001	163473	222799	252500	148845	170330
CISD1	28387.6	28876.2	63855	63959.7	59788.4	76735.2			CKAP2	72614	76399.7	60151.8	64048.1	106942	111309
CISD2	205945	199085	238243	227630	227158	164298			CKAP2L	41040.6	41017.3	32910.3	31830.6	55057.7	61254.7
CKAP2	130852	136394	70258.7	77164.3	62838.7	58307.9			CKAP5	4270.97	6474.83	8337.19	6506.13	15635.3	11365.2
CKAP2L	68532.6	69801.7	34090.4	36852.5	46471.7	50273.3			CLCN3	5904.24	4711.65	0	0	3648.02	3950.14
CKAP5	5422.71	5822.81	14635.1	15856.6	5612.29	5420.31			CLDND1	66292.7	71348.1	26809.3	25457.6	36673.8	37969.2
CLCN3	3625.94	2699.96	0	0	1528.88	1631.11			CLEC12A	0	0	4442.77	4622.11	0	0
CLDND1	37245.2	41661.8	31622.5	37960.6	80563.9	66945.5			CLIC2	9175.82	3859.88	0	0	35862.4	43292.8
CLEC12A	0	0	42277.8	38649.2	1222.71	228.854			CLIP1	3260.07	4314.81	1987.61	1940.66	4649.98	5572.8
CLIP1	8485.82	8087.32	3126.58	3114.35	4270.33	3223.3			CLIP3	514.159	357.702	17500	19821.4	0	0
CLIP3	0	0	163.043	176.651	452.674	0			CLK3	668.9	581.694	0	0	14811.4	15318.4
CLK3	517.288	1191.67	424.224	0	6036.33	2976.1			CLN5	2491.82	3919.37	96.7207	0	430.585	333.031
CLN5	0	0	0	0	3433.84	2356.6			CLNS1A	21305.4	25494.3	30559.5	40338.7	24354.4	19036.2
CLNS1A	21968.5	22635.8	32068.9	34355.1	26760.9	22750.4			CLOCK	58.3814	40.6161	104.24	0	0	0
CLOCK	0	37.8213	14514.3	17049.5	3289.6	3405.65			CLPTM1L	9422.5	13110.5	18118	15277.7	10390.9	7241.05
CLPTM1L	18777.6	18782.1	27810.7	27392.7	5743.19	12182.8			CLPX	12125.9	14684.9	5863.76	8719.09	19570.4	21674.3
CLPX	16844.7	16438.4	1281.73	2314.52	6524.13	4551.43			CMC1	1776.39	2842.43	3013.16	3350.19	5950.61	3931.57
CMC1	6594.04	5063.52	9463.5	11474	83672	74469.4			CMTM6	606928	564516	453677	534922	418049	480074
CMTM6	648220	704013	527510	584060	231140	217166			CMTM8	3895.78	5807.79	2608.47	926.126	0	0
CMTM8	14203.1	12258.5	7059.28	8986.96	979.973	0			CMTR1	129816	115651	35654.9	34588.5	94305.7	88799.9
CMTR1	72120.5	88567.8	76294.1	66925.9	26599.4	24415.6			CNNM4	28159.6	28861.3	11559.7	11575.5	57671.4	59433.3
CNNM4	12638.4	16695.3	7494.45	5701.26	9629.09	6090.43			CNOT11	343593	374840	412271	382871	404317	371385
CNOT11	297979	299497	480350	459029	130200	116705			CNOT7	391599	358926	176976	209343	243098	285004
CNOT7	241518	236598	212435	231250	142655	113844			CNTRL	597.054	1061.51	1599.06	1324.73	3502.88	2691.79
CNTRL	1128.67	816.558	589.025	1595.47	8760.94	6952.66			COA1	17515.9	33145.5	2814.72	3109.1	38719.1	44366.5
COA1	33593.5	43119.9	16589.1	15406.1	40506.6	50338.6			COA4	401.477	279.309	22759.6	16924.9	0	0
COA4	0	520.179	1018.49	1655.24	0	0			COA5	47149.4	47809.4	102205	107007	38142.8	51153.4
COA5	32411.2	27350.6	86776.5	86607.9	38798	33515.9			COG1	41365.3	41649.6	41091.8	44054.5	32794.9	29222.4
COG1	25359	29136.4	77081.3	74419.2	11389.1	10559.3			COG2	9009.52	8655.74	0	0	0	0
COG2	5043.1	5336.37	0	0	528.809	848.372			COG5	4554.03	6104.68	3272.32	1109.02	4982.07	6760.41
COG5	2061.56	2518.5	1549.78	3052.96	3520.49	3294.63			COG7	4513.76	9204.13	9518.33	8978.97	7158.08	4880.18
COG7	1925.89	5949.14	12240.4	10160.5	6851.7	5540.09			COIL	94384.7	96527.7	110843	114288	100077	93995.8
COIL	59636.8	68185.8	133505	121324	72743.4	71830			COMMD6	19235.3	19117.2	74822.2	64018.1	15824.6	15204.4
COMMD6	37644.1	40181.1	51784.6	61501.6	30068.4	20959			COMMD9	0	0	7335.71	5627.04	2649.45	1247.33
COMMD9	1882.83	2103	21874.6	19657.4	178.626	4012			COP1	2223.75	2681.59	4102.86	2302.53	5892.02	5741.98
COP1	6649.59	7011	752.176	407.478	5351.4	5423.39			COPS2	9544.07	13213.9	28893.7	29457.9	17383.1	19810.3
COPS2	6723.13	7713.37	25650.2	23180.8	11397.8	9156.13			COQ2	10765.2	14127.7	10375.1	10314.2	8195.8	6919.14
COQ2	14758.3	18703	4344.71	5716.05	13139.7	12337.1			COQ7	12602.7	17535.4	2640.55	1997.32	29059.7	25299.5
COQ7	25459.4	21327.4	16964.2	22621.7	64309.2	47807.7			COX10	127757	123861	77989.3	93318.4	47938.6	49381.3
COX10	60404.8	54903.4	80022.1	83984.9	34244.9	31735.3			COX15	216246	212732	91954.5	80528	149559	154015
COX15	120094	129850	81645.8	65519.8	55111.9	44511.9			COX18	0	0	1384.09	1315.26	0	0
COX18	423.164	236.324	6824.98	8647.95	963.506	360.678			COX19	99078.1	101390	85793.1	87227.8	76657.9	72874.7
COX19	154164	147537	39540.4	48707.3	220435	212608			COX20P2	26544.8	19044.4	8886.69	22086.3	470.977	509.981
COX20P2	20528.2	31168.7	105219	85500.6	8763.91	6561.34			COX5A	44707.8	49224.4	39392.3	34934.4	37523.7	42065.3
COX5A	27659.5	25185.3	27614.5	28850.8	54421.5	52659.9			CPLANE1	777.222	1081.43	91.2981	45.381	46.4507	100.595
CPLANE1	0	26.5005	0	28.1087	1116.46	444.896			CPNE2	419.126	1457.94	7421.13	6664.61	6345.77	7730.21
CPNE2	1512.6	1538.63	4253.03	7872.02	1107.02	2348.26			CPNE7	4340.79	6314.34	0	0	3360.77	3881.7
CPNE7	9460.41	12015.3	250.271	542.32	0	0			CPOX	264963	235955	123824	146388	103403	103025
CPOX	199854	194866	137429	155851	86481.6	74611.6			CPPED1	35206.9	32715.9	21176.9	19852.2	23722.6	23486.9
CPPED1	29479.8	27607	26815.4	25336.1	13190.1	15964.8			CPSF1	8567.24	10255.1	5848.78	3634.03	12089	10456.6
CPSF1	10327.8	8733.29	5593.25	8051.26	3771.37	4858.14			CPTP	84253.4	82816.9	94964	82984.9	58796.5	44627.9
CPTP	118495	126229	223685	209055	31335.4	27436.3			CRACR2A	3075.96	3520.57	13996.1	14530.4	4563.26	3050.11
CRACR2A	9054.69	10349.2	7929.11	8250	3144.92	4120.43			CRBN	30641.8	36839.1	22880.3	20991.4	43854.4	40020.4
CRBN	48703.6	47477.1	41911.6	43081.1	52463.2	50540.2			CREB3L3	6143.27	3541.22	0	0	0	0
CREB3L3	21446.7	18989.3	445.272	0	4326.9	1561.88			CROT	11202.8	11310.5	365.9	151.563	10316.5	20410
CROT	7395.73	10532.2	1559.62	469.386	8780.56	4052.34			CRTAP	12352.7	9743.26	2774.52	2356.72	5003.22	3869.69
CRTAP	12656	14220.9	3193.56	3730.43	9212.98	8479.32			CRTC1	288.073	66.8044	214.314	106.528	381.637	59.0346
CRTC1	148.519	186.623	18269.9	12998.6	2705.32	3228			CRYBG1	13688.2	13880.5	6769.77	5191.96	14264.8	14559.2
CRYBG1	5333.65	5334.27	3168.98	3965.43	10471.3	7410.55			CRYL1	6036.55	10639.1	20748.2	18751.2	10624.8	10020.2
CRYL1	14316.2	14078.4	18631.8	17974.6	23030.3	14921.2			CSNK1A1	21942.8	25231.8	34103.8	34685.6	22270.2	24464
CSNK1A1	21453.4	28946	64462.3	67655.1	19418.9	23943.5			CSNK1E	9719.91	12229.4	25663.1	30743.4	2935.45	2797.13
CSNK1E	3518.51	3081.44	35413	32684.4	4187.74	8178.96			CSNK1G2	43927.3	50060.8	54715.8	42698.8	36341.9	30735.4
CSNK1G2	32676.7	36723.7	106661	89691	33333.6	36813.7			CSNK2A1	2416.7	2217.89	4452.73	3878.97	3649.27	2750.23
CSNK2A1	1272.47	2398.38	5348.14	4699.21	1267.57	3507.9			CSNK2A2	142427	132359	240902	242431	121298	124369
CSNK2A2	119863	99053	477326	452040	91433.8	105270			CTC1	459.648	1012.63	4719.04	3314.53	739.425	518.075
CTC1	2132.79	2431.83	3984.03	3474.3	2428.09	2726.78			CTLA4	177299	139654	55265.1	56007.4	24057.1	29190.1
CTLA4	237042	251523	356774	355166	47887.3	43676.2			CTNNAL1	14462.6	21241.3	48842	40678.8	32265	27482.6
CTNNAL1	27340	33691.7	51884	64245.1	47459.8	34809.8			CTNNB1	12046.2	15157.9	3179.52	1859.33	15582.1	13974.5
CTNNB1	11665.1	13979.2	4650.34	5470.35	18260.2	15431.7			CTSS	50801	50631.6	9738.72	11660.3	66366.4	70198.2
CTSS	38670.8	40029	5655.93	6237.43	20330	17320			CUL3	7951.19	7198.74	8508.38	9304.28	1917.09	3482.07
CUL3	4717.03	8114.63	9118.37	11526	5274.24	3661.52			CUL5	8823.92	9869.34	5150.71	5496.98	15800.6	18569.7
CUL5	12703	10553.4	5596.23	6902.86	4183.16	3758.2			CUTC	94561	106174	190879	166652	73737.1	80947.5
CUTC	203648	211307	237609	240991	118030	113614			CXCL10	40404	37771.7	16570	17089	397151	420571
CXCL10	73428.4	91612.4	30429.3	37827.7	666.982	0			CXCL11	0	0	0	0	24078.8	20799.8
CXCL11	0	0	0	0	629.294	0			CXCL9	0	0	0	0	82151.1	76094.4
CXCL9	0	0	0	0	667.955	214.321			CXCR1	4655.07	5812.77	0	0	0	0
CXCR1	28615.1	24821.5	0	0	0	0			CXorf56	11081.9	9450.59	9494.42	9914.58	20601	20548.9
CXorf56	5529.09	9495.05	14283.2	12527.7	16051.3	9543.09			CYBB	0	0	0	0	11502.4	12401.8
CYBB	4285.04	6450.04	0	0	0	0			CYHR1	17207.7	15602.2	38090.7	25662	5685.82	5289.56
CYHR1	44503.7	41210	44369	52530.6	18875.4	16037.5			CYP20A1	14321	11333.1	1438.32	1390.16	2744.21	2201.09
CYP20A1	12459.4	15539.9	1362.38	984.061	8825.9	12566.5			CYP2R1	13504	10361.9	2038.83	1982.8	6990.61	8302.08
CYP2R1	7064.51	5274.71	0	0	12588.5	9032.01			CYP51A1	5613.59	6988.59	12858.5	9669.23	19794.3	14349.6
CYP51A1	4341.22	5550.69	8057.3	7613.2	9884.59	12707.2			CYSTM1	43223	58231.5	143784	125205	64273.1	74446.6
CYSTM1	75872.1	77781.1	93115.6	90280.1	211412	148557			CYTH1	17996.6	20832.9	9020.91	10146.2	6365.24	5985.49
CYTH1	13233	10989.8	12162.1	12873.1	4155.93	5104.72			DANCR	105134	114357	285300	304082	169363	170565
DANCR	129700	149191	185215	200673	189164	187684			DAP3	3454.03	7427.39	0	0	6061.55	3667.86
DAP3	0	406.842	0	0	552.907	620.923			DAPP1	25113.4	26814.5	8512.41	11620.9	8844.9	11146.1
DAPP1	15994	15486.2	5280.68	6275.12	6384.78	8763.59			DARS2	48705.1	46649.9	83120.3	84190.5	47267.6	49510.9
DARS2	79010.4	91062.4	83473	81100.3	26027.6	22622			DAXX	18836.1	25406.4	30285.9	27293.5	25863.4	19379.2
DAXX	40727.5	50055.7	55585.9	51376.5	20814.2	18243.6			DBF4B	3532.44	2808.61	14791.8	13809.3	191.01	413.658
DBF4B	520.341	653.836	27310.5	18031.4	740.481	166.314			DCAF1	17423.1	18489.5	11213.2	9174.04	31802.9	27082.6
DCAF1	1608.84	1886.82	3100.58	3502.32	10073.8	8176.2			DCLRE1C	13380.1	14835.5	5163.76	6184.88	12265.7	12938.7
DCLRE1C	31257.8	32685.8	12021.6	13025	15338.6	14193.8			DCP1A	38832.8	35419.6	27404.6	26800.8	36614.5	34675.5
DCP1A	40607.5	45399.2	15321.4	15296.9	39550.3	40467.5			DCUN1D1	41445.4	43330.6	12076.5	18647	18040.7	25197
DCUN1D1	28846.3	32965.3	25555	29665.6	8007.35	9333.85			DCUN1D3	990.867	367.653	6339.61	5056.57	3788.06	4345.44
DCUN1D3	306.512	85.5886	1759.57	1180.18	3373.19	7315.03			DDB1	5583.57	5329.91	9737.62	10227.9	7446.23	5268.82
DDB1	4619.27	4879.03	7741.16	9368.76	8002.58	2567.72			DDHD2	813.241	1018.39	6606.79	9382.87	6279.56	6999.59
DDHD2	0	421.474	18155	20787.9	1861.58	3537.9			DDI2	9482.85	8739.2	10747.2	12159.6	2342.41	1930.69
DDI2	6285.84	6143.28	13434.2	9477.96	3252.8	4018.24			DDX1	20741.6	30771.2	36727.6	33068	53578.8	43490.9
DDIT4L	31480.3	23328.3	0	0	4307.56	5030.96			DDX11-AS1	0	0	2144.04	841.363	0	0
DDX1	43128.4	61579.1	29096.8	30959.1	37490	37891.6			DDX12P	1713.09	981.484	44.9813	223.586	1659.21	2478.09
DDX11-AS1	0	0	24690.8	31789.2	890.282	3249.35			DDX18	16214.8	21013.1	28857	35271.6	20638.9	22739
DDX12P	935.157	1305.64	0	415.463	354.879	797.068			DDX19B	48665	45796	0	0	20822.9	26594.3
DDX18	24259.6	22244.8	39924.7	44276.5	88360.7	88542.4			DDX51	2363.59	2989.74	3836.54	2979.7	2683.95	2509.92
DDX19B	13090.3	11270.4	0	0	15730.7	11157.3			DDX52	2818.17	2594.92	2404.92	3126.44	9176.85	13249.1
DDX3Y	71693.2	75489.1	0	221.189	30465.6	29439.4			DDX56	5230.71	5986.78	0	0	7472.48	4356.86
DDX51	6148.28	7029.65	24120.6	19120.5	2743.07	3186.73			DEAF1	6691.13	6012.75	6097.95	4330.11	5223.64	2056.81
DDX52	1538.41	2040.49	2418.13	2733.87	3721.74	3851.77			DEF6	323622	372557	332872	290903	265279	226704
DDX56	5219.52	5356.2	0	0	3119.65	4838.06			DENND1B	10511.9	7647.77	705.373	685.988	4251.96	3717.06
DEAF1	9055.43	5237.79	13438	16092.2	1963.66	3859.13			DEPDC1	16137.7	15974.5	6709.53	5422.05	5968.71	5896.08
DEF6	495352	502122	383039	371087	156271	153434			DERL2	120657	118073	53124.7	62240	27721.9	40408.4
DENND1B	16896.2	15444.8	3573.05	4721.07	2722.02	3396.53			DESI1	76770.2	85301.1	71310.1	73219.8	178427	168077
DEPDC1	19112.2	18161	2690.28	3485.11	7144.56	4558.78			DESI2	215085	156285	131271	155834	92719.4	107663
DERL2	94398.2	76188.3	50319.9	57423.2	22733.7	13925.6			DFFA	39535.9	46521.9	61572.9	61703.7	67971.5	60497.6
DESI1	69193.4	74243.4	40457	35199.9	78895.2	89829.2			DGAT1	2528.85	2380.27	10092.9	7261.22	1604.72	1280.35
DESI2	94872	87215.6	140283	152082	58562.6	50014.2			DGCR11	5097.04	3359.39	0	0	19267.5	10967.6
DFFA	39949.4	37931.3	78589.1	73770	65988.8	68231.2			DGKH	380.845	158.973	1054	1605.52	7005.9	8335.35
DGAT1	2760.94	3276.54	42265.5	37513.6	3536.11	3824.03			DGKQ	2807.22	4472.98	5456.93	4219.36	1645.26	445.379
DGCR11	14314.8	18334.9	0	0	590.462	663.098			DGKZ	2566.34	2713.82	1099.73	1822.12	2331.34	2966.18
DGKH	1884.95	1233.62	0	0	8516.67	5347			DGKZP1	2353.5	1786.19	1623.57	1542.83	1336.24	1052.3
DGKQ	980.425	2170.59	7580.94	6720.28	1993.16	895.341			DHDDS	2605.89	3131.42	0	0	1345.04	3786.71
DGKZ	6192.14	6982.73	2994.79	2468.83	1807.56	1217.95			DHODH	4312.03	4838.53	2235.23	2006.07	7107.77	8209.5
DGKZP1	1489.14	3049.35	1628.31	3087.38	847.662	1163.48			DHPS	0	0	473.321	392.119	8027.23	11734.2
DHDDS	13923.5	10742.9	0	813.922	13974.2	7729.5			DHRS1	4703.06	5205.34	3626.11	5217.51	7525.24	9199.86
DHODH	2796.82	3964.92	705.739	1146.97	4286.24	6463.86			DHRS3	51187	62668.3	122755	114964	83625.5	76821.8
DHPS	0	0	448.331	0	5912.57	3145.22			DHRS4-AS1	25337.1	26366.5	23380	29998.3	7857.67	6937.63
DHRS1	13225.7	17172.8	3796.21	9254.37	43100.4	41216			DHX16	53435.8	59719.9	77520.3	58694	54219.9	47244.6
DHRS3	102067	114924	310630	304315	142046	102708			DHX36	8957.07	12852.4	1070.95	443.609	4086.59	5703.37
DHRS4-AS1	9550.13	12138.2	44021.1	38917.1	11434.8	8631.12			DIABLO	2348.15	1782.12	762.294	1894.55	8847.62	8792.92
DHX16	42347	53725.5	103850	105519	37846.2	37401.6			DIAPH3	14886.2	16341.3	7412.84	7219.95	14652.8	14578.6
DHX36	5442.55	5491.81	608.644	1099.07	4224.62	4111.73			DIS3	1898.66	2318.92	5160.42	5055.24	5078.57	4046.55
DIABLO	0	829.747	270.768	146.684	2067.35	7598.17			DIXDC1	1638.96	720.143	2579.81	2105.32	2057	2386.45
DIAPH3	13189.8	14926	7116.35	7453.31	9088.65	9541.03			DLD	78506.6	69992.7	94087	83068.7	76973.6	83652.4
DIS3	1500.94	2077.35	3425.15	5363.59	2488.84	3337.33			DLEU1	0	0	0	0	10272.3	7415.37
DIXDC1	8271.94	6258.83	16849.9	13870.1	607.564	597.015			DLGAP1-AS1	29740.9	37377	1284.74	0	4630.02	1179.64
DLD	47957.7	55880.8	127612	134070	32671.5	25601.9			DMC1	33688.5	28603.4	323.391	200.933	32907.1	48326.3
DLEU1	0	0	79717.4	80700.1	17605.7	9728.79			DMWD	21489	20100.8	38529.9	38263.6	33834.1	28753.8
DLGAP1-AS1	58612.7	50343.1	7301.43	9888.56	57859.1	55016.7			DMXL1	3307.66	2835.34	1186.44	786.315	1978.59	2251.38
DMC1	30534.9	24757.8	689.214	746.739	16424.6	22742.9			DNAJB6	5575.19	2873.09	0	0	1758.56	1650.31
DMWD	28768	25268.9	37106.5	43553.8	6836.39	8748.63			DNAJC14	23665	27169.3	32366.8	27676.2	21312.6	17559.1
DMXL1	2557.95	2372.39	1348.56	2110.5	2964.12	2160.77			DNAJC17	5605.66	4706.74	2674.79	3002.2	3731.46	5823.04
DNAJB6	0	0	261.915	1135.1	2545.14	1633.28			DNAJC18	110131	90585	41706.4	44542	5752.25	4613.8
DNAJC14	17309.4	16010.6	33566	34204.8	9339.84	9105.64			DNAJC24	25814.9	28910.4	44546.7	47498.3	26632.6	22451.2
DNAJC17	5381.49	7513.49	4658.5	4914.5	8849.52	9938.15			DNAJC7	3627.65	1346.01	107.953	0	1373.11	3122.33
DNAJC18	26406.8	24187.3	57590.7	48474.1	19161	20961.6			DNAJC8	18908	18127.3	12763	13813.7	7593.31	9923.29
DNAJC24	7790.73	6526.32	57502	57542.3	26331	31437.7			DNMBP	2867.95	2755.33	0	0	4109.6	5121.63
DNAJC7	0	0	0	0	3406.76	7173.46			DNMT3A	5746.1	5392.08	4235.09	3483.82	23937.3	19840.3
DNAJC8	24251.7	21212	7604.48	8080.74	14007.8	14819			DNPEP	18311.8	16186.7	7116.12	5735.95	8195.16	11787.6
DNMBP	0	0	0	0	1923.8	1350.29			DNTTIP2	3889.21	6142.75	1970.65	1749.18	16829.8	14346.3
DNMT3A	5270.44	5453.9	1440.75	1606.91	3176.56	1915.78			DOCK11	4638.53	7106	6859.92	6445.4	6836.74	6509.97
DNPEP	17659.9	15910.3	15029.3	14063.2	6259.12	4899.06			DOK2	432810	485034	577663	487628	279245	245376
DNTTIP2	0	0	533.315	1372.34	2591.23	2286.42			DOK6	1158.69	591.145	0	0	6578.7	8263.28
DOCK11	4782.9	5493.96	9508.88	11075.2	3547.58	3242.78			DOLK	58967.6	50810.4	37738.3	42561	54294	66302.9
DOK2	995379	1.00667e+06	1.10276e+06	1.06702e+06	351869	370907			DOPEY2	3814.15	4953.23	3223.48	2087.48	8691.09	7191.02
DOK6	0	50.0426	0	0	952.124	76.375			DRAM1	16636.8	19428.2	8840.76	9228.3	32723	29710.2
DOLK	114280	120955	54970.5	40909.9	29023	33155.2			DSTYK	3079.81	3381.34	2191.01	1921.89	12568.2	11123.9
DOPEY2	3618.23	3327.52	2386.73	1432.75	1701.41	1257.04			DUSP10	63281.7	58463.7	43965.7	47557.5	182351	175804
DRAM1	27263.5	29382.4	7285.37	8437.82	24760.9	27219.4			DUSP2	482710	466088	308635	260133	296500	279603
DSTYK	1488.59	2338.12	1037.66	1355.74	5338.29	8183.63			DUSP5	85326	93999.2	54500.3	47817.7	66125.4	65869.2
DUSP10	44465.6	54220.4	17477.7	23845.9	62603.7	71650.4			DUSP7	19506	18243.2	10801.6	12248.9	6530	8202.11
DUSP2	202924	200872	192836	184880	338211	389583			DUSP8P5	0	0	0	0	3530.12	3520.7
DUSP5	69387.5	68497.7	50879	41827.8	92005.5	89060.1			DUX4L50	4568.76	2022.68	12607.1	11980.1	8725.26	6383.68
DUSP7	24761.9	24557.9	27076	25036.7	8991.73	8642.3			DVL2	7353.35	5945.32	9403.49	11464.9	7898.64	8308.41
DUSP8P5	0	0	0	0	3457.28	1941.29			DVL3	36196.6	33803	1407.09	844.121	18761.5	23723.5
DUX4L50	8993.64	9148.43	34770.7	43951.7	13529.9	12730.4			DYNC1H1	4460.52	4737.18	3092.32	2627.49	5434.88	4501.7
DVL2	6762.51	8754.96	9579.24	11881	2974.54	4126.45			DYRK2	24869.9	20455.2	2023.13	2449.61	40777.4	45083.2
DVL3	1681.23	3027.99	1930.26	2240.75	13589.4	8812.75			E2F1	339801	279239	388729	373811	221220	216272
DYNC1H1	1892.65	2812.95	1577.18	1871.57	5473.64	4663.9			EAF1	28274.3	28355.3	11001.7	12073.4	16537.9	19219.4
DYRK2	3415.2	3538.51	6191.18	5829.51	4195	5400.47			EBLN2	2829.97	2830.17	0	0	200.846	761.175
E2F1	393806	404372	517996	488019	125871	170213			ECT2	3675.01	3275.79	7074.36	7007.35	4499.13	4165.68
EAF1	17327.6	12510.9	18270.3	18475.5	20478.2	21942.4			EDEM2	29140.4	34441.1	49073.9	47757.2	43148.5	33387.3
EBLN2	0	0	0	0	11212	12066.6			EEF1AKMT1	22574.9	35456.1	24886.8	14039.9	34373.6	40164.3
ECT2	2842.04	6175.16	8303.23	11363.7	4853.3	4087.75			EEF1AKMT2	17798.4	19165.7	23834.2	37430.1	26801.1	32731.5
EDEM2	51985.3	56419.6	55023.5	45963.5	28571.1	28648			EEF2K	22692.1	17784.8	8244.09	8245.66	6138.2	5261.84
EEF1AKMT1	51845.2	57169.2	9544.82	13161.9	43966.5	40920.4			EFHD2	639782	614581	769003	677893	615365	535871
EEF1AKMT2	11729.5	14137.2	27483.6	30203	7358.07	9487.41			EFNB1	13352	11221.6	160	0	5800.1	4737.87
EEF2K	5660.88	4012.58	14284.4	15708.8	4412.12	4954.87			EGLN1	114427	106977	27997.1	24274.7	81007.6	82141.9
EFHD2	900669	881403	1.22196e+06	1.16521e+06	347313	424257			EHBP1	10602.2	11646.2	373.621	154.762	3485.01	3945.15
EFNB1	4019.38	5979.41	0	61.5756	1972.37	6201.99			EHBP1L1	6396.79	8823.79	13439.9	6729.45	5760.93	6712.66
EGLN1	44042.6	47186.3	46479.4	58700.5	50206.6	63940			EHD3	0	0	12981.5	12862.6	0	0
EHBP1	3020.72	4518.69	0	0	6386.63	6758.5			EID2	128158	127208	92523.3	90604.9	93051.1	73858.7
EHBP1L1	3241.08	6859.1	18885.6	17506.3	10875.3	12322.1			EIF1	33353.6	28493.4	9195.66	8162.21	18240.9	22616.2
EHD3	3269.52	2365.4	0	0	0	0			EIF1B-AS1	11975	8173.83	0	0	21808.1	26253.4
EID2	131395	149634	157934	180135	61472	62905.7			EIF2D	13139.5	15854.3	12280.2	9793.79	15270.1	13000.6
EIF1	29966.3	29233.7	5288.31	6572.3	27205.8	27642.8			EIF2S3	218963	250034	321216	339790	203222	212741
EIF1B-AS1	0	0	0	0	4177.4	2233.94			EIF3F	6557.93	6914.84	0	0	9832.06	8693.44
EIF2D	16829.7	19152.4	13020.7	11991.3	18436.9	10352.5			EIF3G	11941.9	12105.9	3046.03	1135.56	23827.6	19088.5
EIF2S3	225021	235996	306668	315584	111737	127093			EIF3J	46152.1	40098.2	29620.1	25246.3	62913	72830.4
EIF3F	0	0	129.972	352.051	2886.86	1620.99			EIF3J-DT	12004.3	15184.4	0	0	17194	10734.7
EIF3G	1583.17	3094.53	0	0	6308.29	11132.5			EIF5A2	57336.2	51121.5	22075.1	23412.3	39555.2	49240
EIF3J	46382.3	46846	33451.7	39312.7	23593.4	26916.3			ELAVL1	174072	198851	314919	299287	170102	163968
EIF3J-DT	22364.6	29693	1730.28	749.881	21858.1	14836.1			ELF1	8368.37	8931.32	6154.97	4536.38	10744.4	7892.55
EIF5A2	60562.6	48921.6	27091	33982.2	16789.3	15712.2			ELK3	170084	137413	15032.3	15741.6	65739.6	65251.8
ELAVL1	199972	211996	326735	336305	112870	115098			ELK4	64192.7	54458.8	51379.6	55810.7	28677.4	33959.6
ELF1	5589.12	6037.34	7960.97	8037.34	20344.7	17770.2			ELP1	8971.24	10338.7	15315.1	12307.8	7387.64	8462.58
ELK3	69643.9	71332.8	28797.2	25740.6	23819.3	34231.8			ELP2	20133.2	18729.9	3657.48	3376.3	19804.9	26698.3
ELK4	20386.3	17468.7	45816.7	45769	31624.3	27357.2			EMC10	4757.4	5736.88	0	0	4501.84	8579.4
ELP1	3919.09	6211.14	18067.9	17505.4	4280.83	4468.88			EMILIN2	8979.98	7836.65	4219.41	4019.86	9347.33	7845.33
ELP2	1991.49	1137.46	1187.79	1689.09	7832.24	7754.13			EMP1	15458.3	14130.8	0	0	5306.87	8067.01
EMC10	11527.8	11506.1	1810.32	108.968	2373.48	3135.83			ENPP6	16328.5	13988.5	0	0	19384.4	13523
EMILIN2	2924.04	2551.54	4196.47	3301.79	3120.84	4750.88			ENTPD3-AS1	12236.8	10493	29089.5	29676.4	24559.2	18020.3
EMP1	1390.07	1630.25	0	0	0	0			ENTPD4	40992.7	36704.7	92761.3	111797	35989.1	46320.1
ENPP6	208.72	1049.07	0	0	0	0			ENTPD5	36606.1	34836.1	4371.92	1494.03	42262.7	49751.9
ENTPD3-AS1	22887.9	22307.3	32486.8	36567.1	65392.7	59368.6			EPB41	3713.41	4114.35	613.916	991.757	2694.01	2240.68
ENTPD4	36985	41187	54644.1	56205.6	13534	16137.1			EPG5	3465.96	3262.32	3458.26	5383.12	2824.46	2632.2
ENTPD5	6627.54	7614.05	7453.98	6645.97	10239.9	8715.43			EPOP	2635.12	3055.43	5631.74	4872.27	9928.89	8100.19
EPB41	850.885	1559.22	2267.86	2598.91	4904.02	4011.48			EPS15L1	26718.8	25220.8	35051.9	35903.8	14529.1	13727.2
EPG5	4793.14	5441.69	4758.35	4342.95	789.797	1088.53			ERAP1	48204.8	42235.7	24883.5	22767.8	28073.7	30222.6
EPOP	123.506	1034.61	12660.8	11577.6	1195.15	2052.73			ERCC2	1440.06	930.292	3397.69	4108.07	3095.27	1707.42
EPS15L1	0	81.2642	63167.3	59044.2	7399.46	9053.86			ERCC6	3513.11	2833.71	3545.41	4970.59	7024.57	7794.12
ERAP1	3986.25	3524.81	20462.1	23219.4	24623.8	25199			ERO1A	322335	281900	203195	244656	144436	159410
ERCC2	954.564	1066.19	9524.43	8976.45	2807.38	3661.24			ERP44	56347.1	66186	55820.4	52465.6	77705	68079.5
ERCC6	3149.95	2440.82	4714.43	6017.55	2555.08	4228.59			ESCO2	100843	93512.9	105070	130285	93939.1	109507
ERO1A	221884	209973	176032	207255	90608.4	81932.3			ESYT1	120845	156792	135649	114192	120227	106048
ERP44	83176.9	96311.9	63246.1	63438.1	87475.4	79484.3			ETFA	4945.49	3956.68	883.018	822.969	421.184	456.065
ESCO2	160087	138619	209222	184029	84210.7	75906.5			ETFDH	26045.8	25835.8	6450.67	7456.74	17554.8	16219.3
ESYT1	140229	165476	218952	212527	52818.8	43668.5			ETNK1	144490	136816	140054	189336	134612	150571
ETFA	24859.6	24028.8	1568.24	3058.45	653.114	977.943			ETS2	17693.7	20969.5	41474.5	38863.7	47150.2	39630.4
ETFDH	17153.5	17091	6607.42	9583.7	20860	14122.1			EVA1B	13213.7	12964.2	22383.2	19545.5	8271.79	9373.42
ETNK1	125212	125169	270716	284029	103590	99200.5			EVL	115773	122182	86439.6	97160.7	218320	207418
ETS2	8801.31	9446.5	33721	31220.2	7671.49	8791.02			EXOC1	5328.98	3934.37	3689.45	3257.58	2469.9	2674.44
EVA1B	36682.6	32265.6	29653.3	30033	11931.9	12729.7			EXOC3	4524.03	5270.03	5118.98	4552.03	1971.25	1293.64
EVL	200509	191620	107572	94478.9	136108	115838			EXOC7	830.383	412.643	0	0	10574.3	9699.68
EXOC1	4709.86	6129.56	3172.78	3736.52	1340.49	1720.45			EXOSC3	13984.3	7825.45	10177.6	15176.8	1208.24	1682.1
EXOC3	1627.27	2590.02	3736.62	3614.73	1852.57	1560.35			EXOSC3P1	16036.4	27271.5	22270	22402.9	36082.5	26290.6
EXOC7	0	0	0	0	2402.13	1524.75			EXOSC6	116817	108614	115324	109584	66848.4	62853.7
EXOSC3	0	0	9640.25	11280.5	3211.84	3907.52			EZH1	11777.6	7681.57	0	0	16369	19157.7
EXOSC3P1	16535.5	28473.1	22601	22854.9	29283.2	18204.4			EZR	103219	125710	144106	116969	114901	88447
EXOSC6	66941.2	61602.4	131068	124821	29783.6	37265.2			F2R	84430.5	71920.7	259958	297382	195624	233752
EZH1	4554.04	5642.92	0	0	9613.07	12251.2			F5	7734.77	8024.44	0	0	0	0
EZR	94873.7	103574	139206	141599	66692.6	75992.9			F8A1	55475.9	61148.5	71271.2	76737.9	36615.8	38475.8
F2R	62492.3	54967.5	170890	182856	286419	299061			FADD	32907	49939.2	72724.3	61560.1	39931.5	35503.1
F8A1	58721.9	54807	77623.5	61111.2	18773.6	18854.8			FAF2	130889	124695	175145	181508	191729	178971
FADD	79089.6	87362.7	84503	80471.8	20876.8	28229.6			FAM104A	419520	406809	241372	241183	251655	262938
FAF2	87771.4	87849.7	175558	192743	67610.9	84526.4			FAM110C	0	0	20037.8	19424.2	846.045	458.056
FAM104A	391683	434811	307512	277769	277942	215731			FAM114A2	978.209	1701.36	2256.02	2532.16	3887.77	3508.12
FAM110C	0	120.669	22681.3	20478.7	0	0			FAM120A	27946.9	24556.6	27938.4	31003.9	34792.5	43490.5
FAM114A2	1512.98	3591.05	2688.36	2128.55	3444.93	3546.31			FAM120AOS	0	1360.76	436.542	0	1776.84	2645.48
FAM120A	20486.9	22159.6	40341.1	41807.9	26399	22810.5			FAM120B	5101.5	6164.27	3435.75	2482.25	5640.49	5722.45
FAM120AOS	3932.8	4434.93	496.193	403.206	6027.16	5028.1			FAM122A	26743.5	27682.5	17761.6	22251.6	35269.9	36953.6
FAM120B	8305.7	13219.6	3746.29	3874.47	5358.21	4866.98			FAM122C	11128.1	6221.1	2661.05	5511.3	49529.8	49355.8
FAM122A	46684.8	44785	12844.3	11106.3	36346.8	34207.5			FAM126B	3334.47	937.792	3040.19	3226.98	281.967	1046.81
FAM122C	2766.15	3604.55	4536.99	6554.23	5598.47	5697.74			FAM133B	2542.47	2358.41	5144.86	3572.74	1443.53	2188.32
FAM126B	438.926	597.495	21417.6	27007.7	3872.66	1613.36			FAM135A	0	0	64.1619	0	9589.29	11178.8
FAM133B	1835.12	658.837	5804.88	3959.98	4626.1	4357.25			FAM13B	20990.4	16636.4	21229.8	16408.6	13225.1	13122.5
FAM135A	0	0	0	0	126.551	71.0594			FAM160A2	8186.6	8470.14	23003.3	21308	5541.96	3484.4
FAM13B	3424.64	4475.37	30781.3	32620.2	10916.6	9194.66			FAM161B	2113.35	2806.87	0	0	0	0
FAM160A2	12499.8	11015	27957.1	25963.3	4435.46	3424.5			FAM171A1	13178.5	11715.1	0	0	13242.5	16396.9
FAM161B	3714.42	7032.17	0	0	3044.67	3514.18			FAM171B	0	0	0	0	321.366	782.954
FAM171A1	647.079	677.575	0	0	0	0			FAM172A	57167.4	55742	11436.9	11336.9	22283.2	25494.4
FAM171B	875.448	1329.22	269.23	0	1744.15	909.401			FAM192A	136394	124116	136892	150070	102564	83508.7
FAM172A	45126.3	50083.4	1690.71	4274.25	27643	14057.4			FAM199X	14270.5	8542.7	5012.04	5154.43	13598.1	14962.2
FAM192A	79271.6	51528.2	258264	264616	105535	110764			FAM200A	3088.54	3456.61	9530.64	5660.98	9225.32	9576.54
FAM199X	5133	5267.42	1964.45	2622.51	4967.14	4921.92			FAM204A	31156.4	31523.9	11870	12255.3	36806.4	38756.5
FAM200A	5815.47	2870.78	8005.47	8396.83	4965.49	4779.71			FAM206A	180656	149051	43257.9	47082.8	113652	145110
FAM204A	22713.3	21169.7	14767.4	12818.1	20208.9	15696.8			FAM208B	2949.04	2436.34	301.67	272.636	523.241	226.63
FAM206A	204648	190254	54120.3	47409	86119.9	70684.2			FAM214A	9232.12	9634.21	2656.95	1751.92	25932.6	27258.8
FAM208B	380.103	159.207	0	0	2596.39	3219.51			FAM227B	2231.78	1863.18	5977.26	9408.43	9630.2	10016.1
FAM214A	17473.2	17549.1	0	83.4712	9197.59	6725.88			FAM241B	47127	45957	49624.1	54069.4	18752.9	17086.7
FAM227B	345.186	4192.86	19532.8	19629.5	589.468	0			FAM43A	20480.7	10106.5	425.212	264.197	6828.22	4758.33
FAM241B	39248.8	36010.1	45471.4	34320.6	20213.7	15531.8			FAM49A	5278.93	3892.92	8907.12	7144.77	27754.1	21614.5
FAM43A	9024.29	12882.3	1510.36	654.567	0	0			FAM53B	22507.9	16503.9	12471	12366.1	40569.1	35231
FAM49A	12573.8	11627.5	669.591	1305.86	30953.4	32569			FAM72C	7118.94	6000.35	1833.3	4556.34	13602.6	14560.8
FAM53B	13704	14164.7	28912.1	28919.4	26925	26704.9			FAM84B	7985.1	5621.39	2800.56	1792.8	14140.8	14143
FAM72C	3811.42	4523.18	1736.51	1787.37	4700.73	4872.91			FAM8A1	16127.9	11396.9	10968.7	15497.1	29633.8	30760.7
FAM84B	147.029	492.666	361.731	718.526	4268.34	4323.47			FANCB	14016.7	12975.1	2637.13	2955.78	10194.5	9471.94
FAM8A1	3437.28	2756.01	20376.5	22251.7	24820.8	19838.3			FANCE	55231.2	59376	49359.6	51856.1	20795.7	28737.1
FANCB	2329.2	2926.77	6905.95	6208.76	9688.87	9162.74			FANCL	13872.4	13270.2	14817.2	15939.5	17299.7	22387.5
FANCE	70678.2	74046.8	212677	205180	33168.4	33914.6			FAR1	82723.4	72450.5	102350	129044	32733.3	44617.2
FANCL	12260.7	11554.7	14768.1	13617.6	22900.2	18124.6			FARP2	52289.8	52208.4	4641.26	5182.41	76488.4	81618.5
FAR1	43486.3	45502.8	79951.4	90739.6	23591.9	15956.6			FASTKD3	7920.61	6999.69	11657.8	10686.9	5347.87	3158.59
FARP2	15382.7	14643.3	0	0	26003.5	18772.9			FASTKD5	157061	129756	63927.6	65225.9	132999	146999
FASTKD3	6622	7072.76	10861.3	11767.8	14323.8	11217.8			FBRSL1	14032.4	14465.4	18608.2	13749.2	6629.58	5289.5
FASTKD5	31963.7	24366.2	35781	44092.6	64863.8	64567.8			FBXL14	133273	103687	193424	141292	44617.6	33622
FBRSL1	5703.15	6967.25	20397.4	20269.9	6582.96	7595.3			FBXL4	5222.96	3893.17	3626.62	5472.38	7084.08	7466.88
FBXL14	110876	120969	163422	162335	24942	27279.5			FBXO22	5113.53	5090.9	3935.43	3912.33	10562	15501.9
FBXL4	3013.32	3544.72	19927.4	23442	2116.71	2418.09			FBXO31	8423.85	9473.13	1236.23	1280.18	1244.84	1135.1
FBXO22	0	628.271	5255.99	4967.7	4967.76	4358.49			FBXO33	132460	125897	51766.5	67377	71773.8	78900.4
FBXO31	11422.7	5606.74	19906.3	18951.1	1015.96	1597.31			FBXO34	22916	24383	11174.7	13031.8	7762.86	3906.89
FBXO33	68432.8	78868.3	49672.5	63354.6	78391.7	77166.5			FBXO36	7591.4	7012.95	10165.8	12011.4	0	0
FBXO34	19360.1	18962.6	9526.23	6616.24	13563.5	7806.38			FBXO4	14469	16105.8	23016.1	25974.6	17923.7	16982.1
FBXO36	2117.32	3789.23	1894.25	3164.04	109.567	0			FCMR	21653.8	20759.8	10726.6	9374.61	11094.9	12663.1
FBXO4	17089.4	24371	31032.9	43746.2	22466.5	30172.2			FDX1	97538.6	107297	164273	177264	125853	122380
FCMR	26548.2	24976.7	19762.3	20141.5	17669.4	8616.04			FEM1B	36338.5	30246.6	5155.83	4319.29	32716.2	40452.2
FDX1	114185	125237	135235	145758	108220	102666			FEM1C	357.425	461.801	0	0	18641	22664.7
FEM1B	4416.04	5801.22	7078.5	7758.48	27308.3	10393.6			FEN1	406709	471796	606047	576802	446157	448588
FEM1C	16584.7	16407.1	259.067	210.517	5439.52	4240.73			FGD5-AS1	169606	150635	29755.8	30330	85086.2	97424.1
FEN1	650222	651708	937882	847492	449787	351656			FGFBP3	5017.56	3653.09	10104.8	12556.8	2120.04	1793.45
FGD5-AS1	74130.2	67784.2	48378	53111.6	70873.1	94108.3			FH	116542	167759	185220	159069	131957	120469
FGFBP3	5414.36	2872.56	13764.8	13390.3	6061.28	7614.51			FITM2	3100.83	3640.37	9919.63	11108.4	8032.53	8102.01
FH	134239	154477	195775	207966	159521	153268			FIZ1	28314.3	18701	32157	29224.6	8139.73	3415.36
FITM2	2797.67	3348.03	4752.58	5859.5	7052.56	6578.82			FKBP14	845.11	1371.87	0	0	27030.2	35849.9
FIZ1	18847.8	21593.5	54326.4	55043.4	14673	18072.7			FKBP8	17819.5	22756.2	31489.8	24643.1	19818.9	16657.9
FKBP14	0	0	0	96.7857	4960.32	6684.62			FLCN	6547.38	7883.71	0	279.368	71.4884	0
FKBP8	36622.3	46966.7	37774.2	45288.1	12894.7	18101.2			FLNB	7819.9	8652.09	6813	5435.12	2433.92	666.111
FLCN	778.98	407.846	0	519.116	3103.92	1369.4			FNBP1	109090	106849	129229	109332	86092.6	90523
FLNB	655.749	579.841	3047.39	4143.36	829.49	1723.33			FNDC10	63809.3	54103.1	19645.5	14221	17710.1	11208.3
FNBP1	86175.1	82935.4	131070	123236	78261.9	87406.9			FNDC3A	1287.01	746.144	239.37	178.473	2801.1	1945.12
FNDC10	114114	122444	289784	291362	8777.93	14223.3			FOS	743012	723333	377216	360934	575003	553043
FNDC3A	1575.88	1354.86	0	0	613.763	1484.57			FOXD2	190.569	176.772	396.97	352.357	0	0
FOS	617181	660950	482161	481705	1.28751e+06	893819			FOXK1	7356.93	10008.4	8242.39	6181.86	4756.02	4679.69
FOXD2	6680.99	7860.05	483.443	392.845	447.413	1758.58			FOXM1	5152.88	8364.7	14184.1	10321.5	12677.8	11351.7
FOXK1	7998.99	7550.18	10717.6	12663.2	4649.45	4213.13			FOXN3-AS1	12683.9	14387.4	27447.4	25083.8	7358.09	5424.65
FOXM1	7527.11	9180.04	14343	11605.9	3780.57	6934.54			FOXP1	5547.91	6765.82	3146.55	2027.46	4187.55	3731.81
FOXN3-AS1	12794.4	14647.8	58758.4	52294.3	40541.6	45801.4			FOXP3	8623.45	12588.8	4101.7	2979.8	4013.21	1825.14
FOXP1	1312.37	2790.72	2814.84	3991.62	8562.19	10518.9			FRA10AC1	10720.2	12982.6	18609.3	11452.4	34565.9	34092.5
FOXP3	5247.64	7235.02	27614.4	24965.1	497.851	279.547			FRG1BP	12097.3	18732.7	21251.4	30737.5	29246.4	32628.1
FRA10AC1	8188.05	10288.7	7386.45	8275.78	16895.6	16880.4			FRMD4B	31947.6	31182.7	6491.76	7141.33	21184.5	21253.3
FRG1BP	12071.4	12893.2	43558.6	47998.7	51879.1	67521			FRYL	1545.98	645.327	216.885	637.035	2909.15	1982.37
FRMD4B	17147	18688.7	14666.9	15645.3	2623.8	5775.27			FSCN1	4749.58	2814.77	18217.1	14051	74707.4	60346.3
FRYL	2459.47	3033.23	280.138	455.279	2061.11	1746.91			FSIP1	2729.84	4536.87	0	0	11366	9044.02
FSCN1	1904.54	1253.56	11379.6	7252.56	0	0			FTX	17808.2	18239.6	515.221	640.245	13902.5	16118.3
FSIP1	0	0	0	0	534.087	1649.42			FUNDC2	17758.9	8891.77	0	0	15735.5	15136.2
FTX	1912.75	2296.65	732.028	339.911	4355.17	896.668			FUT4	3675.97	5148.87	6475.94	6633.67	2114.93	1868.22
FUNDC2	5202.15	3922.07	1535.85	1109.36	3671.9	3857.56			FUT8	22981.9	22881.8	15418.5	16182.9	29769	24112.3
FUT4	5230.72	5080.34	10257.9	9935.32	2416.5	2810.69			FXYD5	13788.3	18225.9	20310.7	24092.1	8219.98	4026.52
FUT8	20007.8	24962.5	20073.9	19952.6	3150.14	1632.77			FZD3	3558.9	4202.85	7142.04	6137.95	849.004	827.384
FXYD5	21859.3	31263.7	47221.4	46188.5	10925.5	12610.3			FZR1	27690.6	31916.9	46141.9	36446.9	30444.4	22217.5
FZD3	740.1	794.355	8686.97	9247.63	1632.48	1419.33			G6PD	4158.63	4734.28	6750.22	6081.47	8478.64	8948.38
FZR1	28310.4	31164.9	67270.1	71433.6	6404.71	6612.54			GAB3	1059.73	1304.38	0	0	7312.75	6114.18
G6PD	10525.2	11633.6	5754.44	8183.09	22633.7	21493.1			GABPA	45725.1	45751.3	51345.8	52314.6	31863.5	34872.8
GAB3	2899.9	3696.69	0	0	3660.25	2256.76			GABPB1-AS1	1870.84	1656.52	12071	16603.9	18009.2	17043.5
GABPA	35885.4	32745.4	44430.7	46482.7	17044.6	15268.4			GABPB2	8067.06	8811.28	2808.73	3579.8	13053.6	15424.2
GABPB1-AS1	0	55.0905	10678.6	10810.2	1796.86	1849.74			GADD45G	32849.5	60270.5	35364.2	33227.2	27062.1	19997.5
GABPB2	7985.41	7368.79	2762.76	3159.65	9446.16	10129.6			GALM	262759	296998	354328	339026	257072	229599
GADD45G	115563	140412	47794.6	46915.2	15594.8	14329			GAPVD1	6414.22	11276.6	3869.12	3173.28	1033.48	1438.8
GALM	377212	369161	296974	279355	180925	199197			GATAD2B	17150.6	17377	30673.7	30391.5	18625.5	22786.3
GAPVD1	5630.71	7412.22	5277.37	6194.33	4655.11	1628.32			GATC	28112.7	28229.1	13105.1	14902.6	81065.4	86501.8
GATAD2B	35606.1	29007	96214.8	93884.1	11046	14681			GBP2	33947.5	41555.4	29551.2	31476.1	24870.1	25766.8
GATC	13922.6	13905.9	21079.1	19983.6	32310.2	33546.4			GBP5	298740	292491	172198	165059	139065	142492
GBP2	42035.6	41662.7	44701.3	46380.1	19720.8	25198			GCNT4	6683.69	6100.61	3365.31	5338.65	0	0
GBP5	118486	109638	162776	176989	91304.2	95193.6			GDF11	2575.83	2042.06	1149.79	465.19	6121.99	6739.47
GCNT4	0	34.6392	0	551.12	0	0			GEMIN6	31683.9	32205.9	40904.3	37885.9	44703.4	41640.5
GDF11	6485.58	6636.01	151.965	0	9809.57	8469.52			GFM2	6349.83	10275.7	9365.86	11179.2	4937.6	5431.37
GEMIN6	11444.3	14749.1	26712.2	29593.5	35745.7	51022.8			GGA1	7486.84	10280.2	263.837	0	14765.9	12112.7
GFM2	5551.1	5812.72	13307.1	11951.5	4132.1	4094.48			GGA2	48436.5	53329.8	64737.1	71646.3	24551.3	19247.9
GGA1	5789.89	5105.48	0	0	13703.5	12467.2			GID4	5345.4	6556.84	0	0	34183.1	39089.5
GGA2	48858.2	43293.4	83520	75344.8	47588.5	33453.7			GIMAP5	8585.75	6862.74	10763.5	7498.34	15350.2	16958.3
GID4	18493.4	18772.6	535.281	676.617	6811.57	9040.31			GINS1	250725	235927	121277	138373	271570	290615
GIMAP5	10171.5	7810.63	5097.62	3891.27	6915.71	11559.4			GIT2	290.904	134.922	129.852	107.575	1706.71	1073.07
GINS1	100932	90875	155000	187066	154058	168184			GLCCI1	5819.74	5889.18	787.208	782.587	3104	2385.27
GIT2	149.979	0	0	0	170.744	383.497			GLRX2	24323.3	33935.6	62665.7	57634.3	44357.2	37709.3
GLCCI1	6546.4	6626.43	3131.71	3150.74	4968.53	7323.4			GLRX3	111788	174904	170403	142541	210029	179229
GLRX2	39051.8	43418.5	62543	69398.1	80886.9	73976.8			GMCL1	89156.8	92801.4	76482.4	81029.6	45493.4	54039.5
GLRX3	184021	237242	175919	189646	248908	204773			GMDS	16239.3	21638	12409	14962.1	17346.4	18444.5
GMCL1	62407.4	67236.9	113668	114123	54946.6	41702.3			GMEB2	29570.2	31457.2	22714.5	18392.9	27954.5	25283.5
GMDS	10642.8	15334.7	8728.09	7565.26	14782	27758			GMIP	66009.9	66333.6	78239.7	76883.6	77676.1	70305.5
GMEB2	42516.4	45194.4	18571.7	14992.7	4802.4	6244.72			GNA13	169094	154521	56340.9	63387.9	98933	109820
GMIP	56488.7	45478.4	103284	85368.4	41906.9	56237.7			GNAI3	48839.2	50308.7	48762.3	49720	35255.8	34372.8
GNA13	69370.4	76090.9	55255.4	64177.2	54541.3	42476.2			GNAS	2995.61	1432.79	2256.47	2492.47	7866.25	6215.62
GNAI3	53227.1	57445.4	49542.4	49742.5	37976.4	38412.4			GNL1	15780	21489.2	31802	27786.3	25124.4	19320.2
GNAS	1447.89	1698.07	16148.7	10163.4	6263.78	9440.8			GNPAT	55142	74376.1	108646	87747.8	94927.6	81045.2
GNL1	17552.1	16182.5	28533.1	27269.4	15075.4	16597.9			GOLIM4	0	0	844.074	2006.59	1727.13	2173.43
GNPAT	59178.9	75507.1	113378	131678	61286.4	59129.6			GOLPH3L	80922.9	82526.9	38093.5	39024.9	122432	122776
GOLIM4	381.483	532.616	1877.11	2768.2	2605.81	1788.34			GORASP2	107076	96840.8	135452	140753	88553.1	89676.4
GOLPH3L	28789.7	21358.1	35815.5	35878.2	46247.3	51312.5			GOSR1	67511.5	63340.2	20418.6	19580.8	25386.9	31196.8
GORASP2	94680.4	108893	149912	144932	67946.5	42946.5			GOT1	75020.6	85694.6	63954.6	71526.5	81234.2	82334.1
GOSR1	64835.4	61649.8	37499.5	35474.9	12690.5	17596.4			GPAM	8739.06	8379.19	0	62.1474	5407.04	7060.24
GOT1	73867.3	73738.9	64616.5	66728	72356.4	57844.2			GPATCH2	15043.9	17318.9	13830.2	17384.9	3965.67	3523.36
GPAM	0	0	0	0	2712.63	1052.37			GPATCH2L	9321.53	7917.75	6676.79	6733.79	2646.23	2598.84
GPATCH2	1246.51	870.171	21921.6	23751.3	4572.65	5135.15			GPATCH3	22113.6	24242.2	31407.5	26514.9	30564.1	29112.9
GPATCH2L	0	351.092	5499.37	4021.9	2003.99	857.339			GPC1	12970.6	11120.1	14854.5	12063.8	6620.41	6282.67
GPATCH3	21419.9	23587	47032.3	46353.2	24188.9	15459.5			GPKOW	54722.9	65942	84771.3	84538.4	113342	90972.2
GPC1	35462.1	39806.9	106690	95788.8	6690.22	11528.9			GPLD1	0	0	0	0	9776.9	11998.1
GPKOW	82529.6	86805.7	89521.7	78602.3	97258.3	80737.1			GPR107	1967.1	2691.42	643.914	363.713	7334.03	6208
GPLD1	4143.02	4875.4	0	0	112.301	0			GPR15	370500	300993	119007	132624	219516	257819
GPR107	2738.24	4545.18	332.682	135.169	3463.74	3695.34			GPR153	0	0	0	0	3428.37	3265.03
GPR15	599095	542277	222339	247090	120287	173076			GPR157	16672.3	15884	711.03	0	13566	11425.1
GPR153	0	0	14672.4	17146.8	512.409	215.791			GPR160	46568.6	37205.3	87976.2	89992.9	34628.1	31215.7
GPR157	8705.12	6948.33	0	145.941	747.954	2624.89			GPR183	1.04987e+06	964834	321185	351547	653809	710425
GPR160	40428	47685.8	48017.1	57186.1	11109.6	9208.67			GPR27	8737.97	7514.35	26598.6	23022.7	15503.6	14698.4
GPR183	1.77594e+06	1.73487e+06	759349	793679	519376	521089			GPR3	2808.22	4786.53	0	0	0	0
GPR27	6006.61	7154.53	17856.7	15260.8	1602.72	2879.8			GPR55	9157.94	9787.65	0	0	8892.05	13381.9
GPR3	6732.32	6822.2	0	0	988.962	2915.38			GPR65	28370.4	26316.5	20314.9	17849.7	38367.9	38113.5
GPR55	4105.64	2751.44	0	0	1519.08	1049.81			GPR82	403.017	934.599	0	0	12356.3	14122.9
GPR65	85017.5	87003.4	16160.2	21525.3	50302.4	43179.4			GPRIN3	9922.34	9293.19	4234.53	4863.87	3522.81	5390.82
GPR82	7895.64	6179.05	0	0	0	0			GRAP2	106498	108483	149221	140660	190755	181695
GPRIN3	7455.26	7657.13	2374.05	2061.29	7449.13	6667.04			GRIPAP1	1384.89	875.882	0	0	0	0
GRAP2	61356.8	68399.9	257978	263888	225139	201392			GRK5	2227.34	2492.78	778.09	644.602	2969.08	2143.31
GRIPAP1	778.903	570.928	479.079	346.044	2106.02	1742.7			GRK6	7999.35	9275.29	4835.34	3143.01	4163.3	1946.67
GRK5	6590.41	6838.27	2948.04	1929.77	4689.3	5361.91			GRSF1	3899.56	4364.29	113.522	0	9481.9	8599.38
GRK6	12114.7	13603.4	4016.35	4466.09	2054.14	3954.56			GSPT2	46209.4	43429.3	0	0	47899.1	48282.2
GRSF1	4720.22	5052.51	430.113	291.257	3582.51	5951			GSTK1	2265.96	3439.49	1195.37	3656.47	6549.66	5825.63
GSPT2	18687.5	15379.9	0	72.827	14276.5	11631.6			GTF2F1	22238.1	31307.7	25480.7	21562.5	40463.1	37893.3
GSTK1	318.611	533.803	1567.74	1415.5	3808.61	6110.19			GTF2H1	13506.4	13476.5	4045.73	5717.52	9888.35	8959.14
GTF2F1	23833	25863.7	20211.5	19612.4	34378.5	28739.3			GTF3A	1929.49	5752.94	4552.46	3057.93	7512.03	4067.07
GTF2H1	9895.35	14276.1	2930.45	4640.44	5006.85	4392.79			GTSE1	58856.1	60983.9	89939.3	77797.3	98827.8	80297.7
GTF3A	18758.6	19106.9	2797.04	4735.15	18686.3	29706.1			GUSBP5	3470.62	6277.75	0	0	0	0
GTSE1	78054.9	82342	152803	155489	67583.7	73173.7			GXYLT2	0	0	14457.2	14315	0	0
GUSBP5	37933.6	43018.9	0	0	814.824	2516.42			GZMA	356430	493165	5.28949e+06	4.70522e+06	3.67377e+06	3.48584e+06
GXYLT2	0	0	327.343	797.996	1363.26	0			GZMK	1785.24	2838.85	17873	23483.3	29539.3	23989.2
GZMA	5.23027e+06	5.91856e+06	5.07132e+06	5.409e+06	2.54754e+07	2.31569e+07			H1F0	43709.3	47243.6	0	0	9854.75	7399.52
GZMK	11439.3	7434.87	20703.5	24359.2	46703.6	51692.4			HACD4	22449.6	22702.1	11016.5	14039.5	11672.5	14994.1
H1F0	42326.2	47111.6	0	0	6023.32	3507.41			HCLS1	3557.73	2337.61	7322.82	9209.42	5386.57	4496.01
HACD4	20023.5	23056.1	17282.1	16025.9	26979.4	21573.1			HDDC2	6225.26	5349.97	18143.9	19499.9	29107.7	32869
HCLS1	2751.34	1664.58	35349.5	33818	9744.88	7816.89			HDGFL3	29427.8	27644.7	67291.7	83181	58028.4	59475.7
HDDC2	10194.9	9489.21	22295.3	22394.8	14830.4	15206.6			HECTD3	10180.8	12417.9	13928.5	11001.1	8557.92	4877.18
HDGFL3	31888.1	36986.9	91976.2	94264.7	22883.5	16725.8			HECTD4	29.759	62.1103	929.858	1386.6	777.227	1225.8
HECTD3	16155.5	15075.3	20795.9	19715.2	3375.81	3921.82			HELZ	4382.77	4586.47	1841.28	1593.49	4328.56	3260.54
HECTD4	92.0557	57.8365	6266.01	5071.3	655.008	470.774			HEMK1	954.737	1660.53	15.2204	0	2884.58	1656.07
HELZ	2107.68	2720	1915.36	1113.53	2723.76	4042.02			HERC2P2	350.473	48.765	5757.08	4276.91	397.975	430.933
HEMK1	3322.52	3158.81	432.504	726.334	2671.8	3337.6			HERC2P9	0	0	240.403	170.708	3669.37	4493.56
HERC2P2	0	0	8446.41	6694.97	61.7124	0			HERPUD1	15296.9	13344.9	2384.44	2154.95	6341.51	4329
HERC2P9	0	49.8429	97.5901	0	474.163	228.211			HEXA	3697.41	2489.32	53.2397	0	6230.09	4472.92
HERPUD1	0	471.897	2463.87	2502.67	5985.63	8642.52			HEXB	465.234	1294.66	0	0	10962	13586
HEXA	5903.2	5022.39	302.573	409.783	8295.65	2594.37			HIF1AN	180700	148334	107858	108405	91509.8	92979
HEXB	11513.1	12959.9	1475.28	1438.58	13516.8	17709.5			HINFP	2635.93	3423.13	156.882	389.902	2294.78	3565.18
HIF1AN	134822	117685	163417	158968	63928.3	65328.5			HIPK1	2258.54	2514.04	907.342	1169.28	4787.36	4952.41
HINFP	1087.19	3187.59	891.593	483.005	4641.43	7123.61			HIRIP3	50648.7	55049.1	140316	130574	95378.2	91530.9
HIPK1	116.442	195.087	859.437	1500.22	1723.33	1935.33			HIST1H2AE	12835.6	27601.1	22136.7	9061.6	47038.5	49857.9
HIRIP3	172566	163242	230455	198415	112353	94095.7			HIST1H2BB	17147.8	22232.8	38967.7	21617.7	38058.9	47919.5
HIST1H2AE	0	0	740.045	400.906	48798.4	65761.6			HIST1H2BG	1935.92	3501.74	0	0	2418.13	3332.5
HIST1H2BB	61483.5	62613.8	9886.69	15532.2	72741.3	84001.5			HIST1H3G	2709.8	6855.33	7312.5	7515.54	15385.4	15750.8
HIST1H2BG	2095.98	3009.95	0	532.103	32554.3	40769.9			HIST1H3H	14164.3	13528.5	4929.47	4527.66	31895.5	29518.7
HIST1H3G	3048.15	3670.58	15623.5	16081.2	13013.2	19728.9			HIST3H2A	28867.4	34395.3	52135.2	53743.3	23360.5	24887.1
HIST1H3H	25992.1	24728.7	0	329.929	42695.4	48185			HIST3H2BB	879.351	1136.14	17607.3	17002.3	927.211	77.2307
HIST3H2A	54399.7	45785.7	42929.2	38988.3	28044.5	27557.6			HIVEP1	199.651	416.693	0	0	5252.13	4623.32
HIST3H2BB	4857.43	4475.99	16730.8	20026.3	6746.56	7576.49			HIVEP2	8824.48	9654.62	392.268	162.486	5322.1	4592.27
HIVEP1	514.661	258.68	168.828	320.108	351.552	986.995			HLA-DQA2	26306.4	28875.5	74978	61178.1	88066.5	87572.9
HIVEP2	1189.3	1304.66	278.668	276.767	2417.81	2642.83			HLA-DQB2	9081.18	11987.6	30454.1	25573.8	31200.4	28487.6
HLA-DQA2	25316.8	35346.5	19031.9	24503.4	243100	253161			HLA-DRA	1.11338e+06	1.28998e+06	1.87219e+06	1.73742e+06	2.26788e+06	2.14445e+06
HLA-DQB2	29892.2	40125.6	15949.1	15200.2	80362.2	113731			HLA-DRB1	1.16468e+06	1.31526e+06	2.47765e+06	2.32092e+06	2.47194e+06	2.22119e+06
HLA-DRA	1.36108e+06	1.40357e+06	1.12828e+06	1.13565e+06	3.53158e+06	3.22955e+06			HLA-DRB6	4951.66	5983.22	14192.4	9541.01	8730.13	11375.8
HLA-DRB1	1.46429e+06	1.56038e+06	2.00325e+06	1.93086e+06	6.25454e+06	6.38749e+06			HLA-K	22145	19751.7	45496.1	50709.4	31594.2	37003.4
HLA-DRB6	8061.75	8610.52	16859	12177.4	24551	22160			HLCS	8439.87	8781.01	0	0	9108.9	7993.45
HLA-K	20199.5	19680	65181.3	57941	20996.5	15438.9			HMGB1	7007.25	5674.14	2768.93	3185.96	9391.85	13347.7
HLCS	1411.22	1477.73	0	0	803.308	1653.9			HMGB2	4561.72	5657.29	885.321	1540.22	5292.61	5730.92
HMGB1	2132.07	1413.95	291.415	631.476	16080.6	16355.1			HMGCL	968.373	1751.62	1210.32	1074.3	20672.9	21075.2
HMGB2	6442.02	6809.86	1761.01	3407.14	11000.9	12942.5			HMGCS1	13700.6	17568	25002.1	26822.3	7855.05	8340.42
HMGCL	10783.9	13174.2	0	0	10571.9	5361.72			HMGN3-AS1	705.63	631.168	0	0	6295.68	7994.56
HMGCS1	9972.04	13400.6	24704.3	22151.4	21049.9	20584.8			HMGN4	1.06314e+06	1.04073e+06	954470	996241	777773	700820
HMGN3-AS1	5456.94	6203.9	0	0	621.248	1495.01			HMSD	0	0	1201.1	663.362	26480.9	22792.1
HMGN4	1.31067e+06	1.20896e+06	888499	872980	641331	632446			HNRNPA3	124272	98508.1	142008	159089	80906.3	101127
HMSD	924.846	1936.87	0	0	9476.07	6503.3			HNRNPAB	12730.9	23361.7	27590.1	28656.3	43683.3	40608.5
HNRNPA3	147943	154574	268831	283919	94955.8	95317.8			HNRNPD	46492.3	53349.6	37289.2	33289.3	94650	89278.9
HNRNPAB	18834.5	32989.8	23637.1	23074.3	36711.8	41592.7			HNRNPH2	550923	471570	429224	458835	399567	419598
HNRNPD	12605.5	11399.7	18325.9	21637.4	44357.2	28569.7			HNRNPK	318055	401012	288093	246992	467103	418347
HNRNPH2	466757	425275	564601	526447	290508	284902			HNRNPKP1	15074.6	16330.4	8459.22	8600.68	18095.9	17211.4
HNRNPK	316349	360633	359775	388346	352682	373329			HNRNPLL	19906.7	22289.7	32283.5	33453	30429.5	32804.7
HNRNPKP1	8660.1	16741.4	13931	14649.8	14219.9	19588.9			HNRNPR	3195.07	2437.93	92.0128	228.682	9362.88	14383.7
HNRNPLL	25506	28463.1	33168.8	30676.1	24267	23641.9			HNRNPUL1	10398.7	17038.9	39332.5	34456.8	11419.7	13122.5
HNRNPR	7492.35	6676.98	522.929	354.109	4809.3	1528.56			HOXB9	0	0	0	0	18814.3	17896.6
HNRNPUL1	26876.4	20121.2	31413	30086	15419.3	9334.45			HP1BP3	30249.7	31300.2	18232.1	21463.9	57888.8	54186.7
HOXB9	0	0	0	0	3545.52	1365.15			HPCAL1	11122.9	16481.4	8060.01	6570.41	5084.97	5861.31
HP1BP3	43936.8	40088.7	27072.9	30071.1	15141.2	17307.5			HPCAL4	10397.8	12734.9	0	0	0	0
HPCAL1	10724.3	10481.1	10077.5	9131.92	3561	4427.52			HPS5	6648.57	8409.87	1888.57	782.285	7492.5	7617.54
HPCAL4	5200.19	1653.75	0	42.7832	0	0			HPS6	112555	90939.4	90274.8	74745.9	51365.8	49968.2
HPS5	6388.08	6917.55	3577.72	3530.23	5587.44	3784.79			HS3ST1	0	0	75.5757	0	0	0
HPS6	107157	107486	60434.2	60702.3	21615.3	20173.2			HS3ST3B1	2584.03	1378.25	6074.81	3344.47	4890.43	5930.89
HS3ST1	0	0	11811.6	8725.54	0	0			HSD17B7P2	3196.57	1111.93	12841.8	11145.3	907.455	1263.35
HS3ST3B1	2264.78	2232.02	8521.87	9469.89	303.336	0			HSD17B8	15078.3	15628	15384.2	18434.6	17646.1	17404.8
HSD17B7P2	7062.98	7987.51	19114.6	14434.2	3216.36	3837.77			HSF5	10590.5	9285.5	22438.7	27038.7	0	0
HSD17B8	45690.9	46648.1	12099.9	16704.5	68272.4	49896.9			HSPA1B	23559.7	20979.9	12514.6	11630.9	124267	115584
HSF5	6843.77	8035.67	0	0	0	0			HSPA4	31046.2	32893.8	43312.4	42868.5	48514.9	44302.5
HSPA1B	22592.4	22817.7	2838.94	4290.06	136484	127185			HSPA6	3757.52	1219.92	0	0	15218.3	14245.5
HSPA4	6608.08	8364.92	82251.9	94010	25745.4	20557.9			HSPBAP1	168.833	234.915	828.989	561.902	287.573	0
HSPA6	8717.55	6491.31	0	0	27568.2	28854.3			HYKK	5545.52	4868.47	0	0	0	0
HSPBAP1	522.262	546.875	110930	91185.9	1337.79	3505.49			ICAM1	37381.5	43649.5	59908.5	46403.2	68721	52442.9
HYKK	2450.62	2651.65	0	0	2789.92	1697.11			ICMT	22956.2	25654.3	36398	34686.3	25006.1	25480.4
ICAM1	24451.4	26030.5	63499.3	66196.6	25227.2	22631.8			ID3	306.47	426.424	410.402	339.994	0	0
ICMT	11406.9	10228.5	34915.5	37687	23320.4	27318.9			IER3IP1	244112	230685	207466	231997	181311	200127
ID3	3318.09	992.704	777.468	2948.26	269.821	0			IFNG	88261.9	85490.7	345983	377330	475928	504250
IER3IP1	301798	281378	179302	207251	227550	196961			IFNLR1	13661.9	12774.2	43468.9	41588.9	16630.6	17134.3
IFNG	232299	225082	304315	330385	1.66577e+06	1.75834e+06			IFRD1	22761	21229.2	5135.79	4994.64	10366.8	13531.9
IFNLR1	16566.4	14090.2	31330.9	31392.5	2982.98	432.25			IFT88	2265.33	4542.58	8089.5	6061.07	6430.91	6963.49
IFRD1	386.857	1458.32	2220.81	3265.52	7046.72	10881.2			IGHA2	0	0	104.361	0	1061.94	1149.89
IFT88	2473.24	1985.51	25522.5	30766	4575.47	1449.27			IGHG1	895.026	415.114	6059.34	5461.11	1.4963e+06	1.30272e+06
IGHA2	361.611	1514.61	296.554	0	205.839	0			IGHG2	400.498	0	779507	694749	68217.1	72963.7
IGHG1	572879	596834	20624.1	19475.4	51482.3	67697.2			IGHJ6	14605.1	23708.5	0	0	160318	137678
IGHG2	0	172.97	0	91.7336	352.605	2111.9			IGHV1-3	38342.9	36613.1	1.38332e+06	1.38621e+06	1.32156e+06	1.24705e+06
IGHJ6	752981	936699	0	0	4286.18	4813.44			IGHV1-69D	0	0	0	0	68510.6	68853.7
IGHV1-3	15116.8	6331.69	39098.7	54760.8	64205.8	63184			IGHV3-21	0	3843.77	0	0	4.26308e+06	4.42422e+06
IGHV1-69D	1117.56	0	0	1986	2544.59	7858.44			IGHV3-30	0	0	0	0	3.58423e+06	3.96154e+06
IGHV3-21	0	0	1752.01	474.561	0	2048.51			IGHV3-64	0	0	0	0	151006	124116
IGHV3-30	13854.1	20086.7	12235.6	5208.06	1213.26	681.253			IGHV3-69-1	0	0	0	0	62144.8	53207.1
IGHV3-69-1	0	0	0	2915.16	2241.06	3355.66			IGHV4-28	0	0	0	0	322937	349252
IGHV4-28	2161.5	2263.37	0	0	0	690.87			IGHV4-31	0	0	0	0	927748	984104
IGHV4-31	1073.17	0	0	0	14050.2	13720.6			IGHV4-34	6681.81	4132.05	0	0	397498	410334
IGHV4-34	66601.1	64449.3	941.708	2550.77	10458.3	15415			IGHV4-39	0	0	4678.58	8527.04	117829	101811
IGHV4-39	1.95399e+06	2.07324e+06	0	480.144	11688.7	10363.1			IGHV6-1	0	0	3.53312e+06	3.9209e+06	0	0
IGHV6-1	0	0	0	0	3150.08	8490.22			IGKC	27823.1	32787.8	1.82469e+07	1.73514e+07	3.15133e+07	2.99473e+07
IGKC	70259	51499.1	4.63255e+06	4.05587e+06	6.043e+06	5.77415e+06			IGKJ4	0	0	1.90599e+06	1.9322e+06	483044	527982
IGKJ4	0	0	0	0	7066.4	23807			IGKJ5	0	0	34884.1	130048	1.66391e+06	1.48461e+06
IGKJ5	0	0	0	0	172011	146810			IGKV1-5	0	0	0	619.274	4120.16	4118.2
IGKV1-5	0	723.256	177721	191787	626120	596071			IGKV3-11	0	0	0	0	860.254	931.497
IGKV3-11	0	0	0	0	1.15121e+06	1.24639e+06			IGKV3-15	2687.51	0	15895.2	12671.3	1.31489e+07	1.25368e+07
IGKV3-15	5195.91	9140.52	3408.9	1846.71	44956.4	37865			IGKV3-20	2227.27	3615.54	3.91615e+06	4.03252e+06	43838.6	37427.5
IGKV3-20	0	0	77220	86215.9	78437	69734.7			IGKV4-1	0	0	5.34452e+06	4.6491e+06	16923.7	15610.4
IGKV4-1	0	0	1400.31	1517.19	11177.5	17464.4			IGLC2	0	447.192	31848.8	32089.7	1.27662e+07	1.19866e+07
IGLC2	2.37016e+06	2.252e+06	11414.6	9275.52	16411.8	31777.1			IGLV2-11	0	0	0	0	278206	225935
IGLV2-11	53969.9	58677.8	941.708	1530.46	15687.4	27159.8			IGLV2-14	0	0	0	0	8.88599e+06	8.08863e+06
IGLV2-14	1.64075e+06	1.57881e+06	0	1522.85	10406.2	10225.6			IGLV2-28	0	0	0	0	542436	454632
IGLV2-28	93676.7	94927.3	0	671.255	2580.17	4829.28			IGLV3-1	0	0	0	0	4.00258e+06	3.75789e+06
IGLV7-43	0	0	0	0	2716.43	4575.9			IGLV7-43	0	0	0	0	58247	53112.2
IGSF8	82585.1	93305.7	99541.7	102775	20998.6	29210.9			IGSF8	54164.3	50742.6	60993.5	51383.1	57574.1	42192.1
IL12RB1	314438	286510	226374	213111	60148.1	69481.5			IL12RB1	173353	163420	128833	122033	75526.9	70772.6
IL13RA1	2601.15	3050.59	0	0	0	0			IL13RA1	0	0	0	0	19988.2	27847.1
IL17A	46450.7	40981.7	0	0	0	0			IL17A	14217.5	13780.9	0	0	0	0
IL1A	0	0	23764.4	21904.9	0	0			IL1A	10486.2	12450.6	0	0	0	0
IL23A	14264.8	17005.4	7649.01	9262.42	1249.22	4910.14			IL23A	18091	25912.2	7125.32	8657.6	4833.64	5233.94
IL5	220760	254144	62668.9	67609.4	146483	102710			IL5	5067.38	11163.7	15456.7	17333.5	264933	244296
IL6R	5730.57	3176.81	0	0	0	0			IL6R	11769	7960.31	0	0	1794.26	3081.77
IL9RP3	9877.81	8504.52	9000.79	9508.24	312.374	701.601			IL9RP3	709.605	617.092	1425.37	1771.26	402.891	654.385
ILDR2	612.106	461.487	9286.69	9409.15	34.8428	0			ILDR2	118.726	275.327	0	0	0	0
IMMT	37639.8	37700.1	48698.7	54321.3	23554.9	31085.4			IMMT	27207.7	39118.9	49793.9	47455.8	44712.5	36056
INF2	9854.69	11934.3	37422	35405.9	1463.36	1985.75			INF2	19737.8	17152.5	42692	37032.5	11874.9	12943.5
ING1	20381.4	21069.5	9424.19	10692.4	12218.8	15662.3			ING1	24953.1	26917.6	6194.97	3265.92	4616.39	3533.57
ING3	5789.22	7804.9	2967.31	2330.85	9268.27	6823.29			ING3	9123.53	9683.64	4907.9	4801.23	14544	9132.66
ING5	35889.8	29180.7	45592.2	47938.5	38856.1	39437.3			ING5	65366.5	57820.6	36218.6	30621.9	68628.9	62098
INIP	85377.4	95908.3	83561.6	81830.6	82220.3	98418.7			INIP	147321	134851	47421.9	52604.8	138517	163674
INKA1	3533.22	2404.83	0	0	17346.7	26256.4			INKA1	856.643	1589.25	0	0	20589.9	24050.5
INPP5E	19284.9	16044.3	30330.8	25644.4	6541.37	3884.13			INPP5E	19129.8	15269.3	10940.7	9758.47	5673.08	5775.37
IP6K2	254513	232109	192719	179001	164779	191807			IP6K2	148256	131305	190907	171181	204916	214613
IPO11	3175.85	5700.89	3720.69	2217.18	1033.02	1450.12			IPO11	3666.65	4183.48	2094.98	2603.35	6411.97	6492.14
IPO7	10063.7	7211.54	49618.4	48373	22845.1	24570.3			IPO7	23282.8	21597.2	35342.7	50528.5	13308.2	14362.2
IQGAP2	17992.3	16674.4	21726.4	26246.3	76127.6	81145.4			IQGAP2	16487.5	21538.9	28620.7	24083.2	17370	14754
IRF2BP1	895.706	3001.34	25415.8	23000.7	3059.17	5840.33			IRF2BP1	11119	11119.8	11219	10150.9	4340.19	4770.83
IRF2BPL	4309.22	4581.72	12504.8	14088.4	2641.61	988.857			IRF2BPL	16716.6	15257.9	7812.64	6815.74	2798.67	2108.14
IRF9	0	1589.97	0	0	2400.89	3235.48			IRF9	6272.08	3035.48	0	0	0	0
ISCA2	6885.67	9064.23	12100.5	13547.4	10265.4	10899.4			ISCA2	18231.6	19320.6	65294.2	59736.8	7462.56	10296.2
ISCU	3744.56	1882.1	0	0	426.301	478.743			ISCU	2663.12	5895.09	0	268.585	0	0
IST1	1086.06	1516.33	0	0	2266.8	925.689			IST1	4915.31	4070.94	0	0	1594.72	2446.28
ITPKB	8965.65	6909.7	3749.85	3983.17	6226.27	5444.74			ITPKB	9622.5	11372.4	2044.12	2572.31	7668.43	7305.65
ITPKC	12425.9	15613.9	0	0	6631.11	12039.1			ITPKC	13682.8	12663.1	448.267	278.522	27938.6	37198
ITPR2	0	26.6616	2871.12	3393.55	2826.23	2726.3			ITPR2	3168.95	2490.96	1837.06	1552.34	6122.05	5439.87
ITSN2	16394.6	16868.7	37022.8	40746.2	11293.4	10176.5			ITSN2	24656.2	23726.2	21223.2	20877.1	12341.8	12088.9
IVD	56330.4	60722.7	147899	141813	41013.2	34892.7			IVD	71428.5	68745.3	158285	129668	74217	56757.7
JADE2	10206.4	15389.9	10602.2	10278	24659.2	24647.9			JADE2	12904.5	13568.5	5236.58	9435.58	34469	35700.8
JAGN1	447807	415214	619352	617499	504669	549437			JAGN1	367746	400819	438001	492805	392070	389550
JAK2	22470.5	23946.5	9913.73	10362.1	1538.14	4727.5			JAK2	44228.2	45163	6156.66	7752.66	28765.8	30865.4
JAKMIP1	27937.7	30090.2	54619.4	61727	27262.2	43213			JAKMIP1	24352.8	28162.3	72493.7	62084.5	36627.1	27068.2
JAKMIP2	1350.68	2424.58	632.963	171.448	2526.21	2960.32			JAKMIP2	561.392	1084.89	1002.37	761.201	1558.29	1150.46
JRKL	46407.5	56126.8	0	0	21463.4	17614.2			JRKL	13877.1	14351	0	0	48551.4	48883
JUN	79537.3	84182.5	83742.8	88484.2	120610	131300			JUN	198399	191078	121101	111865	179612	163903
JUNB	1.24193e+06	1.29459e+06	1.19752e+06	1.14981e+06	1.17641e+06	1.42825e+06			JUNB	1.45531e+06	1.50581e+06	1.17767e+06	1.00538e+06	1.53194e+06	1.31834e+06
JUND	958263	1.00393e+06	1.23425e+06	1.01888e+06	462184	403971			JUND	524650	751216	877172	738078	475794	378220
KANK3	4607.15	3583.75	0	0	124.882	280.489			KANK3	2411.35	1184.18	0	0	1852.3	1133.65
KAT6A	2081.66	2345.12	883.009	574.025	8253.7	8626.63			KAT6A	12252.2	12301.5	3936.07	4118.91	11040.6	11726.7
KAT7	10773.6	10281.7	1789.43	2302.31	4036.66	4620.41			KAT7	5202.15	6195.49	4329.36	3423.59	1752.14	3794.5
KBTBD6	0	0	24515.7	29832.8	6109.75	5443.71			KBTBD6	3727.89	2832.9	28058.2	32321.9	7196.36	9625.82
KBTBD7	21248.6	20888.6	0	43.1055	7787.37	13025			KBTBD7	17376.5	16191.3	0	0	3704.14	2738.21
KCNAB2	10554.5	9596.28	12666.8	9149.34	34435.5	32582.9			KCNAB2	14147.2	16673.9	11664.1	11447.9	15781.1	15757.9
KCNC4	0	0	10170.6	10348.7	0	68.9376			KCNC4	209.172	242.536	124.492	77.3509	3602.43	2700.53
KCNK12	2081.9	1798.51	16539.9	16417.4	5184.7	4574.82			KCNK12	504.764	936.442	2703.77	2613.23	0	0
KCNQ1OT1	5.01073	0	4.10925	2.22612	45.6359	41.6405			KCNQ1OT1	3.23966	6.76151	496.013	549.887	274.067	270.871
KCTD11	5511.19	4484.83	0	0	268.896	1006.58			KCTD11	18732.4	15298.6	0	0	7340.91	5320.1
KCTD21	33927.8	28800.4	0	401.95	1802.52	2602.61			KCTD21	26908	26045.1	0	0	67918.4	65811.2
KDELR2	14079.5	16153.3	43173.8	57791.7	60456.8	50088.9			KDELR2	42150.9	43091.9	55385.4	53128.3	88199.9	79201.6
KDSR	10324.2	8491.35	923.648	583.765	9937.16	10439.6			KDSR	14927.8	13593.8	5038.18	5385.6	34797.9	40664.3
KHNYN	6525.83	4941.06	4528.43	5240.92	2714.58	2567.17			KHNYN	26613.7	21619.9	5831.18	4500.74	27871.3	33022.8
KHSRP	19031.4	21452.3	26854.1	22008.1	19436.1	17891			KHSRP	19180.8	19135	27139.4	22884.9	17157.3	11013.4
KIAA0040	59754.2	49752.9	36530.2	47462.8	62977	51740.9			KIAA0040	117891	112153	9040.63	10520.1	72053.1	75285.2
KIAA0232	0	0	26467.7	28091.6	160.682	721.794			KIAA0232	1825.07	2962.65	190.089	0	34.5406	411.412
KIAA0319L	9236.36	8040.75	13218.5	10379.3	3917.42	5209.73			KIAA0319L	10421.2	8472	13484.9	15328.3	7977.76	5327.04
KIAA0355	10337.1	11189.8	0	0	2674.62	4891.64			KIAA0355	8592.92	7548.13	1201.07	1925.83	3055.4	5122.74
KIAA1211L	0	0	1127.49	712.598	0	0			KIAA1211L	444.446	515.337	10977.6	12655.3	0	0
KIAA1958	5981.09	5561.97	0	0	3841.89	3016.64			KIAA1958	5676.38	4220.57	0	0	2578.3	2486.46
KIAA2013	32282.7	33266.4	84388.4	60547.1	11694	11842.7			KIAA2013	29055.1	28381.7	27632.9	25918.2	16765.9	10717.6
KIF20A	12315.5	19296.2	29364.5	41035.7	14150.5	15016.5			KIF20A	10026.9	15285.1	23366.1	19957.3	26036.9	23569.9
KIF21A	1891.21	2376.4	3705.08	4154.35	8073.95	7992.54			KIF21A	1562.4	1323.26	6458.68	4144.86	0	0
KIF24	749.173	847.239	0	0	4946.83	4262.3			KIF24	774.998	572.866	0	0	797.535	1459.16
KIF3B	8052.93	6840.53	20182.8	15882.2	17693.2	15443.6			KIF3B	9926.56	10799	10360.6	11120.4	22019	24859.7
KIF4A	11811.1	15722.9	20714.9	18963	19037.9	20333.3			KIF4A	14516.7	18831	26864.5	29860.6	19059.9	18779
KIF5C	6501.2	3535.89	875.334	689.741	1325.61	2108.97			KIF5C	2760.39	3011.55	784.106	904.781	106.859	0
KIF9-AS1	93.7767	314.228	0	0	106.761	0			KIF9-AS1	3152.8	1476.33	0	0	5852.12	6299.49
KIFAP3	22128.2	24020.7	17693.5	20399.2	15430.1	14381.3			KIFAP3	17525.9	20155.5	12772.5	10184.4	9544.52	8575.81
KIN	4545.18	4623.41	10862.9	15808.2	8353.11	9463.68			KIN	2518.85	3855.22	4984.63	4843.59	3909.01	4748.92
KIR3DL1	10521.1	11646.5	0	0	5418.55	5604.71			KIR3DL1	0	0	0	0	4413.91	1991.44
KIR3DL2	2275.33	4765.13	0	0	6044.18	7272.55			KIR3DL2	5884.41	6254.42	0	0	5939.52	6933.86
KIZ	15547.9	12876.5	6375.37	8477.37	12269.8	9939.05			KIZ	1599.25	4609.35	7954.5	3041.46	21921.8	18119
KLF11	49432.3	48216.7	33134.7	29081.2	11563.7	11399			KLF11	50348.2	48835.3	18370.2	22018.5	50295	46923.7
KLF2	129187	154295	50612.5	42761.4	16564	10016.3			KLF2	206539	202805	53987.4	47248.3	33102.2	30632.3
KLF3	34796.8	32021	15488.3	14712.1	21648.2	24476.6			KLF3	85976.3	71858.2	18292.9	23010.2	20988.4	18099
KLHDC10	2868.44	1776.06	5420.71	5762.34	3833.52	4624			KLHDC10	3305.98	2019.49	863.828	1252.35	18907.6	26769.2
KLHDC3	174994	199547	189501	165500	58000	60333.8			KLHDC3	76884.5	88059.4	99417.7	84037.7	86294.3	56522.2
KLHDC7B	35793	33973.2	51022.3	43337.5	10230.9	16890.5			KLHDC7B	42410	36345.5	45043.7	40878.7	17988.8	19173.3
KLHL15	5712.18	7453.73	0	0	4668.87	4962.33			KLHL15	4971.59	4315.2	253.622	210.111	14785.6	12953.6
KLHL18	24959.2	22664.1	11875.1	11173.3	27222	22654			KLHL18	66396.8	57933.3	30572.6	26512	61687.6	60056.1
KLHL24	47206.4	38741.2	0	0	9612.47	4906.79			KLHL24	43920.5	45919.7	110.763	0	23950.5	38443.3
KLHL25	1731	6063.9	0	0	5912	5130.34			KLHL25	13633.5	8918.6	0	0	21257.9	14324
KLRB1	131642	144555	40842	54538.5	13542.3	10544.4			KLRB1	12715.5	23542.4	19407.9	19112	10945.7	6052.15
KLRD1	3230.65	5036.76	53871.7	56693.5	41274.8	39582.9			KLRD1	1624.59	1291.69	46152.2	47632.1	20753.8	25183.5
KMT2E	936.992	392.46	288.157	104.069	2466.8	2246.15			KMT2E	1363.06	2159.99	236.615	0	3310.59	1908.77
KMT2E-AS1	44933.3	40777.5	14330.3	18299	100888	100134			KMT2E-AS1	8473.31	14877.6	14768.9	7609.67	14432.6	14387.6
KMT5B	1214.29	1816.45	12234.4	13101.4	1283.67	1996.03			KMT5B	3925.45	1794.62	5056.41	6470.05	891.498	758.472
KNOP1	327.361	205.673	939.631	218.155	2981.49	5650.18			KNOP1	4127.24	2503.21	2645.35	1995.85	4566.46	4879.57
KPNA4	8191.14	6339.65	23121.8	23232.1	14460.9	10168.9			KPNA4	17768.2	17514.2	58448.4	69438.5	25384	32275.7
KPNA5	4695.08	3790.58	279.014	241.842	3176.1	2305.38			KPNA5	527.926	1254.87	589.133	634.48	599.479	567.985
KRT8P12	22594.6	27690.3	1029.42	185.891	6430.73	8559.18			KRT8P12	24888.4	21643.6	0	0	0	0
KTI12	136134	134356	90544.6	71314.3	52474.4	59100.9			KTI12	125961	117525	37354.9	36328.3	127097	101726
L2HGDH	8349.15	10366.3	18829.4	21990.7	7128.86	12008.7			L2HGDH	16579.9	13546.5	16608.9	12404.9	9085.14	11852.5
LAIR2	14762.9	20317	56498.8	65587	19608	26514			LAIR2	27725.5	36363.9	72835.6	67567.4	34063.9	34928.9
LAMP3	2772.52	1625.78	0	0	4261.12	1063.4			LAMP3	61126.1	59984.8	0	0	262174	349788
LAMTOR3	0	157.823	0	0	214.485	843.043			LAMTOR3	24118.1	9575.91	0	0	14800	18571.9
LANCL2	5557.68	6983.53	36299.7	35184.9	11524.5	15099.2			LANCL2	25666.3	21873.8	24918.6	25911.2	20183	19566.4
LAPTM4B	9586.16	10125.2	11108.7	9813.86	1779.36	1065.73			LAPTM4B	4176.83	8155.08	3067.29	2989.5	1759.48	2070.86
LARP1B	5492.36	7688.45	7941.68	8861.38	2139.12	2217.47			LARP1B	11213.9	9231.78	10261.4	10367.1	3130.38	3389.62
LAT	0	0	23038.6	22881.4	0	0			LAT	9081.61	7849.76	614.213	305.303	0	0
LBH	170218	189022	404709	387798	401300	401152			LBH	675613	652779	333836	354299	417133	403560
LCMT2	3017.32	5342.46	5173.91	6641.59	1873.68	1841.15			LCMT2	7359.95	7587.97	5462.3	6099.18	3725.63	2126.12
LCOR	4703.08	5655.49	3608.12	2696.05	4404.3	2715.5			LCOR	4168.77	3139.06	1970.29	1904.32	6209.61	8532.98
LDLRAD4	7615.93	9914.68	3207.28	2377.62	1757.51	1973.71			LDLRAD4	43650.9	37589.7	3861.29	4429.18	24103.5	17099.8
LDOC1	31773.8	31901.3	1915.99	2075.9	13032.9	17324.5			LDOC1	12386.3	21437.9	13485.2	8043.64	25900.4	27673.9
LEF1	7969.96	7344.1	4967.43	6940	1451.75	815.17			LEF1	16901.6	17351	7544.46	4344.61	4095.94	5575.61
LEO1	196439	203989	105487	115845	99482.6	105315			LEO1	80603.1	81755.3	80364.7	79057.2	111886	108463
LETM2	38386.2	30919.4	0	131.183	12942.2	13213			LETM2	11645.5	9961.27	2386.09	2117.93	3251.79	5751.1
LIG1	11958.2	11603.5	24843.9	18240.2	5785.9	5478.41			LIG1	5412.05	5020.23	9260.58	13008.8	5340.8	4911.67
LIMD2	52242.6	62093.5	76506.7	68574.6	15641.4	25372.4			LIMD2	25442.5	21362.6	36714.2	35282	25030.5	28721.5
LIMS1	8899.22	11927.8	2627.34	2055.9	6484.07	7509.27			LIMS1	13809	24177.5	5444.85	3574.55	7186.93	7074.66
LIN52	47755.1	51418.3	38278.5	30805.4	34094.6	26215.7			LIN52	49017.5	43446.2	28420.9	29028.1	35852.9	38178.6
LIN7C	4619	6981.66	3458.61	3791.9	6115.9	5969.6			LIN7C	6751.84	9439.71	6955.04	5977.91	10173.5	10457.2
LINC00174	0	64.5205	0	0	0	0			LINC00174	2888.24	3048.68	44.4566	110.489	282.733	306.148
LINC00528	0	0	0	0	14404.3	14409.1			LINC00544	1229.87	3422.49	0	0	0	0
LINC00544	24728.9	27288.6	0	0	5143.29	4255.99			LINC00667	52578	52516.5	39562.9	44163.6	30989.3	25859.5
LINC00667	45695	44685.7	41602.6	46795.4	29978.6	35275.5			LINC00824	0	0	113.574	0	9389.95	8603.34
LINC00824	19283.1	21428.1	0	0	1792.08	3270.36			LINC00861	10339.7	13377.1	0	0	0	0
LINC00861	21042.5	20682.7	690.27	0	13255.6	15424.3			LINC00869	2586.15	4355.94	607.576	0	3554.92	3849.32
LINC00869	2947.34	2469	1381.19	1309.42	7549.69	5517.7			LINC00892	6339.7	9262.14	1839.42	1758.29	1439.79	2143.66
LINC00892	30397.1	27928	4422.78	5445.37	9767.75	8462.06			LINC01128	63275.1	49869.6	24689.2	21598.9	13566.3	14689.8
LINC01128	31139.4	27232.2	13470.1	15962.7	9934.02	17281			LINC01806	6612.6	9646	1618.67	3313	9083.28	7606.13
LINC01806	16496.1	18379.1	0	0	375.602	1898.13			LINC02084	2980.53	2450.58	71722.6	62223.5	39844.8	36481.4
LINC02084	3352.69	5441.58	40899	30907.1	258594	223698			LINC02195	16161.6	9135.48	51400.7	50426.6	65379.3	34154.9
LINC02195	270279	254552	597055	564292	67587.5	41945.7			LINC02265	6516.57	3885.94	0	0	0	0
LINC02265	5759.48	5226.79	0	0	45625.2	42647			LINC02273	38987.2	42241.6	36375	40770.2	4354.57	5304.59
LINC02273	47944.2	46787.8	32833.1	23935.3	3657.58	4107.52			LINC02381	2196.2	3208.59	26664.9	38982.9	0	0
LINC02458	312.355	0	18187.3	14640.2	0	0			LINC02495	4322.36	1958.1	0	0	5593.06	6365.24
LINC02495	8861.94	9637.76	0	0	1769.99	3577.9			LINC02539	14908.9	11773.8	10791.8	14304.6	26767.1	19322.6
LINC02539	23682.6	28192.3	17377.5	15782.2	50020.9	44620.7			LINGO3	17359.7	14382	4495.56	3234.26	10082	10428.1
LINGO3	11887.8	10130.1	7900.09	7557.83	1050.03	1048.17			LMBRD2	5295.39	7402.47	20831.8	22620.1	4804.87	5111.51
LMBRD2	1913.62	2596.94	17953.3	18737.6	6753.58	5822.84			LMNA	4049	2253.52	6054.7	4267.31	4712.74	5725.34
LMNA	1252.51	3147.69	5135.85	5008.06	1782.4	1000.83			LMO4	3718.44	6675.94	5407.79	3992.11	18660.4	14380
LMO4	11131.5	14065	4868.7	4698.1	17108.1	19568.5			LNPEP	17689	17041.3	11242.4	13989.7	5865.09	6966.78
LNPEP	8015.41	6043.08	21911.2	20392.7	6843.9	7344.21			LRFN3	2975.65	2070.17	724.502	900.311	76.7944	249.463
LRFN3	1255.2	2541.08	9092.82	7899.99	476.329	1203.58			LRIF1	9320.25	13208.4	0	127.651	8950.23	9054.78
LRIF1	22246.1	21691.9	0	0	3444.37	8987.59			LRRC40	61062	74288.1	33599.6	38268.7	52792.9	52417
LRRC40	39338.3	50164.5	26644.7	28939.4	24930.9	22398.2			LRRC47	137018	127869	80229.8	73886.2	83735.7	68646.1
LRRC47	103201	108384	60899.2	63021.4	31431.8	36637.3			LRRC8C-DT	2836.64	6766.15	4160.39	3146.93	28529.8	27155.6
LRRC8C-DT	9401.55	5513	3598.06	4733.74	7135.5	17228.6			LRRFIP1	59520.6	72672.2	56258.8	62894.9	67418.8	67970.7
LRRFIP1	48331.3	54850.6	47374.6	61246.8	62752.5	50169			LRRK1	0	0	0	0	3756.49	2966.58
LRRK1	0	0	0	0	43.7973	49.185			LTB	5119.7	6678.36	2142.48	4259.8	2543.45	0
LTB	14847.3	12644.9	3652.85	3298.11	4225.75	4745.59			LUC7L2	1258.68	2517.54	0	0	178.659	96.7276
LUC7L2	1703.43	1325.04	0	0	1662.24	466.681			LUCAT1	6247.19	4165.1	0	0	1034.53	1600.29
LUCAT1	2415.61	3878.5	0	0	3895.93	5919.37			LXN	46177.6	56275.6	40798.6	43102.8	39236.8	40724.1
LXN	94572.8	115122	43222.6	39389.9	169912	165309			LY75	12122.8	11296	2987.24	3651.28	10277.7	10724.2
LY75	14423.2	12970.8	6262.06	6445.49	5167.52	3091.43			LYL1	11165.8	14727	3530.43	2322.6	2113.19	1573.14
LYL1	29862.7	32852.4	6491.36	7832.38	0	0			LYRM1	4658.54	10104.2	25442.8	20368.5	31895.3	26113.1
LYRM1	12715.2	14557.2	18422.2	18265.1	18818.5	21404.4			LYRM4	18980.3	31974.9	46702.8	34282	32685.5	24398.5
LYRM4	31540.1	37904.3	62873.7	53031.2	44055.1	47613.4			LZIC	40882.8	33155.5	10740.9	8552.62	18436.9	21400
LZIC	10478.6	15739.7	21631.6	15410.7	22007.7	20326.3			LZTS1	5216.66	4428.91	0	0	5622.5	3370.22
LZTS1	9162.57	10596.8	112.151	182.268	311.379	262.262			M6PR	5881.84	2790.01	0	0	151.796	657.47
M6PR	4135.16	2251.62	0	0	2824.62	528.681			MAD2L1	22435.5	25569.6	30345.9	31518.6	14402.5	12684.1
MAD2L1	13950	18770.6	39755.1	45629.7	17866.7	17166.3			MAF	46092.4	52272.9	18366.7	21481	4122.64	4593.45
MAF	196455	190818	135216	140717	14823.9	9676.35			MAF1	50296.3	81331	73319.7	66354.4	95574.6	76886
MAF1	120894	132389	90810.1	83444.3	79986.2	81537.6			MAFG	22920.3	20989.7	9709.04	12843.4	464.764	71.8934
MAFG	9947.82	6818.17	30704.2	27401	2470.94	4162.36			MAGIX	5970.2	3349.59	0	0	14433.5	17523.3
MAGIX	0	124.764	0	0	8138.73	17137.4			MAL	80517.5	101374	43071	31824.3	27947.4	23848.8
MAL	78653.8	93342.1	54579.8	53535.3	5740	7735.32			MALAT1	32905	46714.8	45616.3	43924	74425.9	64142.7
MALAT1	61238	84747.7	29521.6	34375.4	122004	69035.3			MALSU1	4742.76	4870.76	15222.6	14030.8	4616.2	4581.96
MALSU1	1746.56	1463.1	8021.1	5431.61	6561.66	6252.35			MAN2B1	928.859	1015.47	0	0	0	0
MAN2B1	1847.12	1977.16	504.937	182.36	233.652	0			MAP1A	255.868	336.237	266.497	315.396	64.566	34.9566
MAP1A	3385.83	2891.58	5914	5235.49	100.12	196.764			MAP2K1	30098.3	34214.3	30926.1	27720.5	25536.5	26534.1
MAP2K1	29161.2	35759.7	55465.2	50339	16299.4	16395.4			MAP2K5	9042.37	9500.4	7001.73	4913.38	13725.5	10551
MAP2K5	6850.14	11118.1	6788.1	7861.89	1949.65	729.827			MAP3K13	35022.1	34471.9	56220.8	69647.6	41168.1	41866.1
MAP3K13	46143.2	44452.4	82593.5	88774.1	43738.6	45143.4			MAP3K5	8925.82	9379.72	10336.8	9209.73	9958.4	7559.69
MAP3K5	11198.8	10270.9	15438.7	18528.7	3846.79	3394.29			MAP3K8	9117.7	11780.2	17313.3	14610.6	7395.34	6228.28
MAP3K8	14549.9	13969.9	33043.1	34011	19749.9	12592.2			MAP3K9	5692.93	3989.92	0	0	3663.23	2981.44
MAP3K9	0	0	160.468	0	1113.81	917.273			MAP4K4	5378.25	7132.55	4838.94	2423.91	1669.94	1653.24
MAP4K4	4939.08	5825.14	1705.47	2944.97	3403.35	1994.1			MAPKAPK2	16366.8	16744.8	28721.6	26879.7	11934.6	8385.11
MAPKAPK2	16131.7	14241.2	41520.1	33739.2	41251	42518			MAPKAPK3	55409	72122.4	47072.8	43623.8	58521.3	54393.7
MAPKAPK3	61971.4	70729.9	44776.4	39814	29768.1	24152.1			MAPRE1	510385	491971	508003	490224	404586	396260
MAPRE1	667876	667227	564378	565117	354257	357202			MAPT	0	0	0	0	77.7944	0
MAPT	0	0	36149.7	32011.4	0	0			2019-03-06	7762.06	12200.2	16682.3	18179	12024.2	11075.8
2019-03-06	17193	15395.9	39260.8	46291	29191.5	34582.7			2019-03-07	107646	105852	65992	59454.2	111131	101778
2019-03-07	66693	67840.8	48443.6	47936.6	35387.4	33193.3			MARCKS	347.333	193.312	4403.15	4700.98	31040	35745.9
MARCKS	752.1	1125.06	4053.2	3293.62	0	0			MARK3	936.755	1042.72	250.886	623.534	4148.5	2533.99
MARK3	869.318	3277.04	0	901.162	8577.23	7224.27			MARS2	30198.6	27715.8	36092.8	39831.3	76011.2	78133.4
MARS2	20387.1	19882.2	35934	32985.1	5369.43	7780.59			MARVELD1	1824.95	2357.87	0	0	0	0
MARVELD1	21774.5	23645.2	0	0	2983.9	1288.83			MAU2	17411.9	16406.9	19283	15037.6	13452.4	9417.38
MAU2	2727.17	4640.5	19429.8	14917.8	5336.3	3595.65			MBD3	799.554	1854.17	9993.22	7687.45	3253.39	2703.56
MBD3	3503.86	949.622	16564.8	16116	1877.17	2503.36			MBIP	2836.74	3229.41	2992.95	2288.76	5563.93	6975.98
MBIP	5983.01	10525.2	2289.76	2303.66	7946.63	4079.63			MCAM	264.768	460.5	0	0	0	0
MCAM	12694.9	13207.4	0	0	0	0			MCM2	64925.4	80652.7	120833	106029	98565.8	82347.9
MCM2	68936.3	69040.1	97784.7	83197.6	49642.8	40944.8			MCM5	40311.7	55122.8	104580	97293.1	91622.4	85692.1
MCM5	37331.5	43716.3	92967.7	79366.1	37604.9	44230			MCM8	2892.49	3746	3416.54	3900.03	2829.74	2845.23
MCM8	2615.43	2854.01	17892.9	17123.6	2742.49	4443.79			MCOLN2	3796.17	4055.83	10046	9776.5	8313.47	5751.25
MCOLN2	6500.56	4215.9	11522	10899.9	13130.1	11528.1			MCPH1	11074.1	10623.3	6109.92	6486.11	6639	7061.95
MCPH1	13085.5	12699.6	3838.84	6758.77	5995.23	9929.09			MCTP2	0	0	9837.56	6007	6202.53	7942.63
MCTP2	0	0	19399.5	15078.6	7610.78	8734.87			MDC1	16888.9	16655.5	27201.9	28394.3	19820.6	17662
MDC1	13464.9	10997.6	25949.7	24167.5	1916.15	2410.09			MECR	3130.49	2573.87	21722.8	20521.8	0	0
MECR	6162.39	10140.1	53786.1	57102	4510.04	6753.12			MED1	9930.34	5869.22	9414.49	7896.84	12922.8	13182.6
MED1	5165.01	5579.22	8248.62	6642.43	11450.8	9036.34			MED13	5852.15	4754.29	7398.57	8544.69	5101.89	4503.09
MED13	10978.5	10199.6	9673.84	10040.2	3157.88	3210.37			MED21	23189.1	21857.2	7846.74	5394.08	40984.5	37480.4
MED21	31238.3	24714.6	7590.59	7196.12	32599.8	24406.7			MED4	146473	170107	128257	127971	141350	135937
MED4	224375	261477	144832	144862	263270	188544			MED9	55957.2	45992.8	161144	154541	58983.6	75771.2
MED9	18259.1	13307.3	65886.3	65869.3	26191.9	31281.4			MEF2D	5591.14	4815.91	1743.06	1279.93	3779.13	3491.93
MEF2D	2608.05	1782.31	2589.12	1097.69	4063.04	5703.57			METAP2	27283.3	29345	62760.8	64992	33927.2	26652.3
METAP2	24594.3	27976.3	36517.6	40025.6	27999.5	28465			METTL3	9600.77	7813.5	0	0	0	222.734
METTL3	560.353	352.057	229.771	0	3349.17	2865.65			METTL6	9693.85	13623	8048.39	5592.2	17612.3	20143.7
METTL6	20091.1	26878.3	12050	10124.9	23555.6	17443.8			MFSD13A	26996.4	25084	45856.7	43014.7	36621.9	34753.6
MFSD13A	31386.3	36973.7	48951.3	42081	31424.9	28841.6			MFSD14A	4874.66	7050.37	4580.9	3273.19	5972.36	5757.17
MFSD14A	10317.3	8892.14	3905.14	5817.73	6663.48	11288.2			MFSD14B	9535.43	11659.5	15649.7	16882.8	10335.7	8823.01
MFSD14B	16238	21027.9	16371	20914.2	6868.76	11046.8			MGAT4A	27460	32770.3	15839	16651.5	12135	11353.9
MGAT4A	22359.3	26437.7	6843.35	8935.46	16685.9	14498.4			MIA3	3710.72	3847.98	2687.7	2951.54	11011.1	13515.7
MIA3	2165.78	3628.55	2220.17	1924.38	2342.36	2215.16			MIAT	10610	11760.2	0	0	0	0
MIAT	556.282	349.499	0	0	5541.4	5867.47			MIATNB	38914.9	38635.7	0	0	34062.6	45855.2
MIATNB	6896.67	7090.4	0	0	24268.4	22845.1			MIB1	17996.8	16000.2	10025.2	11097.9	10273.7	9164.91
MIB1	8873.95	8958.6	20774.9	21329.6	6044.29	6836.31			MIDN	4562.06	4316.41	2280.75	809.773	5180.38	3141.26
MIDN	1975.7	3073.66	2777.58	1253.92	10603.6	10825.4			MIEF1	63465.7	55318.5	11885.4	5867.33	97643.3	91938.9
MIEF1	39490.2	36389.2	8096.4	9649.38	13166.2	12261.5			MIER1	2951.12	4768.49	892.369	739.275	12972	15802.1
MIER1	4417.21	5303.78	2052.76	2354.92	5028.8	6023.91			MIF	8118.59	17836.2	31471	36026.6	24745.6	19439.5
MIF	21148.5	21037.9	40649.2	36701.7	39500.7	60413.9			MIR210HG	20905.7	17149	696.4	346.156	0	0
MIR210HG	14478.1	9096.27	1187.34	857.626	4670.1	2159.54			MIS18BP1	23406.3	26605.8	40307.5	48811.5	35728.7	37979.9
MIS18BP1	28091.2	29415.1	33258.2	37264.5	29390.7	24786.2			MITD1	3369.92	7619.5	7646.59	7165.54	4623.89	5870.06
MITD1	1737.4	3638.56	26003.1	28752.4	10384.3	9718.07			MKI67	13188.8	13601.3	63286.8	59042.2	30569.4	30286.9
MKI67	47157.4	44655.5	115331	105313	66049.6	69802.5			MKLN1	7569.72	8639.98	0	0	0	0
MKLN1	4207.55	3677.92	0	0	5310.78	4443.83			MLEC	140872	145708	69057.3	68450.2	161743	143413
MLEC	67630.2	77261.4	97476.5	108874	75660.4	82272			MMAB	10363.8	8954.51	447.691	185.443	0	0
MMAB	6463.52	7796.89	2332.3	2067.52	9565.96	10246.9			MMADHC	101027	144758	169831	155375	210066	193460
MMADHC	158671	184498	170011	204429	187905	171771			MMGT1	40755.8	36423.5	15000.7	18861.2	13441.9	10696.5
MMGT1	31825.4	34586.3	11387.2	13866.1	13079.8	12646.6			MMP25	27530.5	27831.8	27522.1	27042.3	12944.4	9432.39
MMP25	52339.1	41429.5	50197.9	57540.6	8963.12	10774.6			MNAT1	0	326.156	3243.65	4940.93	10913.3	15131.7
MNAT1	0	0	44301.9	41395.6	4746.66	11820			MOB3A	497850	484255	426000	409307	478056	507030
MOB3A	479615	469368	405668	368166	247529	271727			MOCS2	1944.32	2592.61	12873.8	12402.8	367.974	1992.24
MOCS2	1253.02	839.727	3493.81	3117.41	3708.92	800.996			MOSPD2	13389.8	12879.5	19385.9	29709	4495.29	6585.53
MOSPD2	15667.5	17499.6	9599.64	8720.73	2870.28	1611.68			MPC2	31187	36728.7	65147.1	62865.1	15971	18672.1
MPC2	55487.7	55065.5	70584.4	70032.7	58324.8	52601.3			MPHOSPH10	22948.7	39299.7	27006.2	22610.5	53576.1	47850.9
MPHOSPH10	6949.96	10604.4	38879.5	41132.1	31366.3	30623.4			MPHOSPH8	21977.1	30418.9	30303.2	28210.6	38478.9	37138.3
MPHOSPH8	50898.5	55906.2	36487.2	34393.4	132404	142207			MPRIP	8992.07	8758.13	1958.75	1755.72	2777.34	3626.51
MPRIP	3671.69	3448.6	3102.37	3608.46	1900.02	3556.26			MPV17	3280.29	4564.21	0	0	27315.8	29353.9
MPV17	5073.57	5666.86	0	0	0	2522.56			MRGBP	64711.8	62701.4	67495.4	61839.2	53414.3	52782.8
MRGBP	65404.5	64267.1	75174.1	69708.1	46067.5	44343.9			MRI1	4498.31	5883.44	1847.3	3593.06	9603.03	10066.5
MRI1	2226.39	3030.71	3879.92	3956.48	3801.97	3202.25			MROH1	5016.46	5129.19	407.131	758.89	5782.68	4532.63
MROH1	4349.67	4185.37	1928.18	2089.11	3747.39	6312.57			MRPL20	3564.23	3857.22	12374.3	7908.21	2698.21	1217.36
MRPL20	6737.79	10262.3	41190.9	27212.7	14295.4	14879.2			MRPL27	0	0	7909.81	3338.22	1328.8	0
MRPL27	1551.36	1732.77	11026.2	9878.88	2943.6	2975.13			MRPL30	10441.5	13020.8	17939.9	18796.2	25279.5	22407.1
MRPL30	12188.5	15698.4	29487.3	33979.1	7631.85	5259.28			MRPL32	0	0	21359	28545.2	0	277.525
MRPL32	0	0	286.293	465.282	0	669.485			MRPL35	223965	239487	228445	253680	176619	161882
MRPL35	85356.6	104690	314216	329729	186724	189874			MRPL42	16867.5	19758.1	3677.07	4351.77	17995.5	18135.4
MRPL42	15895.9	17026.3	8060.5	10296.6	9048.4	10859.6			MRPL45	21460.6	30594.7	31565.2	29467.4	41747.4	40121.9
MRPL45	29655.9	37947.9	24320.5	26592.2	28496.3	30784.3			MRPS10	300207	302070	366581	385196	287116	306914
MRPS10	373332	384955	356688	393616	220442	204003			MRPS11	41629.6	31563.2	667.632	0	6368.98	8275.71
MRPS11	14651.1	14049.7	948.575	856.456	19752.3	9365.77			MRPS17	53250.9	54384.7	32802.4	38044.8	81390.3	88654.5
MRPS17	25038.1	20560.6	38635.5	39225.7	42382.2	39593			MRPS28	35122.8	35171.6	26367.4	29518.8	36257.5	31735.3
MRPS28	37862.1	44473	16200.2	14992.6	66999.2	57351.6			MRPS30	126801	149145	119490	100962	145176	126648
MRPS30	111017	120011	108432	115389	85655.6	112382			MRPS31	23626.8	39449.4	58400.8	51112	63048.4	59009.8
MRPS31	50247	63138	28470.4	32673.1	75925.3	100741			MRS2	15851.1	16489.9	18581.5	17913.7	6476.44	6648.49
MRS2	11227.2	6813.89	19730.1	18832	7042.98	11131.7			MSC	143047	127017	376815	355671	451684	421204
MSC	266857	279231	354135	303937	684667	777886			MSL2	27662.6	32991.4	24925.9	22682.8	65750.4	61055
MSL2	10098.4	5565.44	37485.2	33648.2	49011.8	52322.9			MSMO1	27999.5	27369.7	50309.5	44627.4	51716.3	47065.5
MSMO1	42210.1	43395.7	31694	37261.8	63500.3	51687.9			MSRB2	8854.19	10735.8	17390.1	16558.3	28870.1	31416.5
MSRB2	13303.4	15897	34334.3	41545.8	34076.9	38268.9			MSX2P1	6146.85	4543.65	20750	16621.9	19194.9	16060.8
MSX2P1	9507.23	14932.9	36547.5	36430.1	13529.5	24310.1			MT-CO3	1.22189e+07	1.1496e+07	1.09604e+07	1.07602e+07	1.20251e+07	1.24907e+07
MT-CO3	1.09662e+07	1.03248e+07	4.39672e+06	4.40294e+06	1.51101e+07	1.54896e+07			MT-ND4L	5.06348e+06	4.16266e+06	3.58358e+06	4.02111e+06	5.52722e+06	6.27573e+06
MT-ND4L	4.45709e+06	4.05242e+06	1.88342e+06	2.07291e+06	9.04711e+06	1.15965e+07			MT-ND6	1.79766e+06	1.62567e+06	1.48214e+06	1.42763e+06	1.58011e+06	1.60108e+06
MT-ND6	1.8574e+06	1.61238e+06	1.19175e+06	995431	1.95022e+06	1.70467e+06			MT-RNR2	2.10288e+07	1.92688e+07	1.71784e+07	1.77277e+07	2.3597e+07	2.57533e+07
MT-RNR2	1.14556e+07	1.08515e+07	6.75468e+06	7.06479e+06	2.11409e+07	2.32918e+07			MT-TP	1.63333e+06	1.72574e+06	1.9611e+06	1.98641e+06	2.03076e+06	1.87406e+06
MT-TP	1.77648e+06	1.74279e+06	902931	945284	3.69115e+06	3.78683e+06			MTCH1	386979	380866	470198	448713	399085	382403
MTCH1	749351	728862	638940	609642	157647	160179			MTCH2	93012.2	90621.4	115267	121654	63914.7	80081.5
MTCH2	115217	99483.4	112436	120963	57524.2	47730.3			MTF2	2317.34	3414.03	0	0	4721.09	6536.75
MTF2	210.835	88.3087	0	0	1080.12	269.554			MTG1	1454.12	1896.81	1135.89	1209.88	3096	3464.14
MTG1	1686.79	2590.56	2997.2	2872.67	4320.76	7727.71			MTHFD1	5044.18	2339.5	882.978	329.173	0	0
MTHFD1	2294.63	2755.18	0	0	5050.52	4693.91			MTHFD2	7154.48	10869	17597.3	19275.8	6549.08	4578.02
MTHFD2	7000.77	6810.46	18520.2	14347.2	5399.08	8517.42			MTMR6	111158	98220.3	32956.9	41338.3	96776.1	100689
MTMR6	89078.2	89096.7	30418.5	34860.4	21667.7	26137.9			MTMR9	3138.26	1571.97	2045.23	974.831	9015.92	12155
MTMR9	2232.79	2277.03	79.6128	86.2576	3978.68	4157.83			MTOR	7769.84	6435.12	11655.3	11727.6	15665.2	11308.4
MTOR	4087.58	2807.83	21051.8	20666	5258.49	6898.31			MTPAP	7732.04	7340.37	3739	2769.92	11523.8	11636.3
MTPAP	1993.17	3548.08	3371.33	3984.78	3332.8	3264.98			MTSS1	834.151	290.161	806.746	1542.33	3157.36	3931.67
MTSS1	215.028	180.13	11462.3	12705.6	1836	2061.86			MVB12A	4310.81	4844.61	296.037	735.747	0	0
MVB12A	3590.18	6444.65	0	0	14013.5	16720.9			MVB12B	0	0	11877	12866.9	3292.55	3355.5
MVB12B	131.903	276.238	432.689	644.605	600.662	758.871			MVP	342960	400272	251065	242286	206249	191787
MVP	477406	499105	532114	502812	117156	140520			MXD4	18523.3	15368.6	19170.3	20092.8	10049.5	6157.9
MXD4	13582.1	12355.5	40899.4	37524.6	8818.51	12345.2			MYBL1	9747.11	8124.52	0	204.025	29393.4	24987.2
MYBL1	24320.2	27581.2	3849	3601.59	12386.5	16183.2			MYBL2	209114	231490	352391	305543	258604	221602
MYBL2	394228	419566	404129	376575	147167	162720			MYDGF	909356	1.01711e+06	1.44462e+06	1.35997e+06	1.44974e+06	1.31357e+06
MYDGF	1.42435e+06	1.53563e+06	1.17279e+06	1.12811e+06	1.83067e+06	1.8818e+06			MYLIP	16014.5	17209.3	13275.7	14117.8	21675.9	19251.5
MYLIP	11057.7	9540.99	11970.2	9432.23	12462.9	17530.3			MYNN	7820.03	7579.91	11334.9	9552.73	12272.3	10209.5
MYNN	8561.72	9619.82	5906.89	5554.63	17637.7	21458			MYO19	2179.42	2198.53	729.629	725.345	2227.33	1741.85
MYO19	4887.77	4588.66	829.328	1048.31	4221.35	4632.9			MYORG	4317.67	1802.29	0	0	24710.5	29570.6
MYORG	0	0	0	0	3649.29	4183.59			N4BP1	12742.9	13298	5479.01	6236.84	7341.43	5760.45
N4BP1	28839.4	23491.1	8675.97	8176.8	8826.79	8245.08			NAA15	7241.32	9138.35	5976.08	7286.13	12238.6	13200.3
NAA15	3255.83	2781.96	5233.35	6248.74	8673.48	7575.91			NAA30	8740.24	8070.63	1773.37	2468.15	2075.2	3175.19
NAA30	8356.83	8647.72	1108.63	928.172	3637.66	5734.92			NAA50	11970.1	4954.4	405.808	168.094	344.112	279.458
NAA50	468.707	687.114	0	0	2267.81	2097.35			NABP1	1257.15	874.603	0	0	0	0
NABP1	176.765	148.077	0	0	100.62	0			NACC1	2050.33	1212.46	2837.17	2843.26	349.233	0
NACC1	792.803	730.546	3510.92	3310.86	1353.86	2331.28			NADSYN1	7421.11	9007.58	8457.69	5255.03	12371.5	12037
NADSYN1	10745.5	12479.4	2803.9	2495.44	6255.63	7649.63			NAGLU	2873.63	3598.55	7183.22	5313.28	9136.72	11660.1
NAGLU	1185.23	2358.06	20168.9	22378.9	3373.32	2462.39			NANP	18729.2	13707.5	0	0	29647.1	38182
NANP	0	0	0	0	6727.7	7184.95			NANS	8517.74	7329.3	13907.7	16909.6	5599.69	6752.46
NANS	22188.2	20765.3	28716.2	18945	6315.08	7313.55			NAP1L2	3959.59	4942.26	0	0	2049.77	1360.35
NAP1L2	7024.87	10411.5	0	0	205.064	0			NASP	0	0	198.871	247.13	13027.2	11640.9
NASP	0	144.313	2825.57	8878.09	3334.11	1101.25			NBPF1	4405.54	7758.15	0	0	0	0
NBPF1	3406.99	3968.91	0	189.203	1030.28	544.481			NCAPD2	16009.8	20553.7	45530.4	38543.2	26707.2	23693.3
NCAPD2	25655.5	28869.4	33391.6	28863.5	23613.2	19990.5			NCBP1	85900.4	87221.9	73024.2	82810.2	61419.3	60979.6
NCBP1	55731.4	51750	88732.9	98233.6	39568.8	28593.9			NCBP3	6778.76	8108.81	4397.3	4220	21791.2	19878.1
NCBP3	5355.44	5813.2	2536.2	2647.35	6139.87	8052.4			NCDN	12624.4	13530.3	18276.4	14762.4	6715.73	6712.52
NCDN	7388.23	8694.27	24524.6	23523.6	1001.33	2923.72			NCLN	12753	13612.3	15440.3	15698.5	19143.4	18902.9
NCLN	8376.32	5885.12	22159.2	20167.3	3691.38	7081.86			NCOA3	10439.4	11188.5	2329.94	2399.73	5126.18	6071.08
NCOA3	5236.67	5849.04	4055.97	5460.81	1987.24	2138.71			NDC1	84087.5	78624.6	95513.7	102410	52572.8	61547
NDC1	52417.5	50845.9	136426	146302	35018.5	32947.2			NDE1	89523.4	80966.2	71234.8	66282.6	45856.2	44150
NDE1	47559.5	44379.6	95039.4	94680.6	27243.6	25592			NDN	21069.3	17653.8	16612.9	12625.4	0	0
NDN	25213.7	30785.8	62422.9	61715.1	0	0			NDRG3	30745.3	31635.7	33158.2	31961.8	47974.1	50625.3
NDRG3	39572.3	34960.6	24817	26149.6	28583	29016.8			NDUFA10	8639.56	5676.64	3142.32	3904.84	29159.1	25672.2
NDUFA10	494.914	414.591	2029.37	2088.82	2112.89	2847.37			NDUFA11	3977.34	5361.15	5326.15	3860.85	15666.3	17575
NDUFA11	8074.09	8213.05	0	512.439	7659.99	15484.1			NDUFA8	304007	417611	608456	531264	457284	405166
NDUFA8	424488	456347	560115	566246	1.0703e+06	994272			NDUFAF1	104395	118059	133948	128381	89916.8	95724.7
NDUFAF1	108216	98279.5	144531	148811	138062	142747			NDUFB4	430.881	2997.65	27696.2	30114.9	244.641	529.801
NDUFB4	1332.87	1116.55	3825.78	2368.63	1517.42	2556.13			NDUFV3	5082.61	3044.87	11154.7	12686.8	3366.7	5902.26
NDUFV3	7424.46	4573.15	9133.11	9507.34	9073.92	4885.69			NEIL3	44203.1	44260.2	34544.9	27650.9	65518.4	77293.7
NEIL3	66025.5	63784.6	43492.2	41350.3	75167.1	61812.7			NEK4	4290.59	3703.58	3653.09	5112.5	3924.76	3468.22
NEK4	6513.29	7154.83	7558.72	6278.7	1888.75	1335.51			NEK9	0	0	28.0208	0	0	0
NEK9	0	122.001	9077.15	8238.78	55.2673	62.0661			NELFCD	0	223.776	0	0	1643.63	1285.37
NELFCD	0	0	0	0	424.785	159.013			NEU1	0	82.4575	211.625	0	5854.59	3497.63
NEU1	183.319	76.7836	0	0	1356.56	1992.18			NFIA	782.057	435.263	837.817	347.041	4085.05	5961.91
NFIA	0	0	0	107.477	4682.04	2629			NFIC	2404.35	3464.9	2299.8	3334.19	6776.8	4856.82
NFIC	3851.58	4505.94	544.594	1357.11	4536.05	2462.13			NFKB2	18798.3	19367.4	21394	16556.3	14583.8	9439.65
NFKB2	14870.4	15710.7	22752.1	26031.5	5685.22	10499.1			NFKBIZ	96151.5	99488.9	12366.7	14463.6	49618.3	44334.6
NFKBIZ	23945.8	21775.1	10077.3	7138.93	5380.51	3424.02			NFYB	71611.4	70289.9	41277.3	49739.3	33941.2	37613.4
NFYB	63566.8	68882.2	19746.4	23427.1	45230	35555.8			NGDN	2966.64	2063.9	0	0	7656.19	5803.17
NGDN	0	0	1026.26	1111.92	8785.4	6399.66			NGRN	12522.4	16444.2	18158.2	21865.7	9255.36	10204.1
NGRN	17076.1	16464.8	42199.8	43023.5	19048.9	15018.5			NIPAL3	188052	149186	3677.44	1986.88	83246.5	92563
NIPAL3	5724.8	6961.47	1514.47	2953.58	17765.3	17943.8			NIPSNAP1	154257	177446	138802	124015	184726	160560
NIPSNAP1	202723	174565	110834	109183	76500.6	75051.8			NIT2	15068.9	13121.7	17551	27345.5	2379.72	1656.51
NIT2	14354.6	14287.6	19999.8	20091.9	9488.93	9669.53			NKX3-1	684.183	1427.96	2519.57	4554.14	1553.83	420.627
NKX3-1	1058.21	2991.84	14536.2	14574.1	3915.38	3213.21			NLE1	2406.12	3420.66	12187.9	13462.6	7959.11	8168.05
NLE1	970.827	1490.99	3450.06	5247.6	1657.87	2172.11			NLRP6	2717.32	2054.83	369.157	131.068	0	0
NLRP6	913.66	841.914	0	0	1040.16	0			NMI	187820	251515	332110	325785	296819	254288
NMI	226941	244695	311153	298334	360502	306561			NMRK1	27020.6	22365.9	13469.9	14659.9	16461.3	14429.4
NMRK1	44232.8	41909.3	15260.5	12061.8	23963	24375.8			NMT2	12457.5	21563.6	4567.73	5264.83	7241.37	8844
NMT2	51839.6	50824	15989.5	17629.8	13187.4	8944.48			NOL12	26968.2	21107	19835.2	17338.9	35843.2	34101.4
NOL12	55457	54596.3	6996.89	8212.63	46946.8	43329			NOL4L	3216.47	2936.99	2063.89	2341.7	0	0
NOL4L	7773.23	8204.69	2422.41	1726.71	973.443	1093.19			NOL7	133920	183039	217292	219238	247452	231515
NOL7	236461	214783	220602	194428	236854	313740			NOM1	9513.29	15810.7	19156.4	16886.3	14043.5	9097.92
NOM1	2942.81	3286.94	68110.8	85053.9	19450.1	25396.2			NOSIP	11358.8	9658.42	0	0	3009.61	2327.75
NOSIP	5075.34	3106.96	0	0	666.698	249.571			NPDC1	10039.5	10070.6	21677.3	18649.1	10207.1	12487.8
NPDC1	30333.5	34788.2	16584.2	17647.5	5344.45	6001.9			NPM1	270869	292436	660172	645050	536709	514467
NPM1	208226	201412	339481	353618	216306	193119			NPTN	190688	131263	158462	190963	100144	99228.8
NPTN	149715	144678	201892	209065	64556.1	60782.9			NPTX1	41121.6	31879.9	0	0	20109.6	14824.2
NPTX1	2321.25	2851.96	0	0	88.0879	0			NR1H2	4169.99	5249.56	6736.42	3965.25	4396.95	3296.14
NPTXR	0	0	12471.2	11677.6	1719.79	1030.05			NR2C2	7031.04	5260.68	118.433	0	150.641	0
NR1H2	4606.9	7589.79	7052.42	7504.6	3496.5	4122.96			NR2F6	60027.6	58416.9	101757	90028.6	65065.2	57899.7
NR2C2	4103.7	2750.14	841.352	1093.89	817.579	1049.32			NRIP3	15935.8	14748.2	0	0	0	0
NR2F6	89848.8	82793.3	121691	95438.3	28826.9	30458.5			NSD1	8718.92	7338.84	1657.67	3224.22	11184.1	11746.3
NRIP3	226.126	284.139	0	0	1415.89	1300.96			NSF	125411	111864	105047	112030	50829.6	55271.3
NSD1	6659.47	6798.99	7918.99	8912.79	9713.81	12239.1			NSG1	1620.84	1214.36	6789.78	5809.36	7078.92	7588.52
NSF	43039.8	44211.7	76023.4	74841.3	51437.8	43075.1			NSMAF	13141.8	14960.9	26131	22721	17442.4	16788.4
NSG1	771.361	1292.34	3795.52	3940.97	1975.86	2835.29			NSMF	7973.35	8268.29	9670.01	10514.5	11531.1	9988.81
NSMAF	23229.9	24103.5	30957.3	30843.8	7813.65	7256.13			NSUN3	65427.4	56589.9	8879.94	8582.59	61243.3	68217.7
NSMF	10470.8	8771.4	12975.9	12611.7	1192.05	594.975			NTAN1	2832.69	4138.49	10115.5	12255.9	5307.43	4179.61
NSUN3	34529.5	30357.5	0	151.886	36780.5	37152.7			NUAK2	6731.65	4803.31	0	0	1274.01	901.99
NTAN1	10515.1	10093.1	7545.4	9927	4987.89	3640.96			NUDCD2	72334.4	81910.5	80720.6	86179	95552	88880.8
NUAK2	0	0	0	0	5698.71	9642.27			NUDCD3	3463.72	5596.77	5186.98	4214.47	15986.5	12433.3
NUDCD2	78194.6	95043.6	62153.6	74356	91589	77093.9			NUDT11	5603.2	5544.05	10060.1	9116.96	0	0
NUDCD3	3456.32	2026.76	850.349	1228.43	6787.64	4418.91			NUF2	6832.58	9920.23	28112	31308.6	18384.6	12784.4
NUDT11	0	0	20847.9	22844.6	1096.25	2216			NUGGC	2091.14	2851.43	0	0	2279.58	1337.03
NUF2	20216.7	24248.7	35420	50420	25108.2	24378.6			NUP160	18968.4	20652.6	21452.3	22930.6	17289.4	12864.3
NUGGC	2587.47	4389.24	0	172.43	5891.43	5789.15			NUP37	1173.71	3756.15	19384.9	23698.2	4398.22	5339.73
NUP160	17102.9	17964.1	22981	20924.6	13330.1	9503.38			NUP85	2956.01	2227.88	109.957	273.279	5174.84	5451.95
NUP37	14522.9	14751.1	28882	25808.4	6200.14	4641.9			NVL	6696.5	6655.39	9906.89	8914.8	14230.6	15644.3
NUP85	4191.01	3351.24	0	0	1301.26	730.666			NXF1	14541.3	12375.4	12288.5	10180.3	3687.18	4513.3
NVL	15092.2	13386.4	11163.5	12752.6	9601.58	9647.7			NXPE3	30679.1	32177	17221.8	17662.1	22301.1	22361.9
NXF1	5458.92	5579	7162.91	6596.64	3604.55	2233.36			OAF	4053.39	3625.65	21712	20342.5	6575.38	5695.94
NXPE3	3415.03	6775.54	22699.9	19324.3	14937.6	19532.7			OARD1	7798.93	10193.8	24052.3	30413.2	36899.9	35887.5
OAF	14031.3	17756.2	31582.9	28250.6	1359.49	3625.98			ODF2	14301.8	19791.5	13808.8	8795.43	25596	20452.3
OARD1	10234.8	9186.17	12890	14940.3	8322.8	4205.98			ODR4	12546.5	12149.3	19525.9	20126	14632	13967.6
ODF2	17792.5	19336	14985.9	15916.2	16697.5	14294.2			OGDH	39283.1	40062.4	26651.2	21294.9	24901.6	19210.9
ODR4	18881	21747.9	27742.4	34601.6	2836.17	8046.47			OGFRL1	13535	13567.6	3313.18	2960.05	5563.86	6889.56
OGDH	23129.7	26822.5	17836	16794.1	17685.8	16220.1			OLIG3	0	0	23160.8	26047.6	0	0
OGFRL1	29488.2	33879.3	8553.29	7333.74	17682.4	19617.8			OLMALINC	0	0	627.254	425.163	2103.39	2670.27
OLMALINC	6322.71	7282.75	0	87.7809	11359.5	10609.7			OR7E38P	124215	114313	138347	150177	104589	124743
OR7E38P	127770	94923.5	166735	139218	82285.9	76907.6			ORAI3	29522.6	29272.1	29988.1	27594.2	28376.6	21580.1
ORAI3	37752.2	39757.3	51600.4	35301.4	12075.1	12411.3			ORC2	6605.18	6338.27	2287.54	1768.76	3362.26	4690.91
ORC2	3346.67	1918.19	2889.02	2034.6	8622.7	7093.67			OSBP	54944.5	52211.2	82908.8	82368.8	22464.6	23832.6
OSBP	24899.9	25528.6	29360.4	29114.2	16923.9	15600.6			OSBPL3	18005.5	21150.5	31097.9	31960.2	13329.2	12261.7
OSBPL3	22814.7	23463.7	32325.5	35309	11340.5	12667.1			OSER1	248318	223453	167994	191772	216613	219694
OSER1	305030	298670	256471	236170	187600	218886			OSTF1	222896	313741	420091	381907	427341	393938
OSTF1	355545	384772	238747	235931	568307	501536			OTUB2	666.598	265.002	0	0	12651.8	15046.1
OTUB2	25039	21777.2	0	0	335.362	94.1542			OTUD4	11378.5	9163.09	7722.97	12969	5708.11	5749.61
OTUD4	3977.84	5755.7	14729.3	19760.9	2675.99	2465.79			OTUD5	15025.8	17384.6	11227.2	13045.7	12425.9	9036.89
OTUD5	17935.4	19362.6	17609	22782.2	6183.11	6620.77			OTUD6B-AS1	32694.8	28522.6	42701.4	53159.4	12817.4	14038.4
OTUD6B-AS1	43745.9	45443.3	55075.1	60622.9	29622.7	28306.7			OTUD7A	6258.26	6563.81	3724.71	3366.22	2476.5	1719.72
OTUD7A	6013.05	6849.3	12448.4	12542.6	542.639	703.144			OTULINL	101066	106800	71237.7	83394.7	63157.7	68875.5
OTULINL	142831	138564	175283	191819	52341.2	51203.9			OXCT2	2764.78	1810.32	11034.5	7036.53	0	0
OXCT2	0	0	9282.99	11957.6	0	0			OXNAD1	256.507	535.358	400.745	1565.11	946.638	394.244
OXNAD1	793.472	332.347	20335	19300.2	1919.58	1141.26			P2RX5-TAX1BP3	5029.12	3568.75	0	0	4225.95	3679.29
P2RX5-TAX1BP3	1633.48	1759.33	0	0	177.109	696.135			P2RY11	5946.53	10425.3	8387.84	8180.27	12964.8	15208.4
P2RY11	39364.9	31281	9352.96	8499.15	40836.3	36687.8			P4HA1	26160.7	33950.1	26386.6	25115.4	43559.8	43301.1
P4HA1	32292	37399	32385.1	31112.6	27018.6	39544.5			P4HTM	0	0	12844.9	12529.2	966.232	1141.36
P4HTM	6700.04	6614.9	6279.6	3720.79	1225.88	1682.61			PA2G4	237809	300697	450408	399188	339098	304608
PA2G4	299791	309633	456413	412536	153345	125452			PADI4	2651.45	4540.6	11198.1	10860.8	0	0
PADI4	6309.16	7663.54	13452.6	11211.9	2513.94	1613.26			PAIP2B	472.957	987.112	950.022	1206.79	402.795	203.538
PAIP2B	512.06	796.63	6059.08	5719.83	1832.15	1776.96			PAPSS1	134495	132277	95701.6	106974	34796.4	26876.2
PAPSS1	92525.9	94311.9	85431	84943.9	49537.7	43843.5			PAQR7	630.509	250.655	201.031	99.9254	204.561	166.127
PAQR7	17971.5	16688.6	0	123.786	1903.23	4096.61			PARP9	79890.6	91106.9	34548.1	30649.7	40659.2	40102
PARP9	37331.9	38703.6	37826.7	36597.7	23357.8	21497.8			PCBD2	19820.9	17713.3	17695.1	13050.4	16102.8	16941
PCBD2	24425.6	30692.1	13286	10076.5	15890	15136.1			PCBP2	1031.11	1291.22	0	0	585.429	887.476
PCBP2	7973.98	5210.26	0	141.704	1089.36	203.895			PCED1B-AS1	8557.84	7654.77	11096.2	14919.1	14576.6	17788.1
PCED1B-AS1	13866.6	7128.04	6202.83	5880.48	27267.6	20146			PCF11	15400.7	20242.8	4374.67	4659.63	9262.44	8270.61
PCF11	4519.21	5087.11	4169.44	4768.41	6806.3	6921.36			PCGF5	30234.4	31125.7	20620.9	22813.5	31653.2	35098.3
PCGF5	26580.2	24908.1	23793.3	24298.1	35235.4	36978			PCLAF	58190.2	83360.3	87839	96486	92010.5	102900
PCLAF	221134	219496	74603.4	88354.3	141575	167652			PCNX2	0	0	0	0	7253.93	7907.74
PCNX2	0	55.9245	218.995	177.955	988.034	512.113			PCNX3	1915.25	1574.7	0	0	1548.74	1355.88
PCNX3	0	0	0	39.8804	1073.05	1090.28			PCP4L1	6673.47	8705.16	0	0	27588.5	29616.9
PCSK7	6430.6	7106.16	5273.68	4802.06	8489.19	8746.32			PCSK7	10349.9	10585.3	4619.95	3631.08	16072.1	16424.2
PCYOX1	28178.9	28045.2	107066	121171	37083.9	40654.2			PCYOX1	48639.5	47676.4	47153.4	59522.9	32740.6	32780.3
PCYT1A	59497.9	59125.8	194218	196435	60652.3	63390.2			PCYT1A	169209	165996	133890	150063	91788.9	92589.3
PDCD1	62523.5	61105.5	15713.3	13888.7	17795.1	21703.2			PDCD1	63461.7	48384.1	22506.9	24593	47383.9	42756.7
PDCD10	45024.7	47701.4	78554.9	89622	32916.1	28782.1			PDCD10	54510.8	46063.9	41020.9	53191.4	27222.6	30354.3
PDCD1LG2	0	0	0	0	5638.18	4593.63			PDCD1LG2	8538.66	9347.34	0	0	7557.14	9418.16
PDCD6IP	4609.64	4585.54	787.568	767.972	3935.9	3315.06			PDCD6IP	5960.67	6393.06	2826.99	1377.64	2820.23	3511.86
PDCL	156594	160141	180958	168806	91067.3	74752.4			PDCL	103437	119986	138221	156567	92695.7	99833.5
PDE1B	5177.6	5963.77	0	0	0	0			PDE1B	3975.21	4730.57	0	0	2257	1029.02
PDE4B	13467.6	14150.1	6739.12	6388.9	7926	12111.2			PDE4B	11954.2	13347.6	9486.34	9168.69	7122.4	5443.94
PDE4DIP	6931.36	8057.9	696.043	439.914	80.521	1446.82			PDE4DIP	5121.64	5281.08	408.245	101.462	8723.71	12032.6
PDHA1	357.378	149.688	879.249	952.635	0	0			PDHA1	693.182	0	412.559	512.671	262.378	0
PDIA3	41417.5	36716.7	41715.7	47877.2	18425.9	17865			PDIA3	30288	23151.5	55762	58982.2	16827.6	20059.2
PDLIM1	26420.6	22923.1	132326	128907	259161	179752			PDLIM1	16167	19099.4	32134.1	28087.6	68237.1	65824.3
PDP2	9219.22	4170.4	0	163.833	17842.6	21216.2			PDP2	3814.8	995.239	3724.95	5554.62	88261.4	68306.8
PDS5A	26874.8	31147.2	34442.2	36632.2	29937.8	31280.8			PDS5A	79841.3	78552.7	35083.2	35374.7	61278.7	60878.3
PDSS2	16390.6	16092.7	38157.3	43064.7	24378.3	18702.1			PDSS2	32475.4	34088	55848.5	65229.2	2911.34	3712.88
PDXP	92607.6	88107.6	168513	179843	32417.4	55427.8			PDXP	68499.5	60578.8	104982	73232.4	74299.4	45273.7
PEA15	154333	127970	141798	140036	59559.6	41636.8			PEA15	110268	90244.9	113314	140530	86708.7	88170.9
PECAM1	36735.3	36829.7	64525.9	57815.9	115306	101427			PECAM1	16844.7	14941.6	74476.2	76898.1	92960.9	90148.3
PER2	1903.18	1594.3	3208.28	4321.58	4453.75	4325.73			PER2	1845.74	2187.7	5553.63	4929.49	621.007	546.355
PERP	77409.6	71259.1	103259	112400	45526.4	49689.5			PERP	58078.7	51482.1	85932.1	94766	52194.4	56048.7
PES1	3971.08	7692.73	8141.62	9262.22	3673.23	6346.3			PES1	4814.02	6474.98	14540.6	11393.3	11844.1	12627.6
PEX11A	0	0	0	0	245.672	275.894			PEX11A	0	0	0	0	19487	23331
PEX13	22364.6	26829.1	12286.7	11672.3	38438.9	33451.3			PEX13	36359.9	30862.7	9713.02	9500.25	39534.4	41600.2
PEX14	32109.5	33622.7	22691	17755.7	14777.6	15067			PEX14	33348.8	40563.1	25040.2	17640.8	20564.5	17108
PEX16	8700.08	10165	16147.3	15053.9	4170.38	7025.1			PEX16	10953.9	8444.52	10175.6	8539.33	5546.93	2002.1
PFDN2	71947.7	81889.7	50024.9	55937.4	329418	409435			PFDN2	56629.8	75629.2	87345	79091.4	95883.7	84240.7
PGBD1	5334.02	4654.5	1822.66	3225.49	6578.59	8998.03			PGBD1	11112.4	10996.6	4147.84	5526.32	8756.83	8127.46
PGBD4	0	0	455.757	123.449	5812.79	4795.97			PGBD4	0	0	3067.4	4334.92	0	0
PGM1	33682.6	36369.3	46815.3	42463.3	13695.1	14820.5			PGM1	12444.2	20463	25059.6	19296.2	20955.3	19387.1
PHC3	2516.07	3115.76	9509.63	8019.12	5292.98	6014.03			PHC3	4031.52	4133.3	10229.1	15143.8	4818.88	4783.13
PHF13	13340.5	11811.9	0	0	6632.54	15760.5			PHF13	10372.1	7899.51	0	0	9608.28	9867.01
PHF20	82224.6	81785.2	191679	192612	186492	178315			PHF20	83691.5	77905.9	147958	172485	54611.5	55800.7
PHF6	2804.52	3336.08	1195.98	1295.8	2937.4	2079.64			PHF6	3481.43	3986.28	1748.28	1609.27	2923.79	2318.71
PHGDH	10042.6	11622.9	20806.4	18081.4	13238.3	13853.2			PHGDH	4271.71	5587.06	16703.4	12890	8731.23	7773.55
PHLDA1	76048	76881.9	86981.5	85041.6	16305.1	14574.9			PHLDA1	28409.4	27456.1	44269.9	43057.8	34882	33554.9
PHYH	11396	16501.8	25100.1	40503.3	27615.8	26225.7			PHYH	13262.5	8787.36	22176.6	17282.2	11354.8	11518.6
PHYKPL	18165.3	12290.8	26127.4	24335.1	4613.32	3394.34			PHYKPL	14093.6	7165.17	16211.5	28664.7	3590.6	3332.53
PIAS2	6288.92	7298.71	17836.3	15308.7	4325.63	7202.86			PIAS2	16518.4	19683.5	13461.2	10713.2	11591	8228.4
PIAS4	14120.8	16606.2	19820.3	18820.4	14066.5	19095.1			PIAS4	9480.89	9038.8	25862.4	21230.7	16846.6	13276.6
PIGC	1906.72	798.631	8600.26	4235.49	22521.2	27119.9			PIGC	7088.47	3645	42784.3	40345	5249.49	4357.91
PIGW	1516.46	1905.51	24250.9	25938.1	6905.68	7916.75			PIGW	12582.5	9435.81	28301.5	33537.6	11968.5	9845.3
PIK3CD	9493.13	11235.1	44810.4	43106.9	10996	14395			PIK3CD	41822.2	48410.3	38292.5	32541.2	31930.5	24571
PIK3R4	2006.07	5601.63	37153.2	38694.5	7232.1	4808.94			PIK3R4	26048.3	30604.2	11048.4	9472.68	10739.2	9568.65
PIKFYVE	2343.16	3282.74	66.2623	35.8965	275.957	206.603			PIKFYVE	4910.55	4870.02	792.832	1332.95	385.582	353.281
PIM2	1.23338e+06	1.10779e+06	1.43157e+06	1.13527e+06	489647	370963			PIM2	1.32058e+06	1.37915e+06	814613	749141	634548	619229
PIN1	15486.8	8876.49	19719.3	21003.1	463.975	521.051			PIN1	1580.98	183.316	3528.56	4384.81	0	0
PITHD1	424811	374107	462130	411248	300742	287195			PITHD1	289821	344639	405801	386886	305367	308683
PITPNB	8839.04	6926.78	467.666	126.675	5031.43	2187.24			PITPNB	3502.64	3462.81	411.445	0	628.006	453.343
PKM	0	463.566	10210.9	14750.9	4252.47	4952.46			PKM	5545.63	1742.37	13415.2	11510.7	8938.06	11987.9
PKN2	2181.43	2526.1	6945.44	6555.99	8034.75	6316.2			PKN2	2074.11	2770.49	3666.29	6074.61	6735.94	4386.47
PLA2G16	3675.89	2566.09	6029.14	7439.63	31153.8	34986.2			PLA2G16	1848.49	2755.71	7426.07	4687.28	4198.05	2597.55
PLEC	287.806	103.327	0	0	93.6156	604.507			PLEC	2870.94	2293.22	47.4635	88.4716	1056.5	1111.31
PLEK	157010	157503	197141	191296	472963	470155			PLEK	27624.6	19498.4	292830	295752	303561	304462
PLEKHA3	23502.1	24285.5	21639.8	24852.7	12536.9	13044.6			PLEKHA3	41581.8	33739.5	16347.6	16100.2	26605.2	29703.5
PLEKHG1	0	154.132	0	0	1152.08	999.758			PLEKHG1	0	0	53.1009	131.973	11853.6	13054.7
PLEKHM1P1	8480.58	8535.65	23563.4	27273.4	432.303	1456.45			PLEKHM1P1	8674.7	7572.24	11251.2	10894.6	4367.65	4175.92
PLEKHO1	24076.8	29708.7	35754.8	31511.6	10186.3	8527.52			PLEKHO1	16828.9	21220.6	15681.3	13068.8	14451.8	10992.8
PLIN2	720494	723275	690978	626961	262684	230051			PLIN2	536091	596267	670528	633705	370770	345115
PLOD3	58581.3	48339.1	18411.3	16207.8	11980.6	8072.66			PLOD3	39463	44653	10731.2	9309.47	31162.1	25237.4
PLPBP	797509	745593	757544	718536	473371	390724			PLPBP	704031	716530	995026	1.03547e+06	634080	629967
PLXNA1	1251.58	812.55	6774.3	7701.15	178.108	0			PLXNA1	4612.45	4137.78	1390.65	807.945	367.551	547.236
PLXNA3	2111.91	2653.73	55.8698	0	426.573	609.697			PLXNA3	2158.28	1869.24	117.968	195.459	750.248	704.063
PML	0	0	0	0	454.772	638.395			PML	10718.2	9433.19	0	0	2492.85	4048.94
PMS2P1	61716.2	67523.1	82514.4	97211.7	119870	111423			PMS2P1	46915.4	61745.2	88733	87460.9	71123.7	66755.2
PNP	0	0	0	0	2624.5	1964.9			PNP	4719.88	1728.23	332.658	0	8180.43	9774.24
PNPLA2	11199.6	11466.8	20206.4	20455.5	2266.71	5568.4			PNPLA2	4344.63	9291.6	10486.8	8568.66	8861.99	5440.98
PNPT1	1497.47	1425.49	1786.27	2358.72	2014.76	2175.59			PNPT1	5545.02	6062.08	1296.51	1367.02	8345.46	6601.59
PNRC1	188792	175360	151083	155291	178738	182383			PNRC1	214611	194625	144448	170730	129031	144771
PODXL	0	150.213	0	238.993	510.355	114.627			PODXL	0	0	17181.2	18520.8	197.472	0
POLA1	5772.94	5200.99	5091.65	4693.97	4402.16	5779.24			POLA1	3591.61	4605.44	5595.5	5937.66	12275.2	12079.5
POLA2	1665.26	2402.48	6980.05	8795.68	4423.58	7569.9			POLA2	6459.97	7740.04	4538.95	3716.01	25063.1	20151.7
POLD1	24503.2	29780.1	58637.6	52467.2	12233	14893.4			POLD1	19478.4	26018.2	44632.6	38752.2	31555.6	21555.1
POLD3	64203.9	57296.2	197718	199318	79955.2	80912.3			POLD3	142492	108798	215394	216911	214232	218537
POLDIP2	240367	238519	290676	261288	88417.2	83383.3			POLDIP2	179993	215095	320713	315722	229768	209407
POLG2	0	0	766.687	1246.02	0	0			POLG2	302.221	420.511	7149.9	6705.59	0	0
POLH	2997.89	6080.09	8669.61	8201.54	3592.6	5850.08			POLH	5202.72	5961.61	7968.9	9280.19	4344.03	3198.57
POLR2D	36760.5	31094.8	27058.7	23262.5	24293.5	21665.1			POLR2D	50548.9	47185.1	15680.8	15048.5	23499.8	25802.4
POLR3E	0	0	0	0	1140.71	349.373			POLR3E	0	0	0	0	267.501	1013.79
POP1	16050.4	11499.4	17550.4	15262.2	8334.91	8460.21			POP1	21846.9	23558.4	26370.8	27973.2	11318.6	13375.3
POP4	44168.8	43167.1	38283.9	39883.9	103021	144389			POP4	68258.4	59440.2	33888.8	28074.9	122065	119185
POU2AF1	391.891	0	0	0	2676.9	0			POU2AF1	10135	14983.3	0	0	28196.2	36450.6
PP7080	48200.1	50669.6	95720.9	89224.4	18022.2	12687.3			PP7080	49494.9	43148.5	39958.9	46774.3	31224	34936.9
PPIL4	26634.6	29177	10641.4	14260.2	29026.5	14406.8			PPIL4	19281	22424.7	16950.3	19430.7	24819.1	26150.6
PPIP5K2	3764.43	4598.81	6534.52	7804.64	2785.66	1965.24			PPIP5K2	4583.78	4995.08	5015.63	5040.18	3754.09	3266.95
PPM1K	10741.7	12277.4	20455.2	17875.6	16996.1	16992			PPM1K	26838.2	22438.4	18180	18935.2	28270.3	23953.7
PPM1L	1596.42	1560.21	0	295.517	1968.91	935.472			PPM1L	12815.9	11549	1535.76	858.795	0	0
PPM1M	1696.32	828.926	2550.43	3768.13	160.932	722.919			PPM1M	2376.29	2797.71	5793.14	7705.88	1868.1	2359.94
PPP1CC	26415.4	39532.4	40648.6	41799.7	22301.1	16506.6			PPP1CC	25522.1	34577.1	29723.1	31932.9	29743.9	24184.9
PPP1R12A	7547.98	9624.96	7152.93	6930.24	16804.2	11044			PPP1R12A	6398.36	6412.97	7793.67	6496.7	9974.76	8200.63
PPP1R14B	623589	666712	644911	639701	269170	454159			PPP1R14B	402434	425913	679364	572304	483164	401072
PPP1R14BP3	75348.8	92518.3	76183.1	83000.3	25851.9	33650.8			PPP1R14BP3	52053.1	65927.1	81919	76996	65928.3	43079.1
PPP1R3B	233.097	97.6331	0	0	331.714	745.039			PPP1R3B	0	0	470.905	501.579	9882.99	8107.16
PPP1R3D	0	0	0	0	1368.51	1779.51			PPP1R3D	2863.34	1707.46	0	0	6177.71	8147.9
PPP1R7	3642.01	5012.23	37121.4	36521.4	13623.5	23281.6			PPP1R7	5045.83	7956.9	10210.6	7463.7	12605.4	15303.8
PPP2CA	482634	512942	607249	596111	438538	329074			PPP2CA	514902	566989	587529	594440	469190	457110
PPP2R5A	59921.2	53781.6	163920	186348	40808.8	38304.7			PPP2R5A	132690	117726	78005.2	79051.6	68895.5	63883.1
PPP3R1	4385.05	4253.37	17412.9	22147.4	4860.81	4278.49			PPP3R1	8505.38	10381.1	12855.1	16719.5	7201.27	9081.96
PPP4R2	127063	143956	165882	168494	67570.9	44379.3			PPP4R2	212514	174255	125904	154151	73858.2	93005.8
PPP4R3B	25100.6	25419.8	52476.8	58636.8	25020.7	23880.1			PPP4R3B	32228.8	37528.4	49824.3	52997.3	21672.7	19954.4
PPP6R2	12567.6	13018.4	24381.1	20412.4	8384.57	8811.31			PPP6R2	7950.75	11366.6	15210.1	10371.3	7986.63	7842.33
PPT1	149882	178204	187343	174875	110854	82068.4			PPT1	82870.9	115679	153336	125003	99794.7	92939.1
PPTC7	8325.62	9388.61	0	113.81	6780.67	12036.3			PPTC7	27991	27596.9	480.557	183.745	17397	19346.9
PRCP	3808.92	4520.21	5726.71	5922.66	6865.78	3246.47			PRCP	4104.39	2284.35	14290.3	16164.4	4660.68	5425.16
PRDX3	645305	723103	591645	601250	448279	343987			PRDX3	281755	368064	568990	587580	447831	404421
PRIM2	39880.3	37998.3	64662.1	67354.1	57532.3	50987.1			PRIM2	34641.6	33274.8	60007.6	59830	51294.3	65222.9
PRIMPOL	13600.2	15608.3	6692.02	10755	10683.4	10258.8			PRIMPOL	9320.68	10888.9	4474.52	4097.08	12381.3	16866.4
PRKAR1A	2803.47	2700.75	0	249.1	2712.88	3046.61			PRKAR1A	2175.08	756.605	728.177	201.084	308.736	111.435
PRKAR2B	362.437	1290.36	0	80.5099	412.618	695.065			PRKAR2B	0	0	0	0	9712.35	12461.6
PRKCA	34081.2	29268.8	52682.1	53974.7	488.488	1018.79			PRKCA	16090.3	20127.2	17124.3	15827.9	4095.25	3703.45
PRKCB	335722	350666	432506	385208	267488	238422			PRKCB	319608	335526	475693	442858	443245	421417
PRKCE	1657.09	1586.45	71830.9	75407.4	14148.9	9533.67			PRKCE	4438.58	5111.05	48916.9	46694	48924.3	44413.3
PRKCQ	68421	56845.7	78348.8	84451.2	84612.1	78764.8			PRKCQ	75666.6	93971	65321.2	61672.7	81486.8	88235.1
PRKD2	9732.85	12031	8176.51	7593.39	945.89	1214			PRKD2	8441.45	10357.4	6782.49	5108.09	7058.47	3963.05
PRMT2	7084.25	9004.06	19632.9	22139.8	11402.4	12180.4			PRMT2	7107.33	8900.26	21925.7	16820.9	5470.09	6505.7
PROK2	22153	21700.5	10548.9	15397.9	5898.29	6395.46			PROK2	15478	14625.3	11446.2	10251.4	12591.6	14344.5
PRPF4	7691.43	8926.42	3679.48	4128.96	4469.39	10243.2			PRPF4	8391.68	11099.6	3977.06	5516.81	9587.88	8088.97
PRPS2	244827	237060	344930	372545	160238	150170			PRPS2	352684	338545	257932	297653	233717	248214
PRRC2B	699.137	234.268	1433.39	1304.54	1313.3	1921.78			PRRC2B	2395.72	3113.29	1008.86	401.175	3079.73	2723.41
PRRC2C	8801.66	9993.4	31079.9	35451.4	9067.96	5998.48			PRRC2C	14579.4	13578.4	20384.3	19878.6	10654.2	11565.5
PRRT3	151.357	126.792	18122.5	18088.5	344.627	290.266			PRRT3	14776.7	13616.2	4805	2388.4	2778.06	2406.5
PSAT1	281209	312824	549249	580762	168919	185012			PSAT1	207219	227257	354079	384475	175671	184042
PSEN2	15169.1	15751.7	9330.07	9406.8	3058.12	2222.21			PSEN2	12668.1	15067.7	2918.56	2266.74	6032.43	4899.01
PSMA3-AS1	133934	119144	55429.3	59687.2	42958.3	49568.2			PSMA3-AS1	100803	102956	52415.7	43125.9	64387.1	86860.7
PSMC2	180068	195745	152616	157436	181277	178109			PSMC2	91680.3	135110	135934	121261	172420	161070
PSMD11	63065.9	55472	83746.4	77481.4	47635.1	39539.7			PSMD11	66024	69281.5	104375	100039	103911	103839
PSMD5	176075	183917	118074	109238	59604	60561.4			PSMD5	186578	181387	128523	126517	279704	257035
PSPC1	30178.9	31933.8	40120.2	40081.6	23326.8	35334.7			PSPC1	21360.5	27720.7	34105.2	33494.9	25771.6	16162.7
PSPN	0	0	698.567	126.146	2586.01	363.017			PSPN	2019.37	1404.88	983.341	610.98	12403.4	11511.9
PTBP3	3212.27	2894.79	2315.04	3070.46	1052.78	1057.84			PTBP3	4090.81	5254.14	2050.78	2583.34	9040.41	8744.41
PTGER4	150372	142647	148923	144510	62746	66595.3			PTGER4	238935	220395	104264	126823	122094	136257
PTGES3	703.211	2159.97	6343.67	6769	4403.16	6892.77			PTGES3	4546.57	2741.32	6088.42	4539.51	4302.33	4565.45
PTP4A1	76499.3	83217.3	56104.3	56805.8	47651.3	45129.9			PTP4A1	158131	146093	65981.1	83246.4	84245.8	91743.9
PTP4A3	22991.1	29302.3	6195.15	8025.49	1495.68	2519.5			PTP4A3	58184.9	57912.1	5876.94	6831.88	3737.6	4308.23
PTPN12	7205.5	8209.05	0	0	2789.07	2210.94			PTPN12	3726.94	4667.11	0	0	0	0
PTPN13	2329.73	3496.65	0	0	0	0			PTPN13	753.136	960.591	0	0	0	0
PTPN9	624.66	1002.95	2561.39	2821.43	1718.61	1530.71			PTPN9	4644.51	5619.48	8112.5	8064.87	1528.7	2151.89
PTPRC	563339	614898	480877	523363	459637	441365			PTPRC	754258	709526	416249	490213	487551	530573
PTPRJ	16557.9	18630.1	23874.1	22357	15523.9	19716.5			PTPRJ	15113.5	17767.5	29546.2	28565.5	7667.24	7269.81
PURB	5621.82	4560.92	4236.59	4320.19	8937.21	8741.58			PURB	11100.7	13122	2631.02	2797.22	6302.65	6945.4
PUS1	305.421	639.63	22793.1	35279.3	1564.69	1366.69			PUS1	394.937	2335.45	2468.06	1533.48	1569.63	1092.61
PUS10	14963.2	7606.52	5663.62	3295.44	7571.07	10137.5			PUS10	24309.9	18235.6	5314.94	9448.35	5633.63	7269.38
PUS7L	3924.32	4759.9	6436.61	7082.8	4048.82	3553.89			PUS7L	3383	4523.25	16115.4	19527.6	6992.76	6434.46
PWP1	53754.2	64851.8	91119.6	79414.1	31184	25812.9			PWP1	71005.5	74965.7	54037.5	62353.9	50889	52854.3
PXDN	0	0	0	58.368	10096	8230.49			PXDN	0	0	0	0	0	52.2218
PYGO2	157566	146062	232907	192172	52851	36833.4			PYGO2	163316	145064	109626	97347.6	88013.9	71640
QSOX1	2982.28	2185.98	7608.98	6219.85	801.644	1376.87			QSOX1	3534.99	4098.84	5474.94	4278.19	1490.09	1811.06
QSOX2	2595.63	2627.36	0	0	1539.07	1590.12			QSOX2	279.698	875.64	124.85	775.733	4565.61	4728.77
RAB11A	100687	118957	118734	121240	69765	57484.2			RAB11A	193500	154452	125853	143692	83990.7	85564.2
RAB20	4236.14	3041.68	39454.9	52964.6	4994.89	9284.43			RAB20	12911.7	9935.43	21394.7	13890	0	0
RAB22A	49107.9	51487.6	131303	135959	43084	40511			RAB22A	50548.7	38392.5	71110.4	78218.5	45525	57970.7
RAB27A	12898	23133.1	37970.6	36732	60429.5	59406.7			RAB27A	10263.5	19933.5	46195.6	44833.2	35813.7	35230.3
RAB27B	4206.57	7135.81	0	186.885	5267.9	2151.25			RAB27B	3807.63	3122.01	0	0	0	0
RAB28	5929.97	7628.74	10421	9032.6	11090.9	7852.25			RAB28	5203.27	5906.19	16625	17924.9	6530.44	3198.91
RAB2A	200543	177886	218803	219058	116161	103639			RAB2A	201440	201177	220725	243951	68441.4	79573.1
RAB31	5406.61	3720.36	0	0	0	0			RAB31	44943.6	54370.5	2117.62	2492.99	77828.5	97782.3
RAB5A	170265	166310	84767.1	97489.5	92539.9	75056			RAB5A	226655	166111	117682	144919	199048	225372
RAB9A	41480	44926.6	70440.2	74085.7	51754.7	41515.3			RAB9A	27089.6	31096.4	60823.3	53193.5	49986.9	51128.9
RABEP2	8092.5	13688.6	7657.61	9541.26	2126.07	2785.54			RABEP2	5433.4	4760.04	8264.1	8483.48	6284.07	5567.31
RABEPK	16434	18355.8	23104.1	29320.5	20194.3	28014.6			RABEPK	11637.3	13962.8	28231.4	24136.5	21258.2	19285.9
RABGAP1L	25922.1	30667.7	43822.3	41418.6	63940.8	50148.3			RABGAP1L	24845.6	34365.8	37471.3	42079	27628.8	26120.8
RABIF	178813	176631	90372.9	90777.9	226165	219067			RABIF	147385	149298	132887	134493	146129	148238
RAD21	356272	340830	559219	570453	202287	176177			RAD21	409552	426224	341500	344926	245849	254296
RAD23B	1063.74	1410.91	0	0	908.27	113.333			RAD23B	1604.77	1674.66	0	0	715.893	422.825
RAD54L	19160.1	20721.9	22748.8	28459	3906.8	6215.48			RAD54L	10538.9	12991.7	12544.9	10666.2	8188.19	10230.3
RAD54L2	14425.5	13902.8	30149.9	29182	12596.2	15220			RAD54L2	14035.4	14804.2	16632.7	16173.4	11593.4	11273.1
RALBP1	14797.9	15363.4	13168.4	14687.1	54483	56757.3			RALBP1	20661.7	25491.5	19445.2	17727.7	29183.1	23840.7
RALGAPA2	1566.32	1669.96	875.814	727.501	3201.63	2730.75			RALGAPA2	2301.58	3106.36	698.611	1174.54	3031.7	4471.36
RANBP2	5082.55	6790.98	20132.2	21202.9	9952.37	10884.3			RANBP2	13867.3	12185.1	18247.4	15602.9	26512.2	25212.7
RANBP3	28152.8	25138.7	9133.67	8521.57	23773.9	23138.7			RANBP3	4600.52	5566.25	3660.69	5325.65	24303.2	23241.6
RANBP9	28281.4	36326.8	45683.9	48430.8	29758	21913.9			RANBP9	32248.4	30761.8	46498.9	58151.3	22462.3	22483
RANGAP1	12471.8	16475.2	33044.5	33174.2	10375.9	8177.08			RANGAP1	15610.3	23590.2	40423.9	29360.1	42847.8	32477.4
RAP1A	37804.7	35965.3	19467.2	20571.3	20852.2	17235.2			RAP1A	31832	26232	12940.3	10930.5	107.579	0
RAP1GDS1	33973.4	46991.5	54750.7	55459.4	74206.3	66415.3			RAP1GDS1	37545.4	43711.7	49479.9	40802.3	74682.2	59040.8
RAP2B	29150.8	29303.7	31484.2	28638.5	29461.2	28444.3			RAP2B	31507	31815.4	26302.4	28128.4	31577.7	34739.4
RAPGEF1	213.501	760.113	6653.43	5596.27	1215.31	1774.25			RAPGEF1	5590.53	7298.52	4189.93	4058.13	3370.06	3097.53
RAPGEF2	6213.43	5802.3	0	45.2531	1391.55	260.455			RAPGEF2	1843.99	1603.58	587.935	511.423	7777.39	9757.58
RASA3	43241.5	46309.7	51706.6	61659	9580.41	10758.9			RASA3	89899.4	86128	50815	46709.3	14922.9	13122.6
RASGEF1B	229.225	96.011	0	101.838	1435.29	1465.32			RASGEF1B	1926.65	618.635	0	0	673.163	637.798
RB1CC1	30294.4	34350.1	8108.14	8278.06	14863.4	13612.7			RB1CC1	15161.2	14025.6	7608.96	7546.11	13540.2	10630.9
RBBP6	7042.84	8141.73	4851.65	5194.01	4650.42	4322.06			RBBP6	9380.22	9250.23	5487.94	5455.72	6204.8	4927.02
RBBP8	6855.71	9811.03	16164.1	19290	10244	10591.1			RBBP8	5355.96	10279	14839.2	11678.8	8808.24	5109.48
RBM17	13811.3	16029	13686.3	14572.9	28007.7	38258.7			RBM17	14510.7	22261	16193	12795.8	18695.5	18299.5
RBM19	6349.77	6061.44	11625.8	10037.6	2101.44	2831.93			RBM19	7733.45	8502.01	10015.1	11439.2	7318.01	6221.85
RBM23	2190.66	2162.82	11549.2	13069.3	11044.7	7502.06			RBM23	2731.55	3096.86	9167.3	13468.2	1033.93	1368.34
RBM25	94.6042	79.2502	310.336	0	1615.54	2056.18			RBM25	1345.65	1787.23	218.423	0	764.015	488.852
RBM28	5108.5	6396.81	3447.56	2742.38	2241.51	2925.45			RBM28	6536.93	6079.63	2472.55	2862.62	5586.72	5457.14
RBM41	9401.78	9079.16	0	0	4905.77	2337.26			RBM41	11144.2	7165.71	0	0	0	0
RBMS2	2328.01	2925.27	0	0	311.805	787.863			RBMS2	354.156	0	39.5216	0	7490.17	10451.1
RBSN	20275.8	23122.1	4248.04	5391.62	7582.06	8893.2			RBSN	10525.7	10318.4	2947.17	2016.94	10702.7	10000.7
RC3H2	1892.71	1723.4	8368.37	9871.15	3466.37	2735.47			RC3H2	2553.86	2850.16	5794.89	4958.12	60.4166	32.71
RCAN3	18757.1	13371	48366.1	43669.2	7186.47	5764.65			RCAN3	55738.8	53542.3	22434	23802.9	4237.21	4659.81
RCC1L	151561	156172	179638	172770	63224.1	73697.9			RCC1L	111990	135080	205395	169418	190236	183302
RCHY1	232.082	486.04	0	515.537	7001.72	4895.85			RCHY1	16205.6	10961.1	0	0	0	0
RCL1	6587.18	8802.69	5144.85	6549.76	4106.72	4812.42			RCL1	6084.15	11710.6	3892.67	3374.84	5642.17	5860.06
RCOR1	7062.79	8619.75	12483	16067.6	5129.39	3580.78			RCOR1	10864.9	8599.43	7345.01	7511.51	5185.32	5614.74
RDH10	220877	200060	129046	121993	22075.6	23224			RDH10	212697	216147	106779	119101	22663.5	30387.5
RDH14	34389.6	45199.1	60619.4	53737.3	49276.3	51042.4			RDH14	30157	41071.6	60918.2	60390.4	22491	18854.4
REEP3	88411.5	85149.5	90246.3	95749.1	19656.3	20700.1			REEP3	84179.2	79293.7	72320.2	80376.7	51542.9	62487.4
REG4	4243.88	2051.02	3480.37	3770.86	0	0			REG4	4221.32	3083.62	27887.5	25756.9	19653.2	18166.5
REXO2	1216.03	1273.34	0	0	7268.1	7384.83			REXO2	7075.97	3828.82	0	0	669.585	0
RF00012	62542	61424.7	314816	303725	218515	257803			RF00012	89238.5	86334.8	136306	146953	77583.5	57434.5
RFC3	225969	248898	310569	317854	154749	162378			RFC3	177267	191294	339518	377023	198400	212435
RFLNB	216403	212629	395096	386032	95744.7	101441			RFLNB	132533	142756	122749	114458	86703	90757.3
RFXAP	38022.7	42865.9	54787.2	61886	36612	35436.9			RFXAP	35611.4	33725.9	41432.3	56074.2	35089.8	33475.8
RGCC	300397	370506	444743	421336	964680	997957			RGCC	276291	276815	885938	872347	776050	716689
RGL4	5675.58	6995.83	4920.46	3890.3	13845.8	20835.8			RGL4	3354.98	3646.98	2995.16	3256.72	3571.6	3867.38
RGS19	651472	695086	712925	664356	148666	146185			RGS19	498229	498383	505983	458018	335479	292232
RHOA	3.02742e+06	3.03061e+06	3.70825e+06	3.58111e+06	1.95698e+06	1.77972e+06			RHOA	2.97159e+06	2.99348e+06	3.58682e+06	3.86294e+06	2.47394e+06	2.6258e+06
RIC8A	274504	247542	333499	286160	124442	93758.9			RIC8A	220202	208612	264935	273524	193713	189872
RICTOR	3673.1	2967.07	215.162	641.083	3658.95	2893.11			RICTOR	3647.04	2596.26	56.7889	94.0925	481.552	260.716
RIF1	725.809	1047.13	12896.6	15549.5	10053.3	10362.1			RIF1	17206.5	20785.3	34166.8	38929.2	10065.3	7404.83
RILPL2	45999.1	46146.3	41219.8	40705.9	69398.2	71863			RILPL2	47729.8	54333.7	51871.2	46942.2	55846.3	50779.2
RIMKLA	7035.31	5763.49	9842.25	11077.4	1943.45	1256.61			RIMKLA	6087.15	8190.47	8181.31	9350.3	7329.94	6703.25
RIOK2	37629.6	49289.6	37779.8	45289.8	13760.6	7872.47			RIOK2	33471.1	36518.9	75624.7	100601	27710.4	39523.5
RIOX1	73369.9	69461.8	32411.2	32260	55434.4	65517.5			RIOX1	96463.1	77996.9	22866.4	22786.4	88157.5	86213.1
RIPK1	1328.69	865.702	1573.93	1115	2689.16	2264.98			RIPK1	763.605	1925.75	1832.09	1376.59	2492.91	2816.73
RIPK3	5440.88	3619.46	6036.85	3554.73	728.729	613.781			RIPK3	1862.35	4318.8	2863.39	2754.75	1409.84	254.433
RIT1	8763.38	8931.69	44558	35299.4	19288.3	11390.8			RIT1	22097.1	20760.1	25628.4	25771.3	26807.7	23454.5
RLF	1176.61	1540.07	11880.7	13362.3	11260.3	10953.2			RLF	6276.01	6383.97	19058.4	17195.3	6829.7	5758.4
RLIM	7468.03	7863.04	1067.57	974.04	1443	613.168			RLIM	3189.41	2588.69	1463.22	1228.57	5382.23	4330.13
RMI1	76493.1	66337.1	36033.7	37177.9	47521.1	50558.1			RMI1	102270	99267.6	56486.9	67615.6	26320.1	36279.7
RMND5A	41505.9	39409.5	174333	195550	57948.4	50555.6			RMND5A	49137.8	47745.9	97448.1	121296	48025.2	58690.9
RNASEH2C	9208.8	11670.3	22268.9	16889.3	8333.28	9358.41			RNASEH2C	10381.1	14869.2	24055.3	24896.4	7800.99	8259.33
RNASEL	23434.6	22735.7	58191.9	65228	13339.6	15886.4			RNASEL	7188.16	6079.43	26266.6	31428.7	12683.7	8968.36
RNF139	240017	241226	154848	161592	125338	123161			RNF139	255256	230298	180988	197205	223256	222805
RNF144A	15633.7	14122	7414.6	6359.82	16082.8	15532.7			RNF144A	97060.1	87265.6	16036.3	21211.2	30077.6	31744.9
RNF144B	121.282	812.788	0	0	276.149	0			RNF144B	5724.25	4582.46	0	0	13668	9979.1
RNF149	286548	311224	259665	277067	148107	101897			RNF149	283914	274798	227420	248907	174061	181697
RNF166	25478.5	16910.5	13179.7	7139.88	5801.23	5262.01			RNF166	15205.8	10226.1	7579.37	5060.74	3885.02	2960.31
RNF169	6559.21	5720.92	0	0	3162.65	2861.1			RNF169	1746.22	2256.15	400.87	442.796	396.579	306.73
RNF19B	8474.17	11025.9	26024	21627.7	5850.06	9566.42			RNF19B	12123.6	18734.1	22010.9	20691.9	12972.5	7740.11
RNF20	30164.2	35797.3	65966.5	56270.1	19108.9	25502.7			RNF20	34286.7	43548.8	35945	33965.9	20002.7	21659.2
RNF213	19154.8	17837.6	11285.8	13136.6	100936	112134			RNF213	43375.5	45923.4	34966.5	31146.4	35259.8	36738.4
RNF216	11350	5254.39	34905.2	29856.7	7820.9	7923.79			RNF216	24911.5	24854.6	19610.7	23887.4	22531.7	12406.6
RNF7	25597.4	20232.5	33181.2	35033.5	4935.25	1055.69			RNF7	20286.9	20799	16204.7	16583.4	8335.57	6400.17
RNPEPL1	4640.81	6367.66	14567.4	10308.9	2004.03	3273.54			RNPEPL1	6414.84	6046.4	5080.27	2410.44	2643.49	1908.27
RNPS1	0	573.99	0	0	780.065	1533.04			RNPS1	5094.61	6934.56	98.8741	0	0	0
ROCK2	6607.49	4896.45	277.884	112.904	3905.83	3303.27			ROCK2	7832.06	7468.27	1686.9	850.65	5130.92	6970.05
RORC	18288.9	18157.9	8749.19	5341.59	0	0			RORC	5036.41	4798.74	7428.59	8866.83	870.286	673.114
RP9	46522.5	38502.5	107563	111809	33820.3	34039.3			RP9	45299.5	37818	96088.1	115787	24690.8	28518
RPA1	54887.3	60751.7	81709.6	85493.6	31117.9	34382.2			RPA1	40475.2	54036.9	66606.6	58025.6	39811.3	29965.5
RPAIN	0	0	0	0	365.276	2666.37			RPA4	0	0	39852.9	43927.2	0	0
RPGRIP1L	2395.52	1725.79	4243.42	5534.15	2236.3	1960.12			RPAIN	16180.7	13854.7	0	0	12602.5	13391.1
RPL11	953.14	798.448	1563.32	2964.16	2984.05	2741.83			RPGRIP1L	1362.95	1939.52	3677.98	2268.06	2532.57	1333.07
RPL19	3224.18	4501.51	12779.9	11220.5	12235.3	18206.1			RPL11	924.371	2357.99	17742.5	20167.9	524.828	378.861
RPL21	6291.26	7905.32	2866.34	3726.69	14722.6	12958.8			RPL19	6601.16	10635.1	20781.2	18115.4	14597.2	11320.6
RPL21P16	42793.6	36645	49132.6	49008.5	87693.6	68085.8			RPL21	5875.39	13520.3	1815.67	2005.56	16166.1	16115.6
RPL23	8137.84	8822.12	2748.03	3828.07	7357.16	2142.05			RPL21P16	35046.1	36358.6	69710.5	92765.5	52712.4	48005.8
RPL23A	98239.1	80630.3	229587	197284	147397	158632			RPL23	31568.8	31005.9	5111.64	6867.07	12300.6	9513.8
RPL27A	67091.6	50138.8	11293.8	11295.2	27336.3	31602			RPL23A	143553	137673	249595	245197	160925	162741
RPL30	10033.9	16810.9	10579.8	6049.84	45692.8	38485.2			RPL27A	58445.7	58132.3	24254.3	19502.3	67793	65126.2
RPL35A	65279.2	59028.6	108571	95678.1	40631.5	36659.8			RPL30	15291.7	13862.2	5791.61	1542.22	13944	18802.3
RPL37A	16349.5	20225.5	935.448	844.604	28785.5	27465.4			RPL35A	34711.4	34302.3	67435.4	83142.9	76144.6	72023
RPL4	10206.9	6279.18	7062.71	6660.25	2905.04	2854.6			RPL37A	17699.7	18983.7	10973.2	11999.7	74672.2	67556.5
RPL41P5	241436	214584	391171	374113	134080	289856			RPL4	21447.5	26542.3	16017.4	11896.8	1639.24	2155.35
RPLP0	0	0	6636.44	4993.3	0	0			RPL41P5	293162	397312	406177	367468	192388	215343
RPP14	637.117	333.572	7445.55	12171.2	271.999	1730.93			RPLP0	1162.68	404.438	14531.7	16123.2	660.13	178.7
RPP40	12523.9	13405.6	26247.5	23698.6	40133.5	41215.8			RPP14	926.83	1432.89	13376.7	15194.7	409.286	443.181
RPS10P7	0	672.156	0	118.825	761.229	3077.54			RPP40	13795.4	23993.7	37750.6	34601.2	47506.2	49596.8
RPS18P12	62043	89277.2	43495	68465	161203	195107			RPS10P7	1037.55	2406.08	231.568	575.521	1570.9	2232.55
RPS19	125535	145223	127463	114009	92604.1	113003			RPS18P12	37525.6	59415.1	80286.7	78954.1	88162	70006.3
RPS24	929.395	0	3810.94	5574.18	2645.19	1782.35			RPS19	104906	106210	73691.7	77485.5	170536	177701
RPS27A	0	0	0	0	2267.89	3395.83			RPS24	4807.16	2299.24	5900.94	2999.81	2217.6	1108.27
RPS6KA3	52119.5	51747.3	14342.3	14193.1	16460.2	11567			RPS27A	429.321	0	0	0	9750.19	20059.6
RPS6KA4	22460.3	16769.9	12813.6	12147.7	6114.58	7990.42			RPS6KA3	66163.6	56895.2	32082.4	39681.3	26251.4	33862.8
RPS6KA5	5017.23	4664.25	4315.3	3968.72	3250.67	2007.81			RPS6KA4	19193.7	18360.6	37821.5	40065	13263.5	7375.05
RPSA	2686.97	4689.35	22402.9	21885.3	6118	6870.61			RPS6KA5	6856.94	4862.13	1659.88	1813.98	2485.63	2334.78
RPUSD2	9677.9	13334.2	6683.59	6223.11	14352.2	13024.5			RPSA	3184.95	3021.52	11890.4	9636.39	10356.7	10858.4
RRN3P1	0	92.5054	543.364	1275.55	4400.09	3953.09			RPUSD2	13173	15579.7	7497.14	5297.57	15425.9	14071.4
RSBN1	7192.66	6999.99	4510.72	4041.35	3552.37	5003.62			RRN3P1	2998.64	2980.23	0	316.824	2351.12	3248.12
RSBN1L	38260.8	36918.2	25915.4	25245.4	132853	170846			RSBN1	9232.35	13274.1	3724.25	2883	8192.79	8450.84
RSF1	2447.72	3148.93	71.6913	194.187	2537.82	2794.13			RSBN1L	15392.1	18739.6	25478.6	25207.1	32043.5	28726.6
RTF1	77335.7	81340.3	45241.3	56194.3	130206	122604			RSF1	3730.32	5504.96	958.706	627.025	32.0902	34.7478
RTKN2	2565.25	2756.22	2103.74	2378.43	0	285.19			RTF1	97557.4	85109.2	50490.9	46102	53308.1	61411.7
RTL6	7690.13	7562.4	16726.2	17639.5	6042.77	2083.93			RTKN2	27185.8	25836.4	3025.72	2239.97	0	0
RTP4	51133.9	49272.6	26663.5	26525.4	77225.6	92205			RTL6	6106.93	6203.71	11868.9	11331.5	13439.7	13655.6
RUBCN	25800.2	25215.1	118018	108459	11879.5	8063.17			RTP4	31722.6	32705.4	10577.5	9540.17	85606.9	89054.4
RUNX1	30264.2	30685.7	90348.7	100185	75946.8	58865			RUBCN	37958.5	45698	56920.4	52885.1	35737	41066.7
RYBP	5856.86	5012.97	12895.5	14509.1	3442.6	3418.44			RUNX1	36628.7	32040.1	57891.2	61945.8	70315.6	67630
S100A10	26772.8	31628.7	12385.5	12199.3	46891.7	59242.6			RYBP	5391.96	5841.57	5475.1	6301.41	1519.01	1619.5
S100PBP	10195.9	7714.61	0	146.121	18160.3	15768.8			S100A10	13315.2	23467.3	14264.6	13294.5	6803.96	4638.75
S1PR1	519908	501715	475611	475883	32298.7	26993.1			S100PBP	21902.9	22043.2	0	0	1569.56	1699.55
S1PR4	4.31828e+06	4.26943e+06	1.99259e+06	2.01987e+06	903781	1.30821e+06			S1PR1	967479	1.04256e+06	349695	339786	372379	396005
SACM1L	602.452	1850.48	0	0	228.622	256.746			S1PR4	2.4391e+06	2.29388e+06	1.59354e+06	1.52326e+06	1.35036e+06	1.23724e+06
SAMD1	57088.1	41196.8	86584.1	78837.7	63817.7	60676.2			SACM1L	1558.05	1174.27	0	0	1400.63	2155.21
SAMD4B	0	540.377	10933	8024.39	2325.55	3573.8			SAMD1	26459.5	37589.4	64017	57967.7	37872.8	25699.2
SAMD9L	2707.02	2996.58	0	42.9518	3356.99	3460.94			SAMD4B	4587.73	4352.31	14769.3	13572.2	6867.11	5299.08
SAMHD1	130000	115341	87132.4	89500.7	100256	101752			SAMD9L	3562.93	4870.5	558.036	485.415	1029.2	1152.87
SAMSN1	61201.1	61402.8	45755.1	49574	25763.5	27113.1			SAMHD1	345570	335684	106354	114665	127715	133787
SAP30BP	0	1798	0	0	610.88	0			SAMSN1	46930.9	58513.9	25877.9	28992.8	38558.2	31568.1
SAP30L-AS1	0	972.302	10787.8	7562.92	14975.6	14839.3			SAP30BP	0	160.905	0	0	4858.69	4834.5
SAR1B	75208.9	76850.3	79912.1	82974.3	37858.6	40538.3			SAP30L-AS1	0	0	35507.1	48840.9	17042.8	28911.5
SARAF	8090.92	4313.14	1809.63	2450.83	11932.6	11754.9			SAR1B	40500.7	36785.9	50608.7	63374.8	24698.3	34121.3
SARS	84142.7	86661.7	117154	112146	92397.1	88911.4			SARAF	9748.94	11745.1	0	0	4995.13	8624.84
SATB1-AS1	52523.2	49814.8	51985.7	46400.8	7216.68	2701.48			SARS	64145.6	82473.9	115347	108995	80331.1	85236.6
SAYSD1	133572	124620	69079.9	67227.5	111480	122310			SATB1-AS1	71039.8	60556.2	17597.5	20785.2	9529.49	5759.26
SCAI	702.136	588.182	978.888	748.652	5955.17	4757.73			SAYSD1	97057.8	103653	49835.8	51140	107673	111209
SCYL3	2101.28	2249.2	1053.09	570.493	2059.96	1865.62			SCAI	2179.02	1863.35	405.275	402.896	1701.12	948.908
SDHA	1693.31	1891.32	0	0	1285.17	2164.9			SCYL3	14868.8	8768.98	2324.65	1507.18	8142.05	10579.6
SEC11C	31692.5	27670.7	54910.1	53940.4	6098.12	7704.31			SDHA	912.333	1269.42	0	202.426	3418.76	6281.98
SEC14L1	7036.72	7982.38	13224.7	11332.5	2169.65	2061.69			SEC11C	25685.4	24294.4	64025.5	56349.7	55220.1	84278.3
SEC22A	92767.2	90531.7	4247.99	3765.72	44228.1	37928.9			SEC14L1	4170.42	7253.44	12777.2	13879.8	10332.4	14101.6
SEC22C	36716.6	33624.8	6889.8	8156.04	10450.1	8751.95			SEC22A	35012.6	38126.1	25685.5	27020.9	15384.6	9733.19
SEC23A	9994.99	12066.7	6589.59	8793.88	10374.8	15033.7			SEC22C	52507.2	39328.6	22450.1	24550.1	14163.5	19294.3
SEC23B	75018.4	76100.2	86044.7	92138.7	34241.7	30964.4			SEC23A	15712	19658	11764.5	7590.79	12805.6	9815.36
SELENOK	227336	222251	124983	147337	150734	172836			SEC23B	57886.7	71498.4	80747.4	73625.7	62266.1	56231.9
SELENOO	16789.3	18340.8	24746.6	25804.1	6715.7	13053.2			SELENOK	161059	157370	127127	128923	137352	155771
SELPLG	544951	514295	478745	416215	148345	140356			SELENOO	11735.2	10817.6	26191.5	18063.6	18406.2	9469.23
SENP2	9844.13	9558.39	29723.6	29918.4	12990.1	13443.9			SELPLG	338107	349330	225706	197034	175538	145751
SEPSECS-AS1	6209.8	7716.25	25972.3	28967.7	10604.4	5822.12			SENP2	13452.6	15296.4	26602.3	25194.5	18396.8	21165.3
2019-09-01	5030.38	3470.32	0	0	2358.12	3972.31			SEPSECS-AS1	1739.79	5400.15	10514	9056.64	1519.69	1069.6
2019-09-02	1141.1	955.901	27762.2	21799.1	6062.42	7780.79			2019-09-01	8417.88	5190.85	0	0	1412.1	2587.61
2019-09-07	1966.06	3088.08	201.544	436.732	16087.6	12882.3			2019-09-02	3442.93	3079.61	8013.51	6547.78	2932.18	3175.01
SERF2	17596.7	20771.1	23286.2	19544.2	5691.2	6135.66			2019-09-07	11440.3	6964.18	638.335	528.823	24357.9	28231.2
SERINC1	178632	173436	82853.5	79556	128270	118028			SERF2	17324.1	18168.6	12465.2	13482.1	7046.74	5881.7
SERP1	4347.29	3072.71	0	603.553	4949.2	6079.09			SERINC1	173240	163596	109868	130332	175275	187579
SERPINB1	145617	163799	211200	208770	154377	139222			SERP1	0	2077.64	313.658	0	897.656	863.997
SERPINB9	44950.3	42139.9	89734.3	87065.5	46158.1	51123.2			SERPINB1	128066	139435	210676	187684	139354	135856
SERTAD2	11523.6	8517.68	416.931	1355.19	7813.61	9966.44			SERPINB9	55023.7	48715.6	84177.7	86723.7	64364.9	67389.9
SESN3	16383.8	14544.8	1521.08	869.796	4105.83	5401.35			SERTAD2	31883.9	27670	7433.99	7293.11	32783.9	27685.1
SET	15839.3	17503.3	23215.5	21709.6	42778.8	62475.1			SESN3	15722.7	12189.7	1427.43	1478.18	15092.4	24329.1
SETD1A	2734.96	1884.6	0	0	2360.33	2537.89			SET	18738.5	34864.8	24606.8	31424	37360.5	27594.8
SETD1B	3611.25	3889.49	13417.7	11394.3	2517.09	3250.75			SETD1A	0	0	0	0	161.93	0
SETD7	0	90.6528	177.494	96.1542	0	138.354			SETD1B	1334.19	1723.8	4934.56	5021.88	2353.7	1611.2
SF3A1	65700.3	58536.8	216300	198247	46802.1	38600.3			SETD7	29106	23072.3	936.937	1707.63	0	0
SF3A2	43717.8	62781.5	68504.1	67111.8	28440.5	35681.9			SF3A1	186978	152544	139195	149546	94031.3	96761.6
SF3B2	41906.6	50838.5	57418.5	54831.9	28218	30872.6			SF3A2	35331.9	47580.8	50130.1	48435.9	32096.5	30100
SFI1	0	124.672	6712.78	6082.93	3134.48	2283.29			SF3B2	29077	41492.4	52064.5	50036	37145.3	37479.1
SFMBT1	18864.5	19925.3	9282.37	11951.9	8403.81	5452.84			SFI1	577.334	602.479	1288.54	1387.72	3496.44	2307.1
SFXN2	6776.98	4163.2	926.29	100.36	1157.29	2454.91			SFMBT1	19196.6	27153	11125.3	11295.4	0	65.2035
SFXN5	1477.42	1856.46	0	0	12014.1	11738.1			SFXN2	13875.1	12599.6	260.779	1458.27	3814.54	5118.15
SGCB	73524.7	70163.1	94158.4	90994.9	71437.6	67375.5			SFXN5	4093.79	4651.83	2131.93	1816.64	16347.7	16611
SGO2	169272	177979	100353	115537	69655.3	79856.7			SGCB	54679.2	55716.7	156427	158600	112879	106679
SGPL1	92282.5	79547.1	103212	106639	37851	40433.7			SGO2	138866	133269	92142.1	99428.9	114899	116385
SGSH	6147.59	5149.85	480.151	2210.96	1166.46	374.272			SGPL1	129081	111833	69273.5	87828.4	63405.4	59631.1
SH3BGRL3	22194.4	25675.1	17623.6	13773.1	42513.3	51796.7			SGSH	3974.69	3555.26	3294.95	2099.74	13755.1	8959.83
SH3GL1	1750.55	1571.19	7178.06	4777.41	854.11	959.179			SH3BGRL3	4327.67	6972.32	13014	10107.5	13966.8	17363.9
SHLD1	203433	164984	76139	83403.8	216834	202486			SH3GL1	2263.62	3599.55	2453.88	2331.85	459.003	497.016
SIAH2	403518	380935	693986	628834	316146	330267			SHLD1	123143	123132	107177	102827	116527	124550
SIK2	1464.29	1627.66	0	25.0208	2083.79	2592.14			SIAH2	671812	682541	478805	466411	403996	389653
SIPA1L1	6880.77	4388.53	20006.5	17160.4	6053.12	4998.34			SIK2	1565.74	1342.62	260.059	242.374	3659.29	2865.42
SIRT7	9840.71	11206.1	0	0	4376.26	7077.03			SIPA1L1	17592.7	14208.8	23513.6	18507.6	3673.95	5407.88
SLA2	10080.6	10889	19434.7	19249.7	16912.5	25663.1			SIRT7	2584.75	1659.89	0	0	903.099	733.418
SLAIN2	5587.42	7020.9	3617.53	3919.46	5607.75	6391.59			SLA2	6746.24	6682.09	12300.6	9894.34	10582	11458.4
SLAMF1	70708.8	66973.6	67707.2	68539.2	21839.9	31589.1			SLAIN2	4563.18	6415.37	4880.04	3163.95	11766.7	5961.45
SLAMF6	16660.1	18476.1	6210.37	7906.25	25971.6	31102.9			SLAMF1	109615	103185	32349.1	31842.3	19688.4	18763.9
SLAMF7	6226.89	5477.1	9702.58	8944.77	33318.5	42193.8			SLAMF6	10771.5	13028.9	10435.8	7197.01	15011.3	12642.4
SLC12A2	14161.1	13673	11085.5	13399.8	11986.7	13520			SLAMF7	1878.78	1307.07	12759.3	14590.1	22248.6	21286
SLC12A7	13078.1	16965.2	27177.6	21605	4336.56	5681.7			SLC12A2	7431.64	8520.51	6687.67	8442.43	15055	16082.5
SLC16A7	1696.14	1776.07	18314.7	19592.1	18183.4	15179.6			SLC12A7	22739.8	23473.2	15390.6	15573.5	5593.18	4390.87
SLC20A1	83239.4	88168	157095	180518	89904.6	92948.5			SLC16A7	365.542	762.926	31410	56165.6	207.543	561.828
SLC20A2	17048.4	17912.4	31991	24391.2	14145.4	17548			SLC20A1	113673	105844	154070	160744	127905	120257
SLC23A2	6182.35	6689.5	26702.5	28061.4	8739.26	6784.4			SLC20A2	27463	26384.6	33190.4	24871.1	22275.1	19755.3
SLC25A16	2655.89	5353.53	6534.21	5973.41	472.439	955.002			SLC23A2	9193.47	10938	13708.9	10273	8661.78	9133.36
SLC25A19	9093.15	14509.3	10298.1	9810.98	13063.4	13009.6			SLC25A16	321.965	1791.94	9581.15	6905.56	3412.3	2639.21
SLC25A22	88453.9	78445.6	324951	285909	41616.2	34618.9			SLC25A19	7278.92	7595.94	8872.62	8075.13	20027.9	14629.8
SLC25A23	46217.7	33498.4	72509.6	62849.3	14870	13359.4			SLC25A22	216211	163207	233268	203607	159866	151759
SLC25A25-AS1	71.8695	60.2053	0	0	368.191	1010.74			SLC25A23	27023.5	27477.4	40247.4	27961.7	23899.8	22045.2
SLC25A28	30651.7	30307.3	42856.8	43531.7	21738.2	31479.1			SLC25A25-AS1	278.801	484.906	20.7416	0	2691	2942.43
SLC25A37	8543.21	7345.01	0	0	3583.29	3880.37			SLC25A28	18193.3	18081.6	65693.2	61270.9	9407.27	14580.4
SLC25A38	147310	147813	142366	133315	88229.3	86241.7			SLC25A37	9157.49	8595.65	1427.44	1451.31	7180.03	8668.28
SLC26A4	0	0	0	72.4258	0	0			SLC25A38	138054	126274	210208	215947	112430	123910
SLC27A4	10069.5	13956.4	29428.1	26434.7	4793.89	3394.01			SLC26A4	5586.25	3079.76	11197.5	8185.12	0	0
SLC29A3	13036.6	10126.5	24492.5	18323	11468.5	15758.2			SLC27A4	13494.2	15728.9	24939.3	19435.1	14852.7	12225.8
SLC2A1	5901.89	7986.51	9866.34	7361.86	9303.29	8851.55			SLC29A3	12106.7	12580.7	18948.7	19041.4	18707.2	22235
SLC2A3	0	77.3428	0	0	10090.6	8026.77			SLC2A1	5283.46	4288.34	9957.71	8466.46	25164.8	20301.3
SLC30A1	10740.4	12828.1	12936.9	11742.7	8215.3	8796.8			SLC2A3	2387.75	1578.1	0	0	4134.84	4917.66
SLC30A4	989.651	1036.29	8589.48	9306.4	5586.43	4797.49			SLC30A1	35100.3	29439.2	32716.2	35268.5	11181.1	8171.44
SLC30A7	35306.6	35733.2	29185.3	28715.4	26022.6	24772.8			SLC30A4	3039.3	2782.17	4212.81	5974.52	5116.31	6130.08
SLC35B1	4417.15	8017.23	20527.3	12592.1	5028.73	5176.73			SLC30A7	46654.9	53368.9	22449.4	23155	29458.2	30555.9
SLC35B3	33100.1	40601.8	56581.8	55288.5	31688	22945.5			SLC35B1	3807.84	3642.55	10729.5	11617	21754.8	17265
SLC35B4	34706.6	40252.2	10109.1	10687	35356.4	30984.3			SLC35B3	39327.3	36061.2	38707.2	35766.6	28246.3	31183.6
SLC35C1	88365.8	79297.5	75195.4	67119	10006	10629.5			SLC35B4	28552.1	22232.4	14782.8	15279.7	62954.9	61128.1
SLC35C2	1216.03	1273.34	664.837	720.327	3345.62	3498.07			SLC35C1	73104.9	66245.3	50250.9	51796	66271.1	68926.8
SLC35D1	9764.8	9303.97	26652.7	26227.9	4200.62	1381.85			SLC35C2	10220.8	6381.35	584.912	872.218	11308.5	12325.6
SLC35E4	29378.2	31802.6	24432.1	23438.2	2002.03	1983.81			SLC35D1	33735.6	33964.3	23104.4	22295.1	7825.77	5955.41
SLC36A1	1040.73	290.608	0	0	3751.95	4657.02			SLC35E4	55645.2	48204.5	31884.2	22704.3	17467.6	12911
SLC37A1	4622.8	4280.17	8978.98	12863.1	3046.92	5132.6			SLC36A1	33195.3	36201.5	1902.25	3234.76	35529.6	38885.7
SLC38A7	4632.04	2679.23	10310.7	12053.3	1506.68	705.009			SLC37A1	5663.08	9740.11	12990.4	13612.2	7859.66	6189.5
SLC39A3	89045.2	73523.4	122108	103926	60450.5	80484.4			SLC38A7	6845.29	5556	2928.25	4271.67	80.9696	263.025
SLC39A8	467263	501938	578312	557755	186245	140729			SLC39A3	97211.1	79941.3	143132	129309	60953.9	52076.1
SLC40A1	17785.6	21147.1	0	0	0	0			SLC39A8	489587	495301	516965	572383	352185	366975
SLC41A2	3505.99	2545.38	19359.9	20975.8	5987.12	4631.84			SLC40A1	53601	54838.8	0	0	0	0
SLC45A4	1337.9	1528.32	99.7458	0	207.702	155.501			SLC41A2	16623	21762.6	15177.5	14920.7	10896.6	8082.81
SLC48A1	47179.3	44462.6	164438	120724	40800.2	48719.2			SLC45A4	471.826	656.501	0	0	5893.53	5753.11
SLC7A1	29126.2	27378.8	29445.8	23388.5	16293.6	14392.2			SLC48A1	69806.2	63052	130792	122020	33139.1	30834.6
SLC7A5P1	5987.39	8240	63832.7	52060.4	30186.8	45382.6			SLC7A1	62338.3	46380.6	22005	20951.3	55579.1	48504.9
SLC8A1	0	0	0	59.8002	0	215.113			SLC7A5P1	19908.6	26546.7	63687.9	65645.4	43643.9	35698.7
SLC9B2	38520.5	29601.9	20102.9	17962.1	13409.9	9971.81			SLC8A1	0	0	3515.62	3668.77	0	0
SLCO4A1	88372.5	98005.4	111799	119791	25009.1	37554.5			SLC9B2	34373.3	37373.9	13597.7	15070.6	34825	42770.7
SLF1	2494.07	6083.51	1443.79	2802.69	3674.5	3938.95			SLCO4A1	86841.3	79161.5	111364	96520.6	126352	105680
SLFN12	22680.7	18999.7	0	0	2347.36	2447.83			SLF1	4647.86	3695.46	2371.07	2315.06	5654.8	5481.64
SLFN13	0	0	8729.17	8554.48	1974.26	2828.75			SLFN12	7046.38	7817	0	0	0	0
SLK	26879	25152.2	21314.1	22181.5	15066.7	14908.9			SLFN13	541.274	107.59	1518.7	1629.88	790.246	570.461
SLU7	47165.5	46738.3	30944	30460.3	54743.6	34710			SLK	24099.9	25595.6	26943.3	26441.8	17373.8	18160.2
SMAD3	26889.8	21206.6	11125.4	12269.2	17512.7	19821.9			SLU7	68129.4	64576.9	24634.4	28219.4	63174.5	62919.2
SMAP1	34761.2	40866.7	19922.8	26060.7	69479.6	79415.5			SMAD3	60614.1	51867.2	13773	11468	49621.2	42753.4
SMARCB1	16465.6	20470.9	23362.8	23222.7	6248.44	6181.72			SMAP1	19282.3	29139.2	20349.3	18983.2	16385.5	16250.9
SMARCC2	2896.46	2972.31	2969.21	1994.56	6017.93	5554.71			SMARCB1	8955.92	11050.6	11993.1	10123	11800.8	8310.93
SMC2	35067.4	43184.6	21181.4	30365.8	42671.9	40672.6			SMARCC2	4869	5276.49	5767.87	5089.97	8187.06	7425.94
SMC3	65090.6	75538.4	60747	71649.9	64269.6	60867.9			SMC2	18396	26965.9	29088.8	26432.9	35149.7	28002.9
SMC4	6597.89	8527.48	3401.12	4941.24	9657.52	10243			SMC3	46640.8	50350.6	69916.1	67206	68688.7	74542
SMG1	2027.29	2736.1	5504.94	6945.13	7565.05	5586.98			SMC4	4022.07	6020.29	3917.13	3921.17	8027.2	8317.32
SMG6	7611.28	9630.41	0	0	11011.9	8818.77			SMG1	1718.52	1418.48	3588.48	4233.08	3820.19	4244
SMIM14	1123.29	752.786	2579.36	5289.86	11509.3	8616.77			SMG6	7586.59	6633.18	1739	1137.36	4714.88	2899.33
SMIM3	227886	213506	143921	138520	46528.5	55903.6			SMIM14	8424.57	8488.34	7132.01	8218.12	7917.02	10805.1
SMIM33	4426.74	4969.11	0	0	1310.31	2037.46			SMIM3	140589	132360	131934	148622	61674.2	62319.2
SMIM35	9339.49	9279.29	0	96.4943	1236.35	971.907			SMIM33	1030.35	796.463	0	0	6759.99	8023.65
SMNDC1	62946.2	63831.3	131189	139090	34618.4	30859.6			SMIM35	421.283	683.872	940.251	311.577	0	0
SMU1	61010.3	60049.7	94408.8	98363.2	33664.1	28158.2			SMNDC1	72827.1	80363.1	92334.3	100313	63413.3	68006.5
SMURF2	1217.02	3007.52	998.066	1081.37	1731.9	466.789			SMU1	61920.8	67707.1	74339.2	80767.6	48769.5	48758
SNAI3	48000.3	51317.8	17398.8	17908.4	14793.7	12714.5			SMURF2	4642.45	5200.47	70.2466	349.171	312.726	435.375
SNF8	36886.3	32616.4	46682.3	43093	14775.5	11353.1			SNAI3	53324.2	44374.2	6122.85	3994.53	12947.5	10646.6
SNHG17	9995.76	18756.6	9181.13	9769.8	19118	21980.9			SNF8	23554.2	16591.5	27205	34296.5	3844.83	7602.44
SNRNP48	29151	27489	261.273	0	3354.98	5396.97			SNHG17	4911.65	8272.86	11654.5	12905.3	18053	19548.1
SNRPA1	3957.42	3729.53	0	0	3097.43	1581.12			SNRNP48	12256	11965.8	3447.95	3541.97	29880.8	33051.9
SNRPD3	129377	155850	151513	180942	259231	252084			SNRPA1	3837.97	3115.1	0	0	726.359	2359.54
SNUPN	20353.3	26218.4	17321.4	17743.5	25138.7	31177			SNRPD3	98035.6	109405	196699	189679	121201	125685
SNX18	5059.71	7716.31	7022.11	8472.78	33232.3	29524.5			SNUPN	11669.6	12264.2	18397.8	12119.7	22414.3	23354.7
SNX19	20295.8	21741.4	45661.8	50989	11553	7922.27			SNX18	4697.29	3734.76	2620.94	4001.39	7667.55	8096.26
SNX20	495718	464125	489347	452005	183402	192939			SNX19	47146.9	39424.9	30116.4	26796.2	10615.1	10923
SNX24	3356.74	3012.8	0	0	545.929	0			SNX20	495521	445246	274498	285542	209506	215643
SNX29	5137.66	6638.89	57014.7	54488.8	11075.8	9084.12			SNX24	18912.4	14020.2	0	0	8625.51	10864.7
SNX30	832.506	662.523	0	0	2274.65	798.272			SNX29	13145.5	7768.67	21199.9	22580.9	12800.5	10645.3
SNX6	14508.7	14345.7	10143	12574.6	5415.58	6081.78			SNX30	4036.89	3519.96	0	0	0	0
SOCS1	413949	400477	511366	490414	198707	214283			SNX6	19529.9	18508.3	9541.39	13989.2	8643.77	6996.07
SOCS2	2671.76	4140.56	1971.98	2848.76	3041.68	6660.91			SOCS1	498909	480161	429494	355541	249680	216703
SON	29021.4	30932.6	70239.5	69236.1	110736	82805.1			SOCS2	7082.38	7330.76	4318.01	2874.55	6080.77	5416.16
SORL1	15754.2	15340.5	41962.2	41366.7	9351	9425.36			SON	90004.2	70947.3	63191.5	67356.1	72581.5	82578.2
SOS1	9130.58	9458.45	4211.95	4382.41	3016.34	2553.57			SORL1	19892.8	17836.9	16923.8	19702.6	8477.06	7279.05
SP110	15173	16254.7	3589.4	3370.46	15612.9	13802.9			SOS1	11543.1	14154.3	5458.41	7192.28	7691	6545.69
SP140	14755.8	14617.4	10372.4	11134.1	6399.56	4791.2			SP110	24336.4	25199.5	3536.84	3139.36	10282.7	9974.48
SP4	4189.37	2924.54	2195.01	1964.61	2980.89	3868.31			SP140	9388.85	12536.9	10207	9407.87	6792.33	4189.47
SPAG16	48470.1	38496.7	73687.3	73133.7	35138.9	21338.4			SP4	8577.28	8950.85	1947.93	3255.31	5254.37	6938.43
SPAG9	0	199.132	2534.3	3168.25	2165	4634.72			SPAG16	28381.6	27663.8	39722.1	48377.2	13680.3	11450.7
SPATA3-AS1	14530.5	15580.5	0	0	4631.87	2972.38			SPAG9	153.691	213.847	2469.74	3495.32	3228.66	2692.9
SPC24	43668.9	39984.5	133256	140092	113882	118478			SPATA3-AS1	1127.36	1176.46	0	0	1600.19	1501.69
SPOCK2	115000	110877	146063	132467	25114.1	18147.3			SPC24	48260.2	58013.5	72393.4	71749.9	53496.4	44000.1
SPON2	31856.1	27388.2	50416.5	45934.2	11134.5	7145.28			SPOCK2	362411	287347	140584	121783	88545.5	77694.6
SPOPL	13148.9	13487.6	10783.3	9298.96	5804.47	3945.41			SPON2	35411.3	42484	25000.4	25254.5	10052.7	12440.2
SPOUT1	3532.5	1914.77	4601.08	6554.49	10645.4	17666.8			SPOPL	12925.5	13035.8	19593.5	21460.9	4679.03	6133.16
SPRYD7	3733.28	4279.57	7734.64	5499.52	10737.3	10550.9			SPOUT1	12225.7	10842.1	2458.75	1937.57	25782.2	20401.1
SPTLC2	9400.39	12309.9	32077.3	33314.5	9348.81	14297.8			SPRYD7	2921.88	2916.57	4876.78	5637.38	5409.62	4764.2
SPTY2D1	4232.39	5526.79	510.434	110.607	11550	6286.46			SPTLC2	14181.5	15260.8	18616.5	20537.8	21021.9	21216.7
SQSTM1	94384	109814	66891.9	60741	34269.7	49658.5			SPTY2D1	31147	27660.2	1077.77	803.582	26412.2	32162.1
SREK1	468.46	1111.89	0	0	266.66	99.8212			SQSTM1	88647.2	102204	81605.9	69091.5	74997.5	63453.8
SRGAP2C	1133.06	1898.33	2044.26	2516.91	1289.93	1665.91			SREK1	706.72	351.191	135.198	336.011	1261.08	1800
SRGN	1.29194e+06	1.4175e+06	842637	991813	1.66436e+06	1.61047e+06			SRGAP2C	1172.11	1274.13	2354.41	3169.55	1455.76	945.789
SRP14-AS1	18447.2	17533.5	42766.9	46178.8	27059.4	20863.5			SRGN	881593	892327	792367	862390	902069	980441
SRPK2	7792.32	8317.49	3504.42	4801.98	7154.2	8516.34			SRP14-AS1	8257.12	10052.9	18736	18829.6	14845.7	11985.9
SRRT	12227.4	10367.9	21278.1	29148.8	7978.76	9913.49			SRPK2	9101.04	10515	4497.74	4507.4	6551.38	5195.56
SRSF10	110415	110347	227705	206183	93496.8	85082.1			SRRT	7327.12	10195	19709.9	8770.34	11714	5808.6
SRSF11	14643	13186.5	4002.87	6939.14	18893.1	14040.8			SRSF10	190798	196866	168609	186998	120132	124533
SRSF6	430662	407010	854938	896557	330852	288639			SRSF11	17041.2	22284.2	6972.88	12603.5	23024	23766.7
SRSF7	12206.4	11225.6	0	117.89	2718.87	3222.96			SRSF6	372081	355206	421340	457925	290588	327300
SSH1	8665.51	11071.7	1492.97	1811.68	9450.8	8937.59			SRSF7	3774.42	3938.81	153.164	570.994	4480.81	5695.7
SSH2	11659.7	9871.23	1118.96	1047.03	7625.49	6977.7			SSH1	12052.7	10481.4	6283.72	6998.95	24592.6	27642.3
ST13	134834	131586	174652	166570	99761	76134			SSH2	2004.91	2733.86	966.539	2313.19	2003.45	2514.5
ST7L	898.169	470.249	2762.18	4289.57	5623.89	9330.04			ST13	308887	266512	222596	277487	123988	142776
ST8SIA1	1196.03	2003.83	0	0	12254.6	15138.3			ST7L	3774.59	4039.99	2527.32	2576.91	7088.69	4105.63
STAG2	18762.1	19763.1	23613.2	24841.3	41027.8	49043.6			ST8SIA1	1082.6	322.786	138.07	0	175.619	0
STAM	49732.2	52290.8	63490	55919.7	30351.9	23106.1			STAG2	65697	58991.1	28950.2	28380.6	70987.2	77161.4
STAM2	5617.1	4832.63	27390.2	26101.7	15641.4	9898.8			STAM	115357	97319.7	60296.5	71158.7	36888.5	35154.3
STAMBP	11537.7	15303.2	17121.7	15255.5	19859.1	29677.6			STAM2	6968.94	4984.88	5564.32	9364.61	2507.8	2112.04
STAMBPL1	42401.3	48205.3	36060.9	40466.1	69343.2	64392.6			STAMBP	8880.53	15816.2	15935.5	17142.4	22487.7	18672
STARD3NL	16584.4	13177.8	2000.11	1408.58	5969.62	5144.91			STAMBPL1	32346	35016.2	27582	23332.8	98331.2	87569.5
STARD4	8330.01	8458.27	1242.07	785.013	4885.36	3711.35			STARD3NL	946.109	1535.82	2041.21	874.667	5998.4	3683.83
STAT2	59864.5	52973.9	26275.9	24161.2	31436.8	26949.6			STARD4	10934.6	10559.3	1311.3	1810.56	11675.4	14448.3
STAT5A	2274.2	2381.37	2642.15	2862.68	5717.53	6542.02			STAT2	79318	67886.9	9611.83	13153.8	30177.6	28822.6
STK17A	80863.6	87915.7	50450.6	60505.7	159342	204048			STAT5A	6249.06	8268.75	5961.71	3534.28	10644.1	10772.2
STK35	1529.85	897.09	49850	47440.6	7489.15	9779.57			STK17A	53157.4	61694.3	86649.6	79647	131234	121649
STK4	21991.3	24231.4	4098.84	3219.68	27667.8	25560			STK35	29014	27571	15276.4	16825.4	14975.7	16621.3
STOM	157386	138964	299294	276186	286234	221101			STK4	16561.1	21076.2	11503.4	9231.16	17108.7	18624.9
STOX1	9220.23	7329.74	0	0	1927.99	721.721			STOM	80172	69673.2	147456	189336	139831	155532
STX12	15691.2	13824.4	30839.3	37019	29413.5	25595.3			STOX1	10097.7	14727.1	0	0	27215.2	28646.3
STX17	0	0	0	0	2982.76	3573			STX12	52999	45633.1	25531.3	31241.7	75376.9	95921.4
STX3	27678.1	30456.2	70788.7	66588.9	2803.88	3298.74			STX17	5420.64	2199.84	0	0	16286	18329
STX5	9064.2	8949.02	9557.33	8197.73	1289.9	1448.58			STX3	45041.1	34289.3	86716.4	99094.7	11279.6	10162.6
STXBP4	600.437	477.838	1083.31	1040.35	1367.14	1496.94			STX5	3139.5	3057.83	4671.32	2786.34	2495.51	1672.78
STYK1	4062.47	2382.2	5330.56	3128.38	24049.7	26661.9			STXBP4	116.463	162.047	7763.24	6417.04	286.536	310.266
SUCLA2	122943	131323	95965.8	99807.8	69561.2	53972.7			STYK1	0	0	18055.5	16706.2	48516.3	61038.8
SUCLG2	245605	240889	149810	179917	166340	141545			SUCLA2	124659	109823	98750	112974	61080.8	59270.2
SUFU	11378.6	9761.55	9331.48	11937.5	4760.21	5345.79			SUCLG2	188557	181502	160767	178672	260102	287896
SUMF1	31200.6	29922.1	60350.8	61659.7	27436.5	24621.8			SUFU	18170.3	17882.6	32957.4	34219.2	3422.06	2179.68
SUPT16H	19861.3	22397.1	29945	29118.5	26524.7	25002.1			SUMF1	16972.8	17712	38874.7	35806.6	4186.39	4190.97
SUPT20H	3800.43	3006.77	4848.21	4877.66	2523.87	1619.62			SUPT16H	26867.7	37040.3	32319.6	29149.2	49521.5	45728
SUPT6H	6222.22	5677.76	7471.94	8638.58	7589.7	8310.26			SUPT20H	6688.9	5603.18	14319.5	13326.8	2790.18	3356.95
SUPV3L1	9401.75	10536.6	16879.3	17723.7	8389.21	8933.91			SUPT6H	7543.01	10995.2	6573.69	5180.26	19251.7	14177
SUSD6	26443.7	25508.3	22233.8	21419.6	25923.7	34405.9			SUPV3L1	11664.4	8229.27	16793.5	14945.2	31621	27371.6
SUZ12	20117.2	24415.4	24349.4	28535.3	19246.4	18980.1			SUSD6	41274.5	38026.1	6822.25	9387.79	43486	34612.1
SVILP1	25621	26828.5	15589.2	16615	6704.02	13340.4			SUZ12	16062.4	18588.1	28119.9	27294.2	13123.5	15848.2
SWSAP1	80462.5	77457.1	27736.8	25931.8	44870	47425.6			SVILP1	36870.7	32156.8	11270.3	11708	38910	44924.7
SYNJ2BP	3762.21	3414.25	514.226	1114.29	5770.3	3139.86			SWSAP1	41618.1	36683	32510.2	32671.5	30337.8	28079.9
SYS1	74205.2	68311.6	149371	130282	99387.5	94617.9			SYNJ2BP	4729.74	4324.64	361.926	74.9586	498.716	166.159
SYT11	85377.1	75779.6	61103.2	55026.5	60175	56314.5			SYS1	106473	79785.1	115439	105596	90896.3	96846.7
TADA2A	0	442.302	15804.6	17827.5	5860.7	3881.49			SYT11	154039	144622	50747.1	51304.3	116901	128428
TAF13	30289	25373.2	4139.96	1427.21	25862.1	16428.6			TADA2A	2730.97	2137.44	4495.2	3029.7	12016.8	6401.07
TAF1A	1331.54	3346.31	10919.9	10352.4	6063.62	2127.98			TAF13	16912.8	16926.9	7549.44	10204.3	41274	37760.3
TAF1B	14133.6	12706.1	7633.01	8729.55	20211.3	12781.1			TAF1A	1937.03	2695.19	18733.9	20772.8	20773.7	14687.3
TAF3	10936.1	14808	33941.7	33172.5	32628.4	37003.8			TAF1B	25853.9	19692.2	4974.37	5439.68	23030.9	24116
TAF5	29375	30494.5	88983.9	94787.4	21841.4	12668.4			TAF3	10788.9	11746.5	24759.7	23059.1	6575.51	7344.9
TAF7	391923	392254	666798	662328	394111	346392			TAF5	20991.4	22822.4	63765	54942.6	34929.3	34134.7
TAF8	45371.6	42494.9	11111	7558.96	54523.2	53778			TAF7	609339	612381	545549	548637	418097	440887
TANC2	6360.25	4680.67	0	0	0	151.993			TAF8	40539	37556.8	32735.7	22373.7	39209.4	40202.2
TAOK1	4883.3	3068.07	18121.5	21071.3	2710.22	2146.14			TAOK1	4893.77	4118.48	3717.1	4334.51	425.742	533.79
TAP1	587314	653246	545151	580067	162843	238372			TAP1	852221	921610	603614	510847	529912	445234
TARBP1	4668.56	5028.25	13017.4	14755.7	3492.68	7333.06			TARBP1	4484.52	7859.73	13127.1	10715.5	15521.8	9066.39
TBC1D1	10204.7	8719.48	22261	22758.9	7202.92	5871.04			TBC1D1	9104.95	10006.4	14077.5	14492.6	13635.5	11925.4
TBC1D10B	8906.53	13443.9	26736	30311.4	4495.9	6123.22			TBC1D10B	18687.9	20030.9	17071.6	16633.9	8142.84	10086.3
TBC1D15	7158.48	7162.7	10925.9	11219.4	9168.32	8262.35			TBC1D15	8870.86	7065.9	10674.1	11838	4671.62	5769.86
TBC1D25	26166	22362.1	184023	162981	44833.6	55417.5			TBC1D25	64252.1	51001.2	80015.6	78673.9	97798.3	91399.6
TBC1D2B	3279.87	4121.33	10147.8	8345.48	509.179	1429.54			TBC1D2B	867.509	1140	3011.82	2566.41	1204	1481.48
TBC1D31	0	0	15395.4	21214.9	1763.71	1514.63			TBC1D31	0	0	22933.9	30067.8	0	0
TBC1D9B	6336.48	4825.54	12282.6	12796	3169.7	5032.57			TBC1D9B	9310.95	11141.6	12523.9	11844.4	3806.25	2060.73
TBCCD1	20548.4	24455.8	49116.3	51991.1	24534.6	24509.2			TBCCD1	20414.3	26939.2	27120.3	31274.9	30264.3	23308
TBK1	53103.4	54639.1	129702	141451	43633.4	41031			TBK1	66876.1	75396.9	76295.4	88764.8	53226	62314.4
TCERG1	0	0	282.723	459.48	196.239	550.948			TCERG1	4569.31	3799.15	49.747	0	3416.89	3768.38
TCF19	241183	238627	324692	305021	155369	124879			TCF19	237057	209418	224794	241995	176487	170812
TCF20	1429.94	1925.14	2345.37	1043.68	3255.85	3591.08			TCF20	990.559	1424.21	1385.44	659.347	2474.59	2638.93
TCOF1	6730.19	7774.84	2937.73	3906.32	13346.7	17972.4			TCOF1	5123.38	5615.07	7393.42	8253.2	9563.48	10226
TCP11L2	3578.49	2697.94	0	0	407.396	0			TCP11L2	13419.2	12394	722.93	1026.69	0	0
TECPR2	1829.31	1693.72	11448.9	11249.6	493.244	0			TECPR2	4046.18	3551.15	2584.13	2002.68	954.259	918.476
TECR	5667.45	8200.47	422.53	457.796	9971.5	13503.6			TECR	1332.46	1853.99	4312.12	3695.53	6052.22	5119.87
TEFM	10785	6703.09	1141.25	3709.5	7327.32	11342.3			TEFM	8997.37	13457.9	7932	4491.7	19795.1	25306.5
TERF1	6023.54	6559.72	2469.93	6422.59	11143.5	5775.84			TERF1	17719.9	16527.4	5823.64	7344.83	11719.2	18914.8
TET3	835.112	722.895	45.6579	0	887.356	854.155			TET3	179.979	375.636	16.0676	0	20.4373	66.3894
TFCP2	21929	26763.2	41083.7	39053.6	7209.78	8338.39			TFCP2	14300.3	13009.9	27824.6	30373.2	17348.8	17057.3
TGDS	102002	96893.4	121698	123526	58604.9	60532.8			TGDS	78481	83042.6	131140	123533	52957.5	50522.7
TGFB1	238196	239258	337717	309177	67581.5	85680.3			TGFB1	192143	180360	240926	211822	84012.5	66632.2
THAP11	425641	447202	488405	464882	255025	242368			THAP11	266486	276578	313403	323999	261289	231801
THAP4	149150	149598	206589	220508	43444.1	46237.4			THAP4	147067	157287	287782	247952	156929	152477
THEMIS	84800.6	89062.2	80154.7	85657.7	79170.7	82706.9			THEMIS	50917.6	53641.3	87544.7	80292.7	92871.4	99612.4
THG1L	8242.52	8307.32	31685.7	36962.4	14808.7	21240.8			THG1L	9159.48	12281.1	22673	24941.6	38388.9	36039.3
THUMPD3	2464.53	1949.85	9431.99	9124.31	2026.38	875.253			THUMPD3	3895.04	4557.38	7270.72	4124.7	7036.53	4245.02
TIAL1	23550.4	27601.5	49967.1	45786.6	27549.1	30799.9			TIAL1	18159.9	19534	27249.1	28979.8	26649	29199.5
TIAM1	2399.39	1938.19	0	38.0707	439.008	164.338			TIAM1	2659.4	2698.13	692.468	368.787	0	0
TIGIT	4940.44	8794.57	5064.52	4828.76	25591.4	23370.6			TIGIT	3513.64	7222.23	7414.25	4075.16	8886.51	8247.81
TIMD4	2359.22	988.164	9351.43	11878.8	1119.11	5278.48			TIMD4	10677.4	9904.39	20312.8	22280.5	721.7	312.587
TIPRL	83851.2	94445.5	156068	162292	155435	140064			TIPRL	117030	127252	207011	208934	133227	132305
TLE4	14235.8	16926.3	564.902	918.077	10978.8	12622.9			TLE4	15587.5	13323	0	0	10114.4	12321
TLN1	15379.2	15009.6	29571.7	26202.4	27367.7	35602.3			TLN1	29974.8	38416.2	31392.4	24257.5	47356.5	36648.6
TLNRD1	29104.4	25929.4	16093.6	14783.4	7339.14	7332.92			TLNRD1	51609.6	51170.9	20355.9	17543.7	17887.6	13415.1
TM2D1	1874.52	1570.29	0	0	1067.03	5392.31			TM2D1	10907.7	5691.36	0	0	4472.74	6333.35
TM2D2	12804.5	16654.1	50846.2	53742.7	1918.07	2154.02			TM2D2	16339.5	16975.3	27229.1	29727.9	10637.6	12456.2
TM9SF3	231304	218780	166117	171247	136667	112348			TM9SF3	241319	222955	187369	213446	227444	245037
TM9SF4	5925.62	8824.73	16468.5	13455.4	6277.59	3787.97			TM9SF4	4363.29	11401.8	11068.4	12278.5	9788.49	8963.46
TMA16	18050.3	18011.5	39184.1	53304.1	26291.2	9502.43			TMA16	26773	34147.8	46271.1	42267.7	56321.2	58031.1
TMBIM6	0	1434.53	17905.7	20731.6	8041.91	3557.74			TMBIM6	2767.94	2888.5	3212.41	3684.86	2514.48	2892.89
TMC8	3915.82	5964.16	1897.6	1660.6	202.636	1137.81			TMC8	9206.36	7365.62	3133.48	3064.02	3397.6	1839.49
TMED4	69468	65033.4	98209.7	101685	99448	118310			TMED4	168931	163463	119319	110995	136734	142906
TMED5	7855.31	7928.86	105.608	114.422	8796.32	9137.52			TMED5	2747.55	2838.25	1114.94	461.832	0	0
TMED7	70320.2	81616.1	138670	146070	70736.9	63825.5			TMED7	241382	209943	193263	226973	92515.4	113833
TMEM106B	13723.5	12710.6	39945.6	55645.3	14303.3	10502.6			TMEM106B	34866.5	37819.6	45630.8	55594.5	25685.3	27428.3
TMEM107	19828.5	18527	50451.4	56243.5	20548	12675.4			TMEM107	17750.8	18752.6	29933.2	29538.7	19036.8	18592.5
TMEM121	69999.6	81442.8	68745.5	59317.9	5165.19	12982.3			TMEM121	58667.5	63166.3	124205	100417	40923.2	34865.8
TMEM167B	83637.4	76178.3	114047	129502	37044.7	31952.7			TMEM167B	146547	160610	99693.6	102587	62131.1	82521.9
TMEM173	168624	151175	108276	80812	27570.3	25916.2			TMEM173	204823	234320	121559	126095	165944	151593
TMEM183A	68114.5	57983.8	50206.3	34671.8	32493.7	25913.9			TMEM183A	89147.9	75913	50617.2	47273.9	39682.4	45270.6
TMEM19	43613	48860.8	8507.61	13074.1	33382.2	32887.2			TMEM19	28745.3	23045.5	22301.8	22778.3	41734.3	45106.4
TMEM192	4356.44	3756.73	70.0525	0	1799.07	2129.6			TMEM192	1767.3	768.445	542.353	796.5	4891.65	3734.89
TMEM199	17581.9	21750.1	35879.2	34877.5	18154.2	22739.9			TMEM199	30137	28139.1	41773.2	43698.2	29418.6	32830.1
TMEM201	6088.35	7247.7	30746.4	28828.3	1459.23	921.787			TMEM201	22168.1	20611.2	30795.6	25397.4	11174.8	10890.2
TMEM203	459318	434197	600225	603534	296217	377161			TMEM203	342936	345001	565742	565383	274735	291977
TMEM219	18216.1	17439.7	1280.48	1387.35	7999.05	8983.05			TMEM219	16152.1	19664.8	0	0	15475.4	15515.8
TMEM245	20614.9	22740.2	5173.85	6868.94	15022.3	14257.3			TMEM245	30850.7	24660.4	1718.17	1465.89	21332.4	24123.3
TMEM248	207105	185239	191076	202019	73954.1	68801.1			TMEM248	197909	217473	173778	190673	125301	123006
TMEM267	21793.3	18143.6	51190.4	55702	16234.2	21155.1			TMEM267	25049.5	26745.6	31836.1	27210.6	21728.5	24383.5
TMEM268	9246.98	10263.7	10616.7	10167.7	14080.2	10935.6			TMEM268	46184.6	34418.3	12743	16084	33095.9	35561.1
TMEM273	21423.5	18089	9481.81	7251.68	1354.98	3260.72			TMEM273	7035.55	6883.11	14230.4	8780.79	4743.54	6217.73
TMEM38A	24850.9	21054.2	0	0	482.244	180.523			TMEM38A	0	0	0	0	3317.25	3591.97
TMEM38B	41556.4	45508.3	25702.8	31251.8	38852.5	33540.2			TMEM38B	50283.8	64430.6	44823.8	43461.7	90932.4	93572.1
TMEM59	14078.3	20118.2	12903.8	15305.3	23287	19587.3			TMEM59	2677.12	5140.45	7552.41	4751.94	20124.6	21396.2
TMEM63A	8956.41	10546.4	7067.9	7432.59	1923.86	2268.55			TMEM63A	25020.2	19687	6291.38	6181.72	6575.56	4433.28
TMEM70	77152.1	96945.8	67585.8	81276.6	117445	90419.3			TMEM70	60463.3	78345.2	89402.1	100197	108781	97112.2
TMEM71	15762.3	21315.2	9233.23	8203.18	7946.92	13242.8			TMEM71	8443.98	12356.7	6888.51	5814.4	7108.68	13067.7
TMEM81	2758.67	1299.91	0	0	3533.2	4849.58			TMEM81	0	0	0	0	13417.9	17270.5
TMEM87B	22033.7	15499.7	18996.3	23719.3	14069.8	10112.4			TMEM87B	30774.5	34751.4	40966.3	50147.5	10058.5	12295.1
TMIGD2	32424.2	38388.7	54245.2	61461.7	1722.63	2763.63			TMIGD2	77146.2	94507.3	63008.2	58607.1	22376.7	20793
TMSB4XP4	81012.4	116739	54247.2	81558.5	195458	254661			TMSB4XP4	74482.6	77225.2	96524.1	68769.5	91671.4	73561.1
TMTC3	12548.8	10577	17787.1	26705.1	6790.36	5446.91			TMTC3	1702.8	3205.5	17124.3	23335.4	2274.81	2401.62
TNFRSF10A	10931.6	8612.33	5336.25	5087.84	2666.81	2329.34			TNFRSF10A	24400.6	31141.3	7736.94	9521.05	25414.7	25243.4
TNFRSF10D	7919.28	9026.59	0	57.677	3029.88	2738.68			TNFRSF10D	8561.59	6890.64	0	0	8196.97	14397.4
TNFRSF11A	15857.4	16389.7	7484.62	8413.42	1883.22	2041.96			TNFRSF11A	13424.1	13187.8	11852.7	10719.4	11893.4	11744.7
TNFRSF18	22713.5	24735.4	11590.2	11884.9	1149.26	1613.3			TNFRSF18	4242.42	9762.53	2622.06	2534.26	1667.57	1404.41
TNFRSF9	13470.1	15493.1	74872.5	84351.3	63166.3	74763.7			TNFRSF9	6773.7	7020.64	47637.3	58737	122990	128756
TNFSF14	27911	25917.2	30519.4	32017	12693.4	14443.6			TNFSF14	10598.3	10163.1	42875.5	46712.5	8077.35	7396.18
TNFSF8	96158.1	103567	1792.24	3467.55	82814.7	89609.4			TNFSF8	121919	106445	3243.66	2015.39	8939.21	6204.82
TNIP3	2779.65	517.449	3292.71	2058.19	8614.49	14017.7			TNIP3	7388.35	7084.99	1782.69	2658.33	16666.1	22711.3
TNRC6B	1718.39	1989.9	1326.34	493.984	6789.56	6397.06			TNRC6B	1895.26	1409.47	612.619	652.524	4007.43	2491.08
TOB1	65894.5	69759.6	49825.4	58549.9	35616.3	28404.1			TOB1	79539.9	69476.1	30183.3	42494.2	48045.2	52504.6
TOMM34	150582	127355	177563	164476	69992.3	74188.2			TOMM34	183626	157106	203725	220967	100250	103594
TOMM40	34180.3	37247.1	55586.9	48515.7	17972.4	15924.4			TOMM40	25657.4	26318.9	54003.8	54227	45191	39952.8
TOP1	30473.8	31755.5	26200.5	28987.9	60013.4	60090.8			TOP1	31778.4	45598.5	28866.7	31464.7	47813.4	53091.8
TOP2B	9775.36	12916.9	6871.45	6721.16	14970.9	10712.4			TOP2B	15048.1	20205.2	13098.3	11018.1	22982.9	17623.9
TOPBP1	19669.4	27692.1	28410.8	27004.8	24487.5	20685.7			TOPBP1	26500.8	24487.1	18165.1	20570.6	28462.2	30365.4
TOR1B	86176.1	72458.3	97995.4	99342.9	42124.3	34609.3			TOR1B	31483	31989.6	105122	123852	15875.9	19482.7
TOR3A	670550	642345	823147	745852	277507	242738			TOR3A	510700	483592	474209	516609	483308	450022
TOR4A	23586	22911.9	28787	27549.3	441.224	778.645			TOR4A	37872.9	30482.3	23137.2	16758.6	5568.84	2904.98
TP53RK	15125	19980	4225.5	4356.66	13340.1	14343.7			TP53RK	12250.6	11812.3	7866.76	8106.7	8907.92	7927.92
TPO	27040.1	17226.6	0	0	0	0			TPP2	33289.3	42044.5	24533.2	24290	25750.5	22457.5
TPP2	33864.6	39730.4	20404	24256.3	23309.1	17671.9			TPRG1L	37363.3	39208	59572.4	56422.4	16105.4	12599.2
TPRG1L	62814.4	51162.6	44856.4	45938.5	20903.3	30270.1			TPST1	13482.9	9380.09	0	0	18549	22157.5
TPST1	8421.72	8398.69	0	0	913.12	3332.71			TPST2	19120.5	17234.3	74452.5	71107.1	54348.4	53674.1
TPST2	55798.9	59908.8	69860.6	75030.5	38750	48629.5			TPT1	2777.65	5072.6	0	0	1182.8	853.834
TPT1	0	112.466	0	119.291	764.216	4634.42			TRABD2A	22482.9	22834.1	32012	40235.2	10342.5	11703.5
TRABD2A	14721.8	10312.5	13114	13757.5	3756.58	6003.53			TRAF3	5867.9	7222.55	8126.49	7010.52	11660.6	11053.8
TRAF3	6515.95	6628.09	11259.9	10442.1	4901.26	7438.09			TRAJ27	55367.2	52526.1	24714.5	33503.8	71444.8	77361.6
TRAJ27	163486	146735	63844.6	65714.7	124081	109485			TRAJ29	4949.49	30990.4	50814.6	43927.2	75874.4	63900.7
TRAJ29	122485	102606	87892.7	142843	2.54485e+06	2.42726e+06			TRAJ5	74242.4	68867.5	44186.6	38436.3	33722	60857.8
TRAJ5	214348	131464	75336.6	119036	2.65814e+06	3.56748e+06			TRAJ6	81427.1	53316.8	74832.1	79706.6	48951.2	35336.8
TRAJ6	488952	515098	42528.7	29621.8	1.01631e+06	1.27393e+06			TRAM1	692981	713831	456240	538328	465951	537345
TRAM1	577746	608299	543537	581348	393146	275400			TRAPPC10	19765.9	14580.2	13703.8	12285.9	7561.24	6937.77
TRAPPC10	21248.4	25473.8	26938.6	28079.3	9688.49	8870.58			TRAT1	18157.1	29702.1	6023.89	5716.32	3622.09	4676.29
TRAT1	14041.6	19551.6	5913.33	3034.84	18794.1	18680.1			TRAV1-2	24378.1	24155	251270	239305	38167.9	36333
TRAV1-2	100547	119643	1.04103e+06	1.08884e+06	44876.9	50397.5			TRAV12-1	106560	97832.3	110337	134689	67443.9	70881.4
TRAV12-1	221553	240483	157321	144644	25376.7	6908.7			TRAV12-2	86755.1	79855.3	444150	456053	760828	712651
TRAV12-2	706008	759601	553597	587880	3.11692e+06	3.13217e+06			TRAV13-2	319423	350216	35241.5	33748.9	66621.4	85943.1
TRAV13-2	470521	524604	177317	180669	207252	206966			TRAV16	129078	100475	102744	115159	15374.8	6659.21
TRAV16	234545	167241	360654	394477	7.89774e+06	1.00357e+07			TRAV21	554112	580053	425892	422623	81601.2	106989
TRAV21	791420	826755	517253	562805	79275.5	109572			TRAV22	80002.6	94841.2	224266	222949	37791.9	44069.4
TRAV22	282124	240897	409156	434510	9579.24	0			TRAV24	98701.2	96976.7	114396	98932.2	477810	472668
TRAV24	665543	676436	85659.7	83885.3	24392.5	18832.8			TRAV26-1	373839	334334	111824	122088	23862.8	32978.8
TRAV26-1	266011	230362	138889	128821	2921.3	2187.11			TRAV26-2	362357	325383	70941.8	93697.9	208313	251806
TRAV26-2	386277	390656	148600	178476	59167.6	63752.3			TRAV27	43322.6	41806.6	306603	298446	79742.5	84198.5
TRAV27	382585	361686	128515	135881	27683.7	45597.5			TRAV29DV5	127906	154621	138495	108881	112526	89145.6
TRAV29DV5	416227	437689	267453	294562	81949.1	73248.5			TRAV34	165078	142076	0	0	102422	125029
TRAV34	22373.7	25357.5	0	0	0	0			TRAV36DV7	166837	219950	27926.9	24986.7	44520.6	39489.2
TRAV36DV7	390937	445298	100519	87700.5	13219.7	4123.88			TRAV38-1	105159	162707	60834.8	27065.6	22449.5	22239.8
TRAV38-1	179563	205466	223022	227763	13332.1	12476.8			TRAV38-2DV8	163897	186727	100007	88410.4	3841.74	10168.6
TRAV38-2DV8	584904	631708	509237	519194	39715	45343.8			TRAV41	92803	97767.2	56811.3	52947.9	91330.3	80419.2
TRAV41	174978	174636	49327.5	24900.3	8559.6	15729.6			TRAV6	102175	104835	10499.8	8154.8	0	0
TRAV6	92091	104288	15850.5	17678.6	14884.9	23257			TRAV8-2	75029.4	93445.6	156449	159488	75368	72255.2
TRAV8-2	286465	253909	375352	394423	67442.9	100121			TRAV8-4	212754	240082	18654.5	22478.7	12942.3	17907
TRAV8-4	323188	311756	68268.8	83974.1	23971.5	16903.5			TRAV9-2	259283	271100	70317.2	79436.9	39798.8	26876.3
TRAV9-2	447660	493661	30593.5	44541.3	25216.6	14904.6			TRBD1	1.80656e+06	1.36013e+06	563379	466726	309118	182573
TRBD1	1.68417e+06	2.05212e+06	1.6009e+06	1.44543e+06	152516	171278			TRBJ1-1	266035	301295	237503	164727	119432	60857.8
TRBJ1-1	478456	533070	392378	348605	108940	12234.2			TRBJ1-5	415757	338828	392377	362399	256287	193528
TRBJ1-5	1.45145e+06	1.30053e+06	866371	832570	292832	211406			TRBV10-3	207394	176847	82849.9	85944.5	0	0
TRBV10-3	62407.4	69008.1	334716	364871	3552.4	20744.9			TRBV12-3	78417.4	77791.6	91074.1	77329	6595.98	8927.79
TRBV12-3	89842.2	84668.7	116965	133713	1917.78	4307.38			TRBV12-4	89968.6	93632.7	151497	140383	26163.6	19786.3
TRBV12-4	79192.8	72026.3	347922	329212	41214.9	33990.5			TRBV15	12697	23064.9	57621	38345	30037.4	26453.6
TRBV15	54550.9	53922.9	172684	165285	4347.26	3487.17			TRBV2	109336	155075	143895	132251	64079.7	48136.9
TRBV2	271663	263217	231736	256410	27946.7	22317.9			TRBV20-1	294093	334666	285020	295950	34293.5	36249.4
TRBV20-1	675075	702931	165996	143782	60774.5	61141.2			TRBV5-1	143475	178401	146588	128346	22757.2	17081.2
TRBV5-1	348011	325758	192963	227222	6.04238e+06	6.83747e+06			TRBV5-4	80793.2	90768.4	149861	152615	67258	80547.1
TRBV5-4	103009	129436	176570	221317	15379.8	18891			TRBV5-6	171686	158718	149130	153574	93525.8	106501
TRBV5-6	185402	187877	226598	237540	54470.2	69581.8			TRBV6-1	204398	188570	186443	168424	160621	149792
TRBV6-1	311557	321443	137146	150120	5868.11	5125.54			TRBV6-4	52885	66792	55566.1	69501.2	0	0
TRBV6-4	30201.7	40058.5	10320.1	12299.6	0	0			TRBV7-2	683633	755095	39700.6	35955.6	321386	292395
TRBV7-2	353232	354010	69791.5	103067	29198.2	35771			TRBV7-3	60590.8	69734.8	30719.1	30704.8	4671.81	5058.71
TRBV7-3	171232	231639	256182	265742	15806	22927.5			TRBV7-6	48484.8	54812.9	128502	120183	80003.6	73122.5
TRBV7-6	333943	320480	174889	182718	17341.5	23219.9			TRBV7-7	100131	98240.4	1146.05	0	485.907	526.148
TRBV7-7	222379	239512	9769.88	5292.66	753.478	0			TRBV7-9	657270	708521	244873	259196	151603	159949
TRBV7-9	1.44149e+06	1.59841e+06	347373	484572	71580.4	86309			TREML2	31387.8	26278.9	963.487	897.966	0	0
TREML2	41591.8	31753.6	0	0	0	0			TRGV2	0	0	60188	66011.9	94843	87930.5
TRGV2	10976.4	10255.9	20080.5	26257.9	114387	115505			TRGV3	19355.6	14619.9	24685.2	22699.8	38306.1	35698.7
TRGV3	2566.02	9314.78	42788.9	57760.4	25804.9	28979.3			TRGV9	0	0	40493.8	45952.6	32069.9	40513.4
TRGV9	38122.1	41471.1	65783.8	68804.6	726202	878321			TRIM11	4112.2	4667.73	15940.6	16687.4	1904.69	1131.01
TRIM11	1339.01	2033.06	2196.21	966.68	571.649	1925.91			TRIM21	87456.1	87089.6	53581.8	56649.3	65881.8	61498.1
TRIM21	94598.4	78011	68395.5	73973.2	63409.9	89295.4			TRIM33	17345.2	17724.5	9966.56	9960.2	7259.25	6762.28
TRIM33	2471.91	3897.84	27188.2	31492.4	7325.09	7993.81			TRIM35	77464.3	72595.3	109487	85015.4	22895.7	17720.6
TRIM35	12860.1	14184.3	29002.7	26376.6	9150.38	9590.95			TRIM38	22841.4	23792.3	9435.36	7279.98	23375.7	22693.2
TRIM38	15322	17004.7	14766.4	15717	15138	15440.5			TRIM65	186913	203340	86705.2	86399.4	226812	232922
TRIM65	124708	112778	47358.8	48635.9	20771.8	15173.9			TRIM69	155381	120620	208504	237762	74336	93330.4
TRIM69	117507	101106	156138	168509	72814.8	66694.6			TRIM8	52750.9	57703.2	105860	100357	63787.7	60790.1
TRIM8	49127	53078.2	67764.6	64165.9	33695.7	34511.7			TRIP11	7481.59	8100.03	11935.6	10902.9	3946.19	3783.1
TRIP11	8079.62	9263.43	13757.4	12015.8	5885.35	4070.65			TRIP12	15988.1	14577.6	16709.1	18160.8	15769.5	14190.4
TRIP12	5654.66	8236.6	25193.9	24297.1	6149.34	6150.48			TRIP13	77018.8	109623	76896.6	68313.6	87774.5	82577
TRIP13	92364.1	119435	77398.9	68646.7	73541.2	54629.4			TRNAU1AP	8789.15	10242	0	0	2370.34	3512.25
TRNAU1AP	14953.4	21636.8	557.418	301.971	8511.92	5431.26			TRPS1	1292.16	2796.75	64.0873	318.555	81.5161	44.1334
TRPS1	222.062	46.5055	0	0	5877.78	7665.49			TRUB1	93545.4	101933	34071.4	36596.1	60904.6	66022.5
TRUB1	81746.2	83843.9	9009.85	11995.5	31268.8	31782.4			TRUB2	64623.1	62217.4	80340.8	82451.4	73671.6	69291.3
TRUB2	52423.2	51785.4	79638.5	74430	48985.6	42091.4			TSEN54	598.244	2497.2	12417.4	9955.25	12227.9	10482.1
TSEN54	925.294	1550.24	3794.13	2055.4	7373.85	3844.72			TSNARE1	32092.9	23052	27813.7	27280.5	6034.33	2946.74
TSNARE1	8058.05	4050.15	19560.7	16611	3119.07	4532.99			TSPAN14	8704.84	8099.88	1724.25	2052.12	7320.83	8863.64
TSPAN14	9761.14	11137.6	6831.88	6093.65	4789.93	9090.78			TSPAN17	9307.5	5708.45	8254.61	4619.35	3268.05	3312.82
TSPAN17	7766.14	7061.08	7611.67	7994.51	2264.26	4964.52			TSPAN18	6279.39	3822.51	934.321	1161.04	0	0
TSPAN18	8498.21	10339.5	5641.82	8629.71	0	0			TSPAN33	2549.89	2956.61	3794.03	5186.16	14718.8	12933.1
TSPAN33	1643.28	2615.51	4042.93	4526.38	0	840.377			TSPYL5	2578.89	3358.27	11895.3	7629.3	0	0
TSPYL5	0	0	167.75	136.314	0	0			TST	8032.21	10455	19083.5	15809.5	16329.3	9557.62
TST	20438.3	17624.8	23991.7	22077.2	6843.57	11528.1			TTC13	24476.6	24106.6	16981	18320.8	28631.3	25382.1
TTC13	27595	28179.1	18702.8	17224.3	12462.4	8018.26			TTC14	2222.37	2278.48	3811.41	2465.47	5047.16	5608.97
TTC14	2351.84	1970.14	2670.54	3697.17	0	925.18			TTC21B	9057.45	7724.17	0	0	11114.5	8382.56
TTC21B	0	0	0	0	4887.49	3273.98			TTC28-AS1	23496.3	33742.7	34351.2	27740.5	41490.1	35649.4
TTC28-AS1	15003.3	13964.8	35818.7	42363.2	119375	100172			TTC32	7357.68	11584.6	46498.6	46827	36058	42853.4
TTC32	26353.7	21574.8	40769	33794	34093.8	34841.9			TTC33	30253	25282.2	23879.3	34176.2	13510.9	16104.2
TTC33	35949.8	40153.7	39075.6	32830.2	19489.2	16050.2			TTC38	75923.7	78516.7	112205	117010	137826	143437
TTC38	90135.5	104752	269649	246894	88523.7	122339			TTC9	17817	17187.2	23630.6	18881.9	2876.42	4689.44
TTC9	32575.8	34037.3	37184.5	34968.5	3808.84	3883.42			TTF1	46360.3	59639.1	47845.1	42092.2	56413.6	61450
TTF1	56850.3	61449.9	31282.2	31123	126103	113011			TTK	46588.1	41989.8	51213.5	54924.1	46901.6	55573.7
TTK	44524.8	39190.5	68618.9	72912.8	33670.6	29150.1			TTL	1145.21	719.626	181.392	204.917	5474.4	7086.07
TTL	2342.67	2249.65	421.728	203.079	552.92	1132.3			TTLL5	2043.99	622.129	1710.72	1417.23	6237.76	6597.26
TTLL5	1580.7	1655.2	972.242	702.26	2249.45	1263.09			TTN	46.3145	55.8499	22.0519	34.2538	338.34	375.852
TTN	66.8583	80.0106	19.5821	14.8516	65.2417	30.5281			TUBA1B	7486.29	8271.9	0	0	20627.3	16244.1
TUBA1B	11238.4	13408.4	0	0	14926.8	12626.7			TUBA3C	0	0	13263.8	17920.4	0	0
TUBA3C	0	0	0	137.034	0	0			TUBB2A	10342.2	10792.7	21104	20761.6	14540.1	19831.8
TUBB2A	28564.6	22173.9	37480.9	30626.1	12574.2	11442.9			TUG1	10152.3	9080.93	1366.71	2949.77	1143.68	495.356
TUG1	11839.1	6994.53	919.811	1051.95	6455.37	2867.93			TUSC2	270081	252470	244385	232653	185834	181703
TUSC2	347568	344734	341249	315062	64822.1	79006.3			TWSG1	20411.1	25507.6	31438.7	39137.5	60948.5	64679.1
TWSG1	13446.3	15426.8	32762	32466.3	19190.5	13453.9			TXLNA	223253	183376	294579	317935	194205	198734
TXLNA	204879	197202	531223	506174	106631	108709			TXN2	4900.91	7955.68	15070.4	14800.7	7265.63	5356.48
TXN2	7159.04	8642.95	18303.9	14218.9	20615.3	20459.3			TYMP	20955.9	17943.4	0	0	305.079	0
TYMP	20222.9	16128.6	0	492.299	4888.43	11156.7			TYW1	1831.06	3343.92	9910.26	6474.95	844.691	562.858
[truncated: 191 more rows]
