# Supplementary material for: HLA class II-Restricted CD8+ T cells in HIV-1 Virus Controllers
Source: Sci Rep. 2019 Jul 15;9:10165. doi: 10.1038/s41598-019-46462-8 (PMC6629643; doi:10.1038/s41598-019-46462-8)
Supplement: Supplementary file 3 — Supplementary Table S2 [file 41598_2019_46462_MOESM3_ESM.xlsx]

## Sheet: Ontogeny genes
Supplementary Table S2: RPKM values of CD4- and CD8-T cell specific (ontogeny) genes differentially expressed between bulk CD+ T cells (BulkCD4), class II-restricted CD4+ T cells (GagIICD4), class II-restricted CD8+ T cells (GagIICD8), class I-restricted CD8+ T cells (SL9CD8) and bulk CD8+ T cells (BulkCD8) in VCAA and VCAD
CD4 Gene Name	VCAABulkCD4	VCAABulkCD4.1	VCAAGagIICD4	VCAAGagIICD4.1	VCAAGagIICD8	VCAAGagIICD8.1	VCAASL9CD8	VCAASL9CD8.1	VCAABulkCD8	VCAABulkCD8.1
ANK3	263.028	599.135	0	0	0	28.1947	252.875	121.707	668.153	518.669
CD4	418493	394682	365382	345948	0	0	0	0	219.756	1395.74
CTSB	82190	84618.5	37226	39927.6	73040.7	71563.3	24556.7	29356.8	44686.6	39807
MXI1	5163.5	6603	3045.39	2319.21	2043.41	1475.97	4727.78	3893.54	3497.73	5039.56
ZBTB7B	31164.1	30678.7	8139.36	10812	40050.1	36780.6	5030.28	2229.9	18281.2	19351.6
CD4 Gene Name	VCADBulkCD4	VCADBulkCD4.1	VCADGagIICD4	VCADGagIICD4.1	VCADGagIICD8	VCADGagIICD8.1	VCADSL9CD8	VCADSL9CD8.1	VCADBulkCD8	VCADBulkCD8.1
ANK3	1587.25	1771	697.538	856.375	915.775	864.879	2748.98	2699.16	1257.41	1155.56
CD4	375967	373042	518221	464883	12650.4	15271	15745.9	12445.2	8105.83	9455.26
CTSB	78208.5	78091.5	32840.8	34427.6	35142.2	27200.1	8428.99	7605.87	24263.9	27193.4
MXI1	3874.29	6046.34	2326.97	2864.17	8469.42	10326	2439.1	2641.1	4022.6	1598.38
ZBTB7B	29912.3	26240.7	20899.5	18933.1	4563.83	4837.28	7597.69	2773.11	5652.03	6196.71
CD8 Gene Name	VCAABulkCD4	VCAABulkCD4.1	VCAAGagIICD4	VCAAGagIICD4.1	VCAAGagIICD8	VCAAGagIICD8.1	VCAASL9CD8	VCAASL9CD8.1	VCAABulkCD8	VCAABulkCD8.1
CCL5	1.82324e+06	1.77619e+06	1.49757e+06	1.48415e+06	3.82993e+06	3.67105e+06	6.98191e+06	6.57816e+06	3.07573e+06	3.2021e+06
CD8A	969.703	946.639	105486	111886	413629	429086	279681	375878	263359	281163
CD8B	4181.1	5263.18	1.11113e+06	1.01428e+06	4.52742e+06	4.33368e+06	2.20189e+06	2.35999e+06	2.50472e+06	2.27427e+06
CST7	674478	666516	1.23769e+06	1.30947e+06	1.43909e+06	1.40034e+06	5.97555e+06	7.03015e+06	1.31451e+06	1.28653e+06
CD8 Gene Name	VCADBulkCD4	VCADBulkCD4.1	VCADGagIICD4	VCADGagIICD4.1	VCADGagIICD8	VCADGagIICD8.1	VCADSL9CD8	VCADSL9CD8.1	VCADBulkCD8	VCADBulkCD8.1
CCL5	166615	137219	143252	192325	2.84448e+06	2.54185e+06	1.31554e+06	1.0941e+06	1.23685e+06	1.06036e+06
CD8A	238.844	324.429	1815.25	1984.52	181793	171318	192215	159109	164818	150695
CD8B	4891.7	6294.82	37457.2	39088.6	1.77057e+06	1.8008e+06	1.36728e+06	1.28735e+06	1.2783e+06	1.22271e+06
CST7	169111	122844	220332	230595	1.07117e+06	932036	1.0336e+06	870070	691906	565240

## Sheet: Antiviral genes
Supplementary Table S2: RPKM values of genes associated with CD8+ T cell antiviral activity differentially expressed betweenclass II-restricted CD4+ T cells (GagIICD4), class II-restricted CD8+ T cells (GagIICD8) and class I-restricted CD8+ T cells (SL9CD8) in VCAA and VCAD
Gene Name	VCAAGagIICD4	VCAAGagIICD4.1	VCAAGagIICD8	VCAAGagIICD8.1	VCAASL9CD8	VCAASL9CD8.1
CCL22	3449.98	4138.04	278300	248650	9729.87	16841.3
CCL4	22185.3	31181	80053.6	86954.2	384468	450988
CCL5	1.49757e+06	1.48415e+06	3.82993e+06	3.67105e+06	6.98191e+06	6.57816e+06
CSF2	270805	261811	69880.2	80120.7	26577.6	39174.2
EOMES	15684.2	16489	42960.6	47243.1	70262.3	69180.3
GATA3	56190.8	61735.7	84719.3	80364.5	16853.8	18374.5
GNLY	37791	26584.3	24237.4	34224.6	8273.72	11769.3
GZMA	5.23027e+06	5.91856e+06	5.07132e+06	5.409e+06	2.54754e+07	2.31569e+07
GZMB	34234.4	40501.8	99987.8	128079	222564	267988
GZMH	276930	315856	784645	760363	2.9258e+06	3.15265e+06
GZMK	11439.3	7434.87	20703.5	24359.2	46703.6	51692.4
IFNG	232299	225082	304315	330385	1.66577e+06	1.75834e+06
IL21R	3081.88	2646.25	21609.5	23823.9	7894.33	10638.5
IL2RA	310021	282467	377771	352935	79041.1	67154.6
IL2RG	1040.08	2323.4	0	0	4736.33	4654.1
IL7R	227781	183716	35066.6	32139.1	17910.4	15300.1
ITGAL	34365.4	35646.3	29343.3	36103.2	91364.9	90457.1
LAMP1	8278.78	10056	6789.36	7172.13	10053.4	8202.95
SPON2	31856.1	27388.2	50416.5	45934.2	11134.5	7145.28
TBX21	77987.2	68979.8	46448.9	40938.1	42284.4	55284.4
TNFRSF4	2805.61	7386.55	4930.41	3917.41	456.295	0
TNFRSF9	13470.1	15493.1	74872.5	84351.3	63166.3	74763.7
XCL1	13776.2	13792.1	52355.4	59412.2	56422.6	70881.2
Gene Name	VCADGagIICD4	VCADGagIICD4.1	VCADGagIICD8	VCADGagIICD8.1	VCADSL9CD8	VCADSL9CD8.1
CCL22	59718.3	52338.4	0	0	4.26182e+06	4.25186e+06
CCL4	0	1995.8	35997.4	41019.7	30585	27826.9
CCL5	143252	192325	2.84448e+06	2.54185e+06	1.31554e+06	1.0941e+06
CSF2	44149.2	46203.3	58447.6	66560.6	107550	96970.3
EOMES	0	0	25167.2	24074.5	14105.8	14775.2
GATA3	19701.9	22650.1	15031.7	15811.5	15787.5	12628
GNLY	4698.76	5448.23	37473.7	45872.1	39839.2	41020.1
GZMA	356430	493165	5.28949e+06	4.70522e+06	3.67377e+06	3.48584e+06
GZMB	1553.27	2701.53	65867.3	60741.9	37480.6	30319.1
GZMH	11805.3	14783.4	311960	290309	218731	186041
GZMK	1785.24	2838.85	17873	23483.3	29539.3	23989.2
IFNG	88261.9	85490.7	345983	377330	475928	504250
IL21R	12254.3	11575.1	3379.85	1989.48	31111.3	30380.3
IL2RA	574213	565299	481631	499521	402518	407873
IL2RG	3810.59	5146.13	4202.35	4973.43	5599.72	3307.35
IL7R	285847	236363	260157	287409	210273	244576
ITGAL	36857	46100.2	51864.8	47123.5	35841.7	34471
LAMP1	3836.03	6764.93	8840.28	7026.75	4963.76	3948.86
SPON2	35411.3	42484	25000.4	25254.5	10052.7	12440.2
TBX21	60985.4	61045	82295.8	84531.4	153776	139582
TNFRSF4	1295.68	3966.19	115.672	0	3678.22	4142.15
TNFRSF9	6773.7	7020.64	47637.3	58737	122990	128756
XCL1	1737.93	3627.26	90086.3	81218.7	5303.75	4407.4

## Sheet: Activation_Exhaustion genes
Supplementary Table S2: RPKM values of genes associated with T cell exhaustion/activation negative regulator genes differentially expressed between class II-restricted CD4+ T cells (GagIICD4), class II-restricted CD8+ T cells (GagIICD8) and class I-restricted CD8+ T cells (SL9CD8) in VCAA and VCAD
Gene Name	VCAAGagIICD4	VCAAGagIICD4.1	VCAAGagIICD8	VCAAGagIICD8.1	VCAASL9CD8	VCAASL9CD8.1
CD160	22463.7	15449.3	5458.47	4681.96	55726	47512.1
CTLA4	237042	251523	356774	355166	47887.3	43676.2
FASLG	25901.6	27056.9	25336.4	28005.7	131985	116701
HAVCR2	150839	135620	92404	91504.3	87068.9	69510.7
KLRG1	81732.1	88457.6	115953	119800	395625	313484
LAG3	7160.27	8597.39	9199.59	9225.18	7064.77	6865.82
PDCD1	62523.5	61105.5	15713.3	13888.7	17795.1	21703.2
TIGIT	4940.44	8794.57	5064.52	4828.76	25591.4	23370.6
Gene Name	VCADGagIICD4	VCADGagIICD4.1	VCADGagIICD8	VCADGagIICD8.1	VCADSL9CD8	VCADSL9CD8.1
CD160	0	0	800.378	795.679	1628.87	1984.24
CTLA4	177299	139654	55265.1	56007.4	24057.1	29190.1
FASLG	2421.18	2386.27	82857.9	82371.5	42042	46888.2
HAVCR2	180361	169892	246946	247017	252061	273177
KLRG1	11957.3	8855.39	41494.2	48353.9	72707.5	87502.8
LAG3	771.572	1288.28	7439.27	5478.22	5694.96	4743.53
PDCD1	63461.7	48384.1	22506.9	24593	47383.9	42756.7
TIGIT	3513.64	7222.23	7414.25	4075.16	8886.51	8247.81
