# Supplementary material for: HLA class II-Restricted CD8+ T cells in HIV-1 Virus Controllers
Source: Sci Rep. 2019 Jul 15;9:10165. doi: 10.1038/s41598-019-46462-8 (PMC6629643; doi:10.1038/s41598-019-46462-8)
Supplement: Supplementary file 4 — Supplementary Table S3 [file 41598_2019_46462_MOESM4_ESM.xlsx]

## Sheet: VCAD_SL9CD8_ClassICD8
Supplementary Table S3: MiXCR results for CD8 and CD4 T cell subsets from VCAA and VCAD
cloneId	cloneCount	cloneFraction	clonalSequence	clonalSequenceQuality	allVHitsWithScore	allDHitsWithScore	allJHitsWithScore	allCHitsWithScore	allVAlignments	allDAlignments	allJAlignments	allCAlignments	nSeqFR1	minQualFR1	nSeqCDR1	minQualCDR1	nSeqFR2	minQualFR2	nSeqCDR2	minQualCDR2	nSeqFR3	minQualFR3	nSeqCDR3	minQualCDR3	nSeqFR4	minQualFR4	aaSeqFR1	aaSeqCDR1	aaSeqFR2	aaSeqCDR2	aaSeqFR3	aaSeqCDR3	aaSeqFR4	refPoints
0	7465	0.246272	TGTCAGCAGTATAATAACTGGCCTCCCATCACCTTC	ENNNNNNNNNNNNNNNNNNNNNNNNNNNNNNNNNNN	IGKV3-15*00(319.5)		IGKJ5*00(152.7)	IGKC*00(166.1)	321|345|365|0|24||120.0		21|30|58|27|36||45.0												TGTCAGCAGTATAATAACTGGCCTCCCATCACCTTC	36								CQQYNNWPPITF		:::::::::0:0:24:::::27:-1:36:::
1	6413	0.211566	TGCAGCTCATATATAACCAGCATTCTCTTC	NNNNNNNNNNNNNNNNNNNNNNNNNNNNNN	IGLV2-14*00(246.9)		IGLJ2*00(117.6),IGLJ3*00(117.6)	IGLC2*00(183.3),IGLC3*00(182.4)	324|346|374|0|22|SC337TSG340C|78.0		27|30|58|27|30||15.0;27|30|58|27|30||15.0	;											TGCAGCTCATATATAACCAGCATTCTCTTC	45								CSSYITSILF		:::::::::0:-8:22:::::27:-7:30:::
2	3656	0.120612	TGTCAGGCGTGGGACAGCAGCACGGTATTC	EEEEEEEEEEEEEEEEEEEEEEEEEEEEEE	IGLV3-1*00(296)		IGLJ2*00(158.9)	IGLC2*00(185.2),IGLC3*00(184.3)	321|344|368|0|23||115.0		23|30|58|23|30||35.0	;											TGTCAGGCGTGGGACAGCAGCACGGTATTC	36								CQAWDSSTVF		:::::::::0:-4:23:::::23:-3:30:::
3	3288	0.108472	TGTCAGCAATATAACACGTGGTCCCACTACACGTTC	EEEEEEEEEEEEEEEEEEEEEEEEEEEEEEEEEEEE	IGKV3-15*00(222.6)		IGKJ2*00(119.7)	IGKC*00(147.3)	321|335|365|0|14|SG329A|54.0		22|31|59|27|36|ST27GST30C|13.0												TGTCAGCAATATAACACGTGGTCCCACTACACGTTC	36								CQQYNTWSHYTF		:::::::::0:-10:14:::::27:-2:36:::
4	1932	0.0637371	TGTGCGAGAGGCCTCCCATCATTAAATAGTGGCTACGATTCGTACTTTGACTACTGG	NNNNNNNNNNNNNNNNNNNNNNNNNNNNNNNNNNNNNNNNNNNNNNNNNNNNNNNNN	IGHV4-31*00(147.3)	IGHD5-12*00(75)	IGHJ4*00(138.7)	IGHG1*00(144.9)	345|355|376|0|10||50.0	29|44|69|25|40||75.0	22|37|68|42|57||75.0												TGTGCGAGAGGCCTCCCATCATTAAATAGTGGCTACGATTCGTACTTTGACTACTGG	45								CARGLPSLNSGYDSYFDYW		:::::::::0:-1:10:25:-6:-2:40:42:-2:57:::
5	964	0.0318026	TGTGCGAGGAGTGTGTATAGCAGTGGCTGGTTGAACTACTTTGACTACTGG	EEEEEEEEEEEEEEEEEEEEEEEEEEEEEEEEEEEEEEEEEEEEEEEEEEE	IGHV3-30*00(275.3)	IGHD6-19*00(85)	IGHJ4*00(137.3)	IGHG1*00(49.7)	342|350|373|0|8||40.0	23|40|63|14|31||85.0	20|37|68|34|51||85.0												TGTGCGAGGAGTGTGTATAGCAGTGGCTGGTTGAACTACTTTGACTACTGG	36								CARSVYSSGWLNYFDYW		:::::::::0:-3:8:14:-2:-2:31:34:0:51:::
6	740	0.0244128	TGTGCGAGAGATGCCACCCGGGCGGATTATGGTTTTTGGAGTAATTATTATGAATTTGACCACTGG	EEEEEEEEEEEEEEEEEEEEEEEEEEEEEEEEEEEEEEEEEEEEEEEEEEEEEEEEEEEEEEEEEE	IGHV3-21*00(192.9)	IGHD3-3*00(66)	IGHJ4*00(116.4)	IGHG3*00(33.7)	342|354|373|0|12||60.0	33|59|93|25|51|SC37TSA39GSG50ASG51A|66.0	25|37|68|54|66|ST31C|44.0												TGTGCGAGAGATGCCACCCGGGCGGATTATGGTTTTTGGAGTAATTATTATGAATTTGACCACTGG	36								CARDATRADYGFWSNYYEFDHW		:::::::::0:1:12:25:-2:-3:51:54:-5:66:::
7	252	0.00831354	CGTCAAAAGTTTGATAATCTCCCTCAGGGACTTTC	EEEEEEEEEEEEEEEEEEEEEEEEEEEEEEEEEEE	IGKV1-33*00(285.8)		IGKJ4*00(99.3)	IGKC*00(72.2)	327|356|371|0|30|ST327CSC333ASA337TI351C|76.0		24|30|58|29|35||30.0												CGTCAAAAGTTTGATAATCTCCCTCAGGGACTTTC	36								RQKFDN_PSGTF		:::::::::0:5:30:::::29:-4:35:::
8	242	0.00798364	TGTGCCAGCAGCTTCGGTCCCAATGAGCAGTTCTTC	NNNNNNNNNNNNNNNNNNNNNNNNNNNNNNNNNNNE	TRBV7-2*00(323.3)		TRBJ2-1*00(178.6)	TRBC2*00(132)	330|344|367|0|14||70.0		26|42|70|20|36||80.0												TGTGCCAGCAGCTTCGGTCCCAATGAGCAGTTCTTC	36								CASSFGPNEQFF		:::::::::0:-3:14:::::20:-6:36:::
9	127	0.00418976	TGTGCCGTGAAAGCGACCGACAAGCTCATCTTT	EEEEEEEEEEEEEEEEEEEEEEEEEEEEEEEEE	TRAV12-2*00(335.6)		TRAJ34*00(189.2)	TRAC*00(104.1)	330|341|363|0|11||55.0		29|47|78|15|33||90.0												TGTGCCGTGAAAGCGACCGACAAGCTCATCTTT	36								CAVKATDKLIF		:::::::::0:-2:11:::::15:-9:33:::
10	97	0.00320005	TGCGCCAGCAGCCAAGACGAACAGCCCCAGCATTTT	EEEENNNNNNNNNNNNNNNNNNNNNNNNNNNNNNEE	TRBV4-3*00(320.4)		TRBJ1-5*00(164.7)	TRBC1*00(151.7)	327|344|364|0|17||85.0		27|42|70|21|36||75.0												TGCGCCAGCAGCCAAGACGAACAGCCCCAGCATTTT	36								CASSQDEQPQHF		:::::::::0:0:17:::::21:-7:36:::
11	93	0.00306809	TGTGCCAGCAGCGTAGAGGGTCGTCAGCAAGAGACCCAGTACTTC	NNNNNNNNNNNNNNNNNNNNNNNNNNNNNNNNNNNNNNNNNNNNE	TRBV9*00(266.1)		TRBJ2-5*00(193)	TRBC2*00(178.2)	327|343|363|0|16||80.0		22|40|68|27|45||90.0												TGTGCCAGCAGCGTAGAGGGTCGTCAGCAAGAGACCCAGTACTTC	36								CASSVEGRQQETQYF		:::::::::0:0:16:::::27:-2:45:::
12	92	0.0030351	TGTGCCAGCAGCGGGACAACGTATGGCTACACCTTC	EEEEEEEEEEEEEEEEEEEEEEEEEEEEEEEEEEEE	TRBV6-1*00(259.7)	TRBD1*00(35),TRBD2*00(30)	TRBJ1-2*00(194.9)	TRBC1*00(131.3)	327|338|364|0|11||55.0	11|18|36|11|18||35.0;15|21|48|11|17||30.0	25|40|68|21|36||75.0												TGTGCCAGCAGCGGGACAACGTATGGCTACACCTTC	36								CASSGTTYGYTF		:::::::::0:-6:11:11:1:-6:18:21:-5:36:::
13	91	0.00300211	TGTCAACAGTATGATAATCTCCCTCACTTTC	EEEEEEEEEEEEEEEEEEEEEEEEEEEEEEE	IGKV1-33*00(282.8)		IGKJ4*00(166.3)		327|351|371|0|24||120.0		21|30|58|22|31||45.0												TGTCAACAGTATGATAATCTCCCTCACTTTC	36								CQQYD_ISLTF		:::::::::0:0:24:::::22:-1:31:::
14	80	0.00263922	TGTGCCAGCAGCCAAAGGTCATCGGCGTACACCGGGGAGCTGTTTTTT	EENNNNNNNNNNNNNNNNNNNNNNNNNNNNNNNNNNNNNNNNNNNEEE	TRBV3-1*00(338.6)		TRBJ2-2*00(201.2)	TRBC2*00(128.1)	327|342|364|0|15||75.0		19|43|71|24|48|SA22T|104.0												TGTGCCAGCAGCCAAAGGTCATCGGCGTACACCGGGGAGCTGTTTTTT	36								CASSQRSSAYTGELFF		:::::::::0:-2:15:::::24:1:48:::
15	76	0.00250726	TGTGCTGTGCAGCCCGTTAGAGGCAACAAGCTAACTTTT	EEEEEEEEEEEEEEEEEEEEEEEEEEEEEEEEEEEEEEE	TRAV20*00(296.2)		TRAJ17*00(199.4)	TRAC*00(147.3)	324|336|357|0|12||60.0		33|52|83|20|39||95.0												TGTGCTGTGCAGCCCGTTAGAGGCAACAAGCTAACTTTT	36								CAVQPVRGNKLTF		:::::::::0:-1:12:::::20:-13:39:::
16	70	0.00230932	TGTGCCGTGGAGGACTCAGGAACCTACAAATACATCTTT	EEEEEEEEEEEEEEEEEEEEEEEEEEEEEEEEEEEEEEE	TRAV12-2*00(286.2)		TRAJ40*00(213.2)	TRAC*00(136.3)	330|339|363|0|9||45.0		25|50|81|14|39||125.0												TGTGCCGTGGAGGACTCAGGAACCTACAAATACATCTTT	36								CAVEDSGTYKYIF		:::::::::0:-4:9:::::14:-5:39:::
17	66	0.00217736	TGCGCCAGCAGCCAAGATCAGCCATATAATTCACCCCTCCACTTT	EEEEEEEEEEEEEEEEEEEEEEEEEEEEEEEEEEEEEEEEEEEEE	TRBV4-3*00(340.9)		TRBJ1-6*00(213.1)	TRBC1*00(78.6)	327|346|364|0|19||95.0		24|45|73|24|45||105.0												TGCGCCAGCAGCCAAGATCAGCCATATAATTCACCCCTCCACTTT	36								CASSQDQPYNSPLHF		:::::::::0:2:19:::::24:-4:45:::
18	64	0.00211138	TGTGCCAGCAGTTACTTAAGCGGGGGGGCAGATACGCAGTATTTT	EEEEEEEEEEEEEEEEEEEEEEEEEEEEEEEEEEEEEEEEEEEEE	TRBV6-5*00(246.1)	TRBD2*00(34)	TRBJ2-3*00(174.4)	TRBC2*00(165.1)	327|343|364|0|16||80.0	22|32|48|18|28|SA28G|34.0	24|41|69|28|45||85.0												TGTGCCAGCAGTTACTTAAGCGGGGGGGCAGATACGCAGTATTTT	36								CASSYLSGGADTQYF		:::::::::0:-1:16:18:-6:0:28:28:-4:45:::
19	62	0.00204539	TGTGCAGACTCTGGGGGTTACCAGAAAGTTACCTTT	EEEEEEEEEEEEEEEEEEEEEEEEEEEEEEEEEEEE	TRAV5*00(236.8)		TRAJ13*00(227.6)	TRAC*00(171.3)	327|335|360|0|8||40.0		25|52|83|9|36||135.0												TGTGCAGACTCTGGGGGTTACCAGAAAGTTACCTTT	36								CADSGGYQKVTF		:::::::::0:-5:8:::::9:-5:36:::
20	61	0.0020124	TGTGCTACGGACGAGGACAGAGATGACAAGATCATCTTT	EENNNNNNNNNNNNNNNNNNNNNNNNNNNNNNNNNNNNE	TRAV17*00(233.9)		TRAJ30*00(239.2)	TRAC*00(147.4)	324|337|357|0|13||65.0		23|46|77|16|39||115.0												TGTGCTACGGACGAGGACAGAGATGACAAGATCATCTTT	36								CATDEDRDDKIIF		:::::::::0:0:13:::::16:-3:39:::
21	61	0.0020124	TGTGCCAGCAGCGTAGGGGGTGATACGCAGTATTTT	EENNNNNNNNNNNNNNNNNNNNNNNNNNNNNNNNNE	TRBV13*00(323.2)		TRBJ2-3*00(169.9)	TRBC2*00(196)	357|374|394|0|17|ST369G|69.0		26|41|69|21|36||75.0												TGTGCCAGCAGCGTAGGGGGTGATACGCAGTATTTT	36								CASSVGGDTQYF		:::::::::0:0:17:::::21:-6:36:::
22	60	0.00197941	TGCATCCTGTCGGATAGCAGCTATAAATTGATCTTC	EEEEEEEEEEEEEEEEEEEEEEEEEEEEEEEEEEEE	TRAV26-2*00(204.3)		TRAJ12*00(244.2)	TRAC*00(163.4)	312|321|347|0|9||45.0		24|49|80|11|36||125.0												TGCATCCTGTCGGATAGCAGCTATAAATTGATCTTC	36								CILSDSSYKLIF		:::::::::0:-6:9:::::11:-4:36:::
23	59	0.00194642	TGTGCCTTTCTCCGGAATTCAGGAAACACACCTCTTGTCTTT	EEEEEEEEEEEEEEEEEEEEEEEEEEEEEEEEEEEEEEEEEE	TRAV24*00(299.9)		TRAJ29*00(246)	TRAC*00(92.1)	333|342|363|0|9||45.0		17|49|80|10|42||160.0												TGTGCCTTTCTCCGGAATTCAGGAAACACACCTCTTGTCTTT	36								CAFLRNSGNTPLVF		:::::::::0:-1:9:::::10:3:42:::
24	56	0.00184745	TGTGCCAGCAGCTTAGAAGGGATAGGGGGGTTCCAAGAGACCCAGTACTTC	ENNNNNNNNNNNNNNNNNNNNNNNNNNNNNNNNNNNNNNNNNNNNNNNNNE	TRBV7-8*00(244.8)	TRBD1*00(34)	TRBJ2-5*00(183.2)	TRBC2*00(141.7)	330|346|367|0|16||80.0	12|22|36|18|28|SC16T|34.0	17|40|68|28|51|SA20T|99.0												TGTGCCAGCAGCTTAGAAGGGATAGGGGGGTTCCAAGAGACCCAGTACTTC	36								CASSLEGIGGFQETQYF		:::::::::0:-1:16:18:0:-2:28:28:3:51:::
25	52	0.00171549	TGTGCCAGCAGTTTAAGGGCAGAGGGAGGATACGAGCAGTACTTC	EEEEEEEEEEEEEEEEEEEEEEEEEEEEEEEEEEEEEEEEEEEEE	TRBV28*00(184.9)	TRBD2*00(30)	TRBJ2-7*00(179.3)	TRBC2*00(263.2),TRBC1*00(233.1)	327|342|364|0|15||75.0	25|31|48|23|29||30.0	24|39|67|30|45||75.0	;											TGTGCCAGCAGTTTAAGGGCAGAGGGAGGATACGAGCAGTACTTC	36								CASSLRAEGGYEQYF		:::::::::0:-2:15:23:-9:-1:29:30:-4:45:::
26	52	0.00171549	TGTGCCTTCCTATCTTATAACACCGACAAGCTCATCTTT	EEEEEEEEEEEEEEEEEEEEEEEEEEEEEEEEEEEEEEE	TRAV24*00(296.4)		TRAJ34*00(217.5)	TRAC*00(111.4)	333|341|363|0|8||40.0		19|47|78|11|39||140.0												TGTGCCTTCCTATCTTATAACACCGACAAGCTCATCTTT	36								CAFLSYNTDKLIF		:::::::::0:-2:8:::::11:1:39:::
27	52	0.00171549	TGTGCCAGCAGTGAGGGGACCTACGAGCAGTACTTC	EEEEEEEEEEEEEEEEEEEEEEEEEEEEEEEEEEEE	TRBV6-6*00(197.8)	TRBD1*00(25),TRBD2*00(25)	TRBJ2-7*00(196.2)	TRBC2*00(159.5)	327|339|364|0|12||60.0	17|22|36|13|18||25.0;27|32|48|12|17||25.0	22|39|67|19|36||85.0												TGTGCCAGCAGTGAGGGGACCTACGAGCAGTACTTC	36								CASSEGTYEQYF		:::::::::0:-5:12:13:-5:-2:18:19:-2:36:::
28	51	0.0016825	TGCGCCAGCAGCCAAGAATGGGACAGCGGCCTCTGGGCCCTCCACTTT	EEEEEEEEEEEEEEEEEEEEEEEEEEEEEEEEEEEEEEEEEEEEEEEE	TRBV4-3*00(269.9)	TRBD1*00(35)	TRBJ1-6*00(142)	TRBC1*00(114.3)	327|344|364|0|17||85.0	12|19|36|19|26||35.0	34|45|73|37|48||55.0												TGCGCCAGCAGCCAAGAATGGGACAGCGGCCTCTGGGCCCTCCACTTT	36								CASSQEWDSGLWALHF		:::::::::0:0:17:19:0:-5:26:37:-14:48:::
29	51	0.0016825	TGTGCCGTGAACAGGGGCAGCAACAATGACATGCGCTTT	EEEEEEEEEEEEEEEEEEEEEEEEEEEEEEEEEEEEEEE	TRAV12-2*00(288.1)		TRAJ43*00(201.3)	TRAC*00(102.9)	330|343|363|0|13||65.0		25|43|74|21|39||90.0												TGTGCCGTGAACAGGGGCAGCAACAATGACATGCGCTTT	36								CAVNRGSNNDMRF		:::::::::0:0:13:::::21:-5:39:::
30	49	0.00161652	TGTGCCACCTGGGACGGGCCACTTAAGAAACTCTTT	EEEEEEEEEEEEEEEEEEEEEEEEEEEEEEEEEEEE	TRGV2*00(306.4)		TRGJ1*00(169.4),TRGJ2*00(169.4)	TRGC2*00(150),TRGC1*00(135.1)	336|356|374|0|20||100.0		29|42|70|23|36||65.0;29|42|70|23|36||65.0	;											TGTGCCACCTGGGACGGGCCACTTAAGAAACTCTTT	36								CATWDGPLKKLF		:::::::::0:2:20:::::23:-9:36:::
31	47	0.00155054	TGTGCCTTGTGGGAAAGGAAACTCTTT	EEEEEEEEEEEEEEEEEEEEEEEEEEE	TRGV9*00(229)		TRGJ1*00(163.8),TRGJ2*00(163.8)	TRGC2*00(229.6)	348|362|386|0|14||70.0		32|42|70|17|27||50.0;32|42|70|17|27||50.0												TGTGCCTTGTGGGAAAGGAAACTCTTT	36								CALWERKLF		:::::::::0:-4:14:::::17:-12:27:::
32	46	0.00151755	TGTGCCGTGAACATGGACAGAGGCTCAACCCTGGGGAGGCTATACTTT	EENNNNNNNNNNNNNNNNNNNNNNNNNNNNNNNNNNNNNNNNNNNNNE	TRAV12-2*00(275.8)		TRAJ18*00(249.2)	TRAC*00(161.2)	330|345|363|0|15||75.0		22|55|86|15|48||165.0												TGTGCCGTGAACATGGACAGAGGCTCAACCCTGGGGAGGCTATACTTT	36								CAVNMDRGSTLGRLYF		:::::::::0:2:15:::::15:-2:48:::
33	46	0.00151755	TGTGCATCAGGATCTAACTTTGGAAATGAGAAATTAACCTTT	EEEEEEEEEEEEEEEEEEEEEEEEEEEEEEEEEEEEEEEEEE	TRAV13-1*00(324.8)		TRAJ48*00(245.2)	TRAC*00(61.5)	324|330|357|0|6||30.0		21|52|83|11|42||155.0												TGTGCATCAGGATCTAACTTTGGAAATGAGAAATTAACCTTT	36								CASGSNFGNEKLTF		:::::::::0:-7:6:::::11:-1:42:::
34	44	0.00145157	TGTGCCGTGAACTCACGTGCAGGCAACATGCTCACCTTT	EEEEEEEEEEEEEEEEEEEEEEEEEEEEEEEEEEEEEEE	TRAV12-2*00(308.9)		TRAJ39*00(198)	TRAC*00(90)	330|342|363|0|12||60.0		30|52|83|17|39||110.0												TGTGCCGTGAACTCACGTGCAGGCAACATGCTCACCTTT	36								CAVNSRAGNMLTF		:::::::::0:-1:12:::::17:-10:39:::
35	43	0.00141858	TGTGCCAGCAGCCAAGAAACACCGGACATGGTGGGCTACACCTTC	EEEEEEEEEEEEEEEEEEEEEEEEEEEEEEEEEEEEEEEEEEEEE	TRBV4-2*00(302.7)	TRBD1*00(25)	TRBJ1-2*00(159.4)	TRBC1*00(79.4)	327|344|364|0|17||85.0	13|18|36|23|28||25.0	28|40|68|33|45||60.0												TGTGCCAGCAGCCAAGAAACACCGGACATGGTGGGCTACACCTTC	36								CASSQETPDMVGYTF		:::::::::0:0:17:23:-1:-6:28:33:-8:45:::
36	42	0.00138559	TGTGCCAGCAGCTTAGGCCCCCCGATAGCGGGCTACACCGGGGAGCTGTTTTTT	EEEEEEEEEEEEEEEEEEEEEEEEEEEEEEEEEEEEEEEEEEEEEEEEEEEEEE	TRBV13*00(292.2)	TRBD2*00(35)	TRBJ2-2*00(181.2)	TRBC2*00(101)	357|376|394|0|19||95.0	21|28|48|25|32||35.0	23|43|71|34|54||100.0												TGTGCCAGCAGCTTAGGCCCCCCGATAGCGGGCTACACCGGGGAGCTGTTTTTT	36								CASSLGPPIAGYTGELFF		:::::::::0:2:19:25:-5:-4:32:34:-3:54:::
37	42	0.00138559	TGCATCCTGAGGGGGGGTAAGGGCGGATCTGAAAAGCTGGTCTTT	EEEEEEEEEEEEEEEEEEEEEEEEEEEEEEEEEEEEEEEEEEEEE	TRAV26-2*00(223.4)		TRAJ57*00(252.8)	TRAC*00(123.3)	312|323|347|0|11||55.0		26|52|83|19|45||130.0												TGCATCCTGAGGGGGGGTAAGGGCGGATCTGAAAAGCTGGTCTTT	36								CILRGGKGGSEKLVF		:::::::::0:-4:11:::::19:-6:45:::
38	42	0.00138559	TGTGTGGTGAACCCGGATAGCAACTATCAGTTAATCTGG	EEEEEEEEEEEEEEEEEEEEEEEEEEEEEEEEEEEEEEE	TRAV12-1*00(300.6)		TRAJ33*00(218.2)	TRAC*00(71)	324|336|357|0|12||60.0		21|46|77|14|39||125.0												TGTGTGGTGAACCCGGATAGCAACTATCAGTTAATCTGG	36								CVVNPDSNYQLIW		:::::::::0:-1:12:::::14:-1:39:::
39	42	0.00138559	TGTGCAGGGCCAGATAACCAGGGAGGAAAGCTTATCTTC	EEEEEEEEEEEEEEEEEEEEEEEEEEEEEEEEEEEEEEE	TRAV25*00(251.2)		TRAJ23*00(241.3)	TRAC*00(156.8)	318|329|347|0|11||55.0		26|52|83|13|39||130.0												TGTGCAGGGCCAGATAACCAGGGAGGAAAGCTTATCTTC	36								CAGPDNQGGKLIF		:::::::::0:2:11:::::13:-6:39:::
40	42	0.00138559	TGTGCCGTGAAGAGTGGAGGCTTCAAAACTATCTTT	EEEEEEEEEEEEEEEEEEEEEEEEEEEEEEEEEEEE	TRAV12-2*00(296.2)		TRAJ9*00(221.2)	TRAC*00(116)	330|341|363|0|11||55.0		28|50|81|14|36||110.0												TGTGCCGTGAAGAGTGGAGGCTTCAAAACTATCTTT	36								CAVKSGGFKTIF		:::::::::0:-2:11:::::14:-8:36:::
41	42	0.00138559	TGTGCTGTGCAGGCTGGTGACAAGATCATCTTT	EEEEEEEEEEEEEEEEEEEEEEEEEEEEEEEEE	TRAV20*00(302.9)		TRAJ30*00(203.8)	TRAC*00(109.8)	324|338|357|0|14||70.0		30|46|77|17|33||80.0												TGTGCTGTGCAGGCTGGTGACAAGATCATCTTT	36								CAVQAGDKIIF		:::::::::0:1:14:::::17:-10:33:::
42	40	0.00131961	TGTGCCAGCAGTTATGGGCCCGCGGAGGATGAGCAGTTCTTC	EEEEEEEEEEEEEEEEEEEEEEEEEEEEEEEEEEEEEEEEEE	TRBV6-3*00(258.7),TRBV6-2*00(256.5)	TRBD2*00(30)	TRBJ2-1*00(179.8)	TRBC2*00(184.3),TRBC1*00(163.7)	327|341|364|0|14||70.0;327|341|364|0|14||70.0	29|35|48|15|21||30.0	28|42|70|28|42||70.0	;											TGTGCCAGCAGTTATGGGCCCGCGGAGGATGAGCAGTTCTTC	36								CASSYGPAEDEQFF		:::::::::0:-3:14:15:-13:3:21:28:-8:42:::
43	40	0.00131961	TGTGCCAGCAGTGCTCGGGTCCCCTACAATGAGCAGTTCTTC	EEEEEEEEEEEEEEEEEEEEEEEEEEEEEEEEEEEEEEEEEE	TRBV2*00(328)		TRBJ2-1*00(210.7)	TRBC2*00(101.9),TRBC1*00(90.3)	330|343|367|0|13||65.0		22|42|70|22|42||100.0	;											TGTGCCAGCAGTGCTCGGGTCCCCTACAATGAGCAGTTCTTC	36								CASSARVPYNEQFF		:::::::::0:-4:13:::::22:-2:42:::
44	40	0.00131961	TGTGCAGAGTCTGGGGGTTACCAGAAAGTTACCTTT	EEEEEEEEEEEEEEEEEEEEEEEEEEEEEEEEEEEE	TRAV5*00(280.2)		TRAJ13*00(236.7)	TRAC*00(99.1)	327|336|360|0|9||45.0		25|52|83|9|36||135.0												TGTGCAGAGTCTGGGGGTTACCAGAAAGTTACCTTT	36								CAESGGYQKVTF		:::::::::0:-4:9:::::9:-5:36:::
45	38	0.00125363	TGTGCCAGCAGTTTGGGGTACAGCGGAAATTCACCCCTCCACTTT	EEEEEEEEEEEEEEEEEEEEEEEEEEEEEEEEEEEEEEEEEEEEE	TRBV27*00(216.2)	TRBD2*00(25)	TRBJ1-6*00(183.7)	TRBC1*00(202.9),TRBC2*00(182)	327|341|364|0|14||70.0	22|27|48|21|26||25.0	27|45|73|27|45||90.0	;											TGTGCCAGCAGTTTGGGGTACAGCGGAAATTCACCCCTCCACTTT	36								CASSLGYSGNSPLHF		:::::::::0:-3:14:21:-6:-5:26:27:-7:45:::
46	38	0.00125363	TGTGCCAGCAGTTTTGGACTAGCGAATGAGCAGTTCTTC	EEEEEEEEEEEEEEEEEEEEEEEEEEEEEEEEEEEEEEE	TRBV6-5*00(201.4)	TRBD2*00(45)	TRBJ2-1*00(180)	TRBC2*00(221.7),TRBC1*00(193.5)	327|340|364|0|13||65.0	17|26|48|15|24||45.0	27|42|70|24|39||75.0	;											TGTGCCAGCAGTTTTGGACTAGCGAATGAGCAGTTCTTC	36								CASSFGLANEQFF		:::::::::0:-4:13:15:-1:-6:24:24:-7:39:::
47	38	0.00125363	TGTGCCAGCAGTTACGCCAGACCCTACGAGCAGTACTTC	EENNNNNNNNNNNNNNNNNNNNNNNNNNNNNNNNNNNNE	TRBV6-5*00(317.3)		TRBJ2-7*00(197.7)	TRBC2*00(149.7)	327|342|364|0|15||75.0		22|39|67|22|39||85.0												TGTGCCAGCAGTTACGCCAGACCCTACGAGCAGTACTTC	36								CASSYARPYEQYF		:::::::::0:-2:15:::::22:-2:39:::
48	37	0.00122064	TGTGCCAGCAATATACAGGGGGACGGGACTGAAGCTTTCTTT	EEEEEEEEEEEEEEEEEEEEEEEEEEEEEEEEEEEEEEEEEE	TRBV6-6*00(294.1)	TRBD1*00(40)	TRBJ1-1*00(181.6)	TRBC1*00(143.7),TRBC2*00(127)	327|337|364|0|10||50.0	15|23|36|14|22||40.0	25|40|68|27|42||75.0	;											TGTGCCAGCAATATACAGGGGGACGGGACTGAAGCTTTCTTT	36								CASNIQGDGTEAFF		:::::::::0:-7:10:14:-3:-1:22:27:-5:42:::
49	36	0.00118765	TGTGCCTCTTGGGATAACTATGGTCAGAATTTTGTCTTT	EEEEEEEEEEEEEEEEEEEEEEEEEEEEEEEEEEEEEEE	TRAV24*00(260)		TRAJ26*00(229.7)	TRAC*00(136.7)	333|340|363|0|7||35.0		20|49|80|10|39||145.0												TGTGCCTCTTGGGATAACTATGGTCAGAATTTTGTCTTT	36								CASWDNYGQNFVF		:::::::::0:-3:7:::::10:0:39:::
50	35	0.00115466	TGTGCTACGGACGCGCCTGGTTCTGCAAGGCAACTGACCTTT	EEEEEEEEEEEEEEEEEEEEEEEEEEEEEEEEEEEEEEEEEE	TRAV17*00(287.1)		TRAJ22*00(236.1)	TRAC*00(142.3)	324|339|357|0|15||75.0		26|52|83|16|42||130.0												TGTGCTACGGACGCGCCTGGTTCTGCAAGGCAACTGACCTTT	36								CATDAPGSARQLTF		:::::::::0:2:15:::::16:-6:42:::
51	35	0.00115466	TGTGCCAGTAGCACCCGGAGGGGAGACTACGAGCAGTACTTC	EEEEEEEEEEEEEEEEEEEEEEEEEEEEEEEEEEEEEEEEEE	TRBV19*00(335.1)	TRBD2*00(30)	TRBJ2-7*00(171)	TRBC2*00(144.5),TRBC1*00(136.3)	327|338|364|0|11||55.0	26|32|48|16|22||30.0	23|39|67|26|42||80.0	;											TGTGCCAGTAGCACCCGGAGGGGAGACTACGAGCAGTACTTC	36								CASSTRRGDYEQYF		:::::::::0:-6:11:16:-10:0:22:26:-3:42:::
52	35	0.00115466	TGTGCCGGGTTAACCGGCACTGCCAGTAAACTCACCTTT	EEEEEEEEEEEEEEEEEEEEEEEEEEEEEEEEEEEEEEE	TRAV12-2*00(289.9)		TRAJ44*00(228.7)	TRAC*00(136.1)	330|337|363|0|7||35.0		25|52|83|12|39||135.0												TGTGCCGGGTTAACCGGCACTGCCAGTAAACTCACCTTT	36								CAGLTGTASKLTF		:::::::::0:-6:7:::::12:-5:39:::
53	35	0.00115466	TGTGCCTTTCAAAATAACAATGACATGCGCTTT	EEEEEEEEEEEEEEEEEEEEEEEEEEEEEEEEE	TRAV24*00(265.1)		TRAJ43*00(220.3)	TRAC*00(120.7)	333|342|363|0|9||45.0		22|43|74|12|33||105.0												TGTGCCTTTCAAAATAACAATGACATGCGCTTT	36								CAFQNNNDMRF		:::::::::0:-1:9:::::12:-2:33:::
54	34	0.00112167	TGTGCCAGCAGTTACCTTACAGGGAGAGGCTACACCTTC	EEEEEEEEEEEEEEEEEEEEEEEEEEEEEEEEEEEEEEE	TRBV6-5*00(300.6)	TRBD1*00(30)	TRBJ1-2*00(170.5)	TRBC1*00(117.9),TRBC2*00(105.3)	327|342|364|0|15||75.0	15|21|36|18|24||30.0	28|40|68|27|39||60.0	;											TGTGCCAGCAGTTACCTTACAGGGAGAGGCTACACCTTC	36								CASSYLTGRGYTF		:::::::::0:-2:15:18:-3:-3:24:27:-8:39:::
55	33	0.00108868	TGTGCCACCAGTGATCCCCGGACTAGCGATACTTACAATGAGCAGTTCTTC	EEEENNNNNNNNNNNNNNNNNNNNNNNNNNNNNNNNNNNNNNNNNNNNEEE	TRBV24-1*00(315.5)	TRBD2*00(49)	TRBJ2-1*00(169.2)	TRBC2*00(98.7)	327|342|365|0|15||75.0	13|26|48|15|28|SG16C|49.0	24|42|70|33|51||90.0												TGTGCCACCAGTGATCCCCGGACTAGCGATACTTACAATGAGCAGTTCTTC	36								CATSDPRTSDTYNEQFF		:::::::::0:-3:15:15:3:-6:28:33:-4:51:::
56	33	0.00108868	TGTGCCAGCAGCTTTGGCGCACAGAATGAGCAGTTCTTC	EENNNNNNNNNNNNNNNNNNNNNNNNNNNNNNNNNNEEE	TRBV5-4*00(302.8)	TRBD1*00(25)	TRBJ2-1*00(176.8)	TRBC2*00(94.5)	327|341|363|0|14||70.0	21|26|36|15|20||25.0	27|42|70|24|39||75.0												TGTGCCAGCAGCTTTGGCGCACAGAATGAGCAGTTCTTC	36								CASSFGAQNEQFF		:::::::::0:-2:14:15:-9:2:20:24:-7:39:::
57	32	0.00105569	TGTGCCAGCAGCCATTCGATGGAACTGTTTTTT	EEEEEEEEEEEEEEEEEEEEEEEEEEEEEEEEE	TRBV3-1*00(314.7)		TRBJ1-4*00(160.4)	TRBC1*00(144.3)	327|341|364|0|14||70.0		32|43|71|22|33||55.0												TGTGCCAGCAGCCATTCGATGGAACTGTTTTTT	36								CASSHSMELFF		:::::::::0:-3:14:::::22:-12:33:::
58	32	0.00105569	TGTGCCGTGGTTAACAATGACATGCGCTTT	EEEEEEEEEEEEEEEEEEEEEEEEEEEEEE	TRAV39*00(290.1)		TRAJ43*00(197.2)	TRAC*00(167.7)	318|328|351|0|10||50.0		24|43|74|11|30||95.0												TGTGCCGTGGTTAACAATGACATGCGCTTT	36								CAVVNNDMRF		:::::::::0:-3:10:::::11:-4:30:::
59	31	0.0010227	TGCGCCAGCAGCCAAGATCCGCTCATGGGCACTAATGAAAAACTGTTTTTT	EEEEEEEEEEEEEEEEEEEEEEEEEEEEEEEEEEEEEEEEEEEEEEEEEEE	TRBV4-3*00(313.5)		TRBJ1-4*00(193.7)	TRBC1*00(105)	327|346|364|0|19||95.0		22|43|71|30|51||105.0												TGCGCCAGCAGCCAAGATCCGCTCATGGGCACTAATGAAAAACTGTTTTTT	36								CASSQDPLMGTNEKLFF		:::::::::0:2:19:::::30:-2:51:::
60	31	0.0010227	TGTGCCAGCAGCCCGAGGGACAGGGCCAATCAGCCCCAGCATTTT	EEEEEEEEEEEEEEEEEEEEEEEEEEEEEEEEEEEEEEEEEEEEE	TRBV27*00(230.3)	TRBD1*00(45)	TRBJ1-5*00(191.1)	TRBC1*00(179.3)	327|338|364|0|11||55.0	12|21|36|16|25||45.0	23|42|70|26|45||95.0												TGTGCCAGCAGCCCGAGGGACAGGGCCAATCAGCCCCAGCATTTT	36								CASSPRDRANQPQHF		:::::::::0:-6:11:16:0:-3:25:26:-3:45:::
61	31	0.0010227	TGTGCCAGCAGCCTAACGGACAGTAACTATGGCTACACCTTC	EEEEEEEEEEEEEEEEEEEEEEEEEEEEEEEEEEEEEEEEEE	TRBV4-2*00(238.9)	TRBD1*00(30)	TRBJ1-2*00(205)	TRBC1*00(150.7)	327|340|364|0|13||65.0	13|19|36|17|23||30.0	21|40|68|23|42||95.0												TGTGCCAGCAGCCTAACGGACAGTAACTATGGCTACACCTTC	36								CASSLTDSNYGYTF		:::::::::0:-4:13:17:-1:-5:23:23:-1:42:::
62	31	0.0010227	TGTGCCAGCAGCCAGTGGACAGGGCGCAATGAGCAGTTCTTC	EEEEEEEEEEEEEEEEEEEEEEEEEEEEEEEEEEEEEEEEEE	TRBV4-2*00(324.2)	TRBD1*00(40)	TRBJ2-1*00(174.6)	TRBC2*00(90)	327|341|364|0|14||70.0	13|21|36|16|24||40.0	26|42|70|26|42||80.0												TGTGCCAGCAGCCAGTGGACAGGGCGCAATGAGCAGTTCTTC	36								CASSQWTGRNEQFF		:::::::::0:-3:14:16:-1:-3:24:26:-6:42:::
63	31	0.0010227	TGTGCCAGCAGTTGGGGACCCACAGATACGCAGTATTTT	EENNNNNNNNNNNNNNNNNNNNNNNNNNNNNNNEEEEEE	TRBV12-3*00(230.5),TRBV12-4*00(214.1)	TRBD1*00(25),TRBD2*00(25)	TRBJ2-3*00(208.9)	TRBC2*00(230.2)	330|343|367|0|13||65.0;330|343|367|0|13||65.0	12|17|36|14|19||25.0;16|21|48|14|19||25.0	22|41|69|20|39||95.0												TGTGCCAGCAGTTGGGGACCCACAGATACGCAGTATTTT	36								CASSWGPTDTQYF		:::::::::0:-4:13:14:0:-7:19:20:-2:39:::
64	31	0.0010227	TGTGCCAGCAGCTCCAGCTCAAGGTACGAGCAGTACTTC	EEEEEEEEEEEEEEEEEEEEEEEEEEEEEEEEEEEEEEE	TRBV7-9*00(252.7)		TRBJ2-7*00(185.9)	TRBC2*00(148.3)	330|343|367|0|13||65.0		24|39|67|24|39||75.0												TGTGCCAGCAGCTCCAGCTCAAGGTACGAGCAGTACTTC	36								CASSSSSRYEQYF		:::::::::0:-4:13:::::24:-4:39:::
65	31	0.0010227	TGTGCCAGCAGCAATACAGGGGACGAGCAGTACTTC	EEEEEEEEEEEEEEEEEEEEEEEEEEEEEEEEEEEE	TRBV16*00(320.2)	TRBD1*00(35)	TRBJ2-7*00(160)	TRBC2*00(175.5)	330|342|367|0|12||60.0	15|22|36|15|22||35.0	25|39|67|22|36||70.0												TGTGCCAGCAGCAATACAGGGGACGAGCAGTACTTC	36								CASSNTGDEQYF		:::::::::0:-5:12:15:-3:-2:22:22:-5:36:::
66	30	0.000989707	TGTGCTCTGAGTGAGGCCGGGGGGGCTGGTGGTACTAGCTATGGAAAGCTGACATTT	EENNNNNNNNNNNNNNNNNNNNNNNNNNNNNNNNNNNNNNNNNNNNNNNNNNNNEEE	TRAV19*00(327.7)		TRAJ52*00(257.1)	TRAC*00(109.4)	333|350|370|0|17||85.0		25|58|89|24|57||165.0												TGTGCTCTGAGTGAGGCCGGGGGGGCTGGTGGTACTAGCTATGGAAAGCTGACATTT	36								CALSEAGGAGGTSYGKLTF		:::::::::0:0:17:::::24:-5:57:::
67	30	0.000989707	TGCGCCAGCAGTCTGTCCGGCGGGGCAAATCAGCCCCAGCATTTT	EEEEEEEEEEEEEEEEEEEEEEEEEEEEEEEEEEEEEEEEEEEEE	TRBV5-1*00(253.7)	TRBD1*00(30)	TRBJ1-5*00(182.3)	TRBC1*00(126)	327|338|363|0|11||55.0	5|11|36|12|18||30.0	24|42|70|27|45||90.0												TGCGCCAGCAGTCTGTCCGGCGGGGCAAATCAGCCCCAGCATTTT	36								CASSLSGGANQPQHF		:::::::::0:-5:11:12:7:-13:18:27:-4:45:::
68	30	0.000989707	TGCAGTGCTAGATCCCCTGGGGAGTTTTCCTACGAGCAGTACTTC	EEEEEEEEEEEEEEEEEEEEEEEEEEEEEEEEEEEEEEEEEEEEE	TRBV20-1*00(237.1)	TRBD1*00(30)	TRBJ2-7*00(186.7)	TRBC2*00(178),TRBC1*00(166.8)	321|333|355|0|12||60.0	2|8|36|13|19||30.0	21|39|67|27|45||90.0	;											TGCAGTGCTAGATCCCCTGGGGAGTTTTCCTACGAGCAGTACTTC	36								CSARSPGEFSYEQYF		:::::::::0:-2:12:13:10:-16:19:27:-1:45:::
69	30	0.000989707	TGTGCAGCCAACCCCTCGACAAACACACCTCTTGTCTTT	EEEEEEEEEEEEEEEEEEEEEEEEEEEEEEEEEEEEEEE	TRAV23DV6*00(331.7)		TRAJ29*00(173.8)	TRAC*00(95.7)	351|359|384|0|8||40.0		30|49|80|20|39||95.0												TGTGCAGCCAACCCCTCGACAAACACACCTCTTGTCTTT	36								CAANPSTNTPLVF		:::::::::0:-5:8:::::20:-10:39:::
70	30	0.000989707	TGTGCGGATAATTCAGGAAACACACCTCTTGTCTTT	EEEEEEEEEEEEEEEEEEEEEEEEEEEEEEEEEEEE	TRAV2*00(361)		TRAJ29*00(220.2)	TRAC*00(69.8)	324|329|358|0|5||25.0		22|49|80|9|36||135.0												TGTGCGGATAATTCAGGAAACACACCTCTTGTCTTT	36								CADNSGNTPLVF		:::::::::0:-9:5:::::9:-2:36:::
71	29	0.000956717	TGTGCGTCCCAACCCGTGGTGTATCACGAATCTTGGAGTGGTCTCGGGGGCAACTACTTCGACGTCTGG	EEEEEEEEEEEEEEEEEEEEEEEEEEEEEEEEEEEEEEEEEEEEEEEEEEEEEEEEEEEEEEEEEEEEE	IGHV1-8*00(81.9),IGHV1-69*00(76.7),IGHV1-46*00(75.2)	IGHD3-3*00(62)	IGHJ6*00(92)		342|348|373|0|6||30.0;342|348|373|0|6||30.0;342|348|373|0|6||30.0	31|53|93|20|42|ST35CST40AST42C|62.0	35|52|83|52|69|SA40TSG42C|53.0												TGTGCGTCCCAACCCGTGGTGTATCACGAATCTTGGAGTGGTCTCGGGGGCAACTACTTCGACGTCTGG	36								CASQPVVYHESWSGLGGNYFDVW		:::::::::0:-5:6:20:0:-9:42:52:-15:69:::
72	29	0.000956717	TGCGCCAGCAGCCCCAGTCCTAGCGGGGGGCTCTTAACAAATGAGCAGTTCTTC	EEEEEEEEEEEEEEEEEEEEEEEEEEEEEEEEEEEEEEEEEEEEEEEEEEEEEE	TRBV4-3*00(255.7)	TRBD2*00(40)	TRBJ2-1*00(159.3)	TRBC2*00(109.6)	327|340|364|0|13||65.0	20|28|48|19|27||40.0	27|42|70|39|54||75.0												TGCGCCAGCAGCCCCAGTCCTAGCGGGGGGCTCTTAACAAATGAGCAGTTCTTC	36								CASSPSPSGGLLTNEQFF		:::::::::0:-4:13:19:-4:-4:27:39:-7:54:::
73	29	0.000956717	TGTGCAGCAAGCGCGATGGGAGGAGGTGCTGACGGACTCACCTTT	EEEEEEEEEEEEEEEEEEEEEEEEEEEEEEEEEEEEEEEEEEEEE	TRAV29DV5*00(211.3)		TRAJ45*00(246)	TRAC*00(129.3)	345|360|378|0|15||75.0		28|55|86|18|45||135.0												TGTGCAGCAAGCGCGATGGGAGGAGGTGCTGACGGACTCACCTTT	36								CAASAMGGGADGLTF		:::::::::0:2:15:::::18:-8:45:::
74	29	0.000956717	TGTGCCACTCGTGGGGAGGGGCCCTACAATGAGCAGTTCTTC	EEEEEEEEEEEEEEEEEEEEEEEEEEEEEEEEEEEEEEEEEE	TRBV7-2*00(238.7)	TRBD2*00(35)	TRBJ2-1*00(205.2)	TRBC2*00(134.1)	330|337|367|0|7||35.0	25|32|48|13|20||35.0	22|42|70|22|42||100.0												TGTGCCACTCGTGGGGAGGGGCCCTACAATGAGCAGTTCTTC	36								CATRGEGPYNEQFF		:::::::::0:-10:7:13:-9:0:20:22:-2:42:::
75	29	0.000956717	TGTGCAATGAGCGCTTTGGATAGCAACTATCAGTTAATCTGG	EEEEEEEEEEEEEEEEEEEEEEEEEEEEEEEEEEEEEEEEEE	TRAV12-3*00(334.3)		TRAJ33*00(227.9)	TRAC*00(144.8)	330|344|363|0|14||70.0		20|46|77|16|42||130.0												TGTGCAATGAGCGCTTTGGATAGCAACTATCAGTTAATCTGG	36								CAMSALDSNYQLIW		:::::::::0:1:14:::::16:0:42:::
76	29	0.000956717	TGCGCCAGCAGCCAAGGAATTGGAGATGAAAAACTGTTTTTT	EEEEEEEEEEEEEEEEEEEEEEEEEEEEEEEEEEEEEEEEEE	TRBV4-3*00(306.4)		TRBJ1-4*00(180.5)	TRBC1*00(142.3)	327|343|364|0|16||80.0		26|43|71|25|42||85.0												TGCGCCAGCAGCCAAGGAATTGGAGATGAAAAACTGTTTTTT	36								CASSQGIGDEKLFF		:::::::::0:-1:16:::::25:-6:42:::
77	29	0.000956717	TGTGCAGCAAGCATCTCAGGAAGCTACATACCTACATTT	EEEEEEEEEEEEEEEEEEEEEEEEEEEEEEEEEEEEEEE	TRAV23DV6*00(318.6)		TRAJ6*00(208.3)	TRAC*00(137.2)	351|365|384|0|14||70.0		29|51|82|17|39||110.0												TGTGCAGCAAGCATCTCAGGAAGCTACATACCTACATTT	36								CAASISGSYIPTF		:::::::::0:1:14:::::17:-9:39:::
78	29	0.000956717	TGTGCTGTAGGTACGGTGCCCGACAAGCTCATCTTT	EEEEEEEEEEEEEEEEEEEEEEEEEEEEEEEEEEEE	TRAV41*00(308.9)		TRAJ34*00(189.6)	TRAC*00(134.8)	324|332|356|0|8||40.0		30|47|78|19|36||85.0												TGTGCTGTAGGTACGGTGCCCGACAAGCTCATCTTT	36								CAVGTVPDKLIF		:::::::::0:-4:8:::::19:-10:36:::
79	28	0.000923727	TGTGCCAGCAGCTTGACACAGAATGAAGCTTTCTTT	EEEEEEEEEEEEEEEEEEEEEEEEEEEEEEEEEEEE	TRBV5-6*00(264.7)		TRBJ1-1*00(171.4)	TRBC1*00(98.5),TRBC2*00(88)	327|342|363|0|15||75.0		27|40|68|23|36||65.0	;											TGTGCCAGCAGCTTGACACAGAATGAAGCTTTCTTT	36								CASSLTQNEAFF		:::::::::0:-1:15:::::23:-7:36:::
80	27	0.000890736	TGTGCTCTGAGTGAAAACAACTTCAACAAATTTTACTTT	EEEEEEEEEEEEEEEEEEEEEEEEEEEEEEEEEEEEEEE	TRAV19*00(218.7)		TRAJ21*00(242.6)	TRAC*00(179.1)	333|347|370|0|14||70.0		21|44|75|16|39||115.0												TGTGCTCTGAGTGAAAACAACTTCAACAAATTTTACTTT	36								CALSENNFNKFYF		:::::::::0:-3:14:::::16:-1:39:::
81	27	0.000890736	TGTGCCAGTAGTGAGGGCCAGACCTACGAGCAGTACTTC	EEEEEEEEEEEEEEEEEEEEEEEEEEEEEEEEEEEEEEE	TRBV19*00(357.3)	TRBD2*00(35)	TRBJ2-7*00(187)	TRBC2*00(59)	327|339|364|0|12||60.0	27|34|48|12|19||35.0	22|39|67|22|39||85.0												TGTGCCAGTAGTGAGGGCCAGACCTACGAGCAGTACTTC	36								CASSEGQTYEQYF		:::::::::0:-5:12:12:-11:2:19:22:-2:39:::
82	27	0.000890736	TGTGCCAGCAGCTCTGGGGGCACTGAAGCTTTCTTT	EEEEEEEEEEEEEEEEEEEEEEEEEEEEEEEEEEEE	TRBV27*00(256.5)	TRBD1*00(25)	TRBJ1-1*00(196.3)	TRBC1*00(185.1)	327|338|364|0|11||55.0	18|23|36|15|20||25.0	24|40|68|20|36||80.0												TGTGCCAGCAGCTCTGGGGGCACTGAAGCTTTCTTT	36								CASSSGGTEAFF		:::::::::0:-6:11:15:-6:-1:20:20:-4:36:::
83	27	0.000890736	TGTGCAGCAAGTAAGAACGACTACAAGCTCAGCTTT	EENNNNNNNNNNNNNNNNNNNNNNNNNNNNNNNNEE	TRAV13-1*00(338.9)		TRAJ20*00(223.2)	TRAC*00(91.8)	324|337|357|0|13||65.0		25|46|77|15|36||105.0												TGTGCAGCAAGTAAGAACGACTACAAGCTCAGCTTT	36								CAASKNDYKLSF		:::::::::0:0:13:::::15:-5:36:::
84	27	0.000890736	TGTCAGCAGTATGGTAGCTCACCTCGAACGTTC	EEEEEEEEEEEEEEEEEEEEEEEEEEEEEEEEE	IGKV3-20*00(247)		IGKJ1*00(145.6)	IGKC*00(253.8)	324|348|368|0|24||120.0		24|30|58|27|33||30.0												TGTCAGCAGTATGGTAGCTCACCTCGAACGTTC	36								CQQYGSSPRTF		:::::::::0:0:24:::::27:-4:33:::
85	26	0.000857746	TGTGCCAGCAGTTTAAGACGAAGCTCCTATAATTCACCCCTCCACTTT	EENNNNNNNNNNNNNNNNNNNNNNNNNNNNNNNNNNNNNNNNNNNNNE	TRBV28*00(244.7)		TRBJ1-6*00(236.7)	TRBC1*00(125.2)	327|342|364|0|15||75.0		18|45|73|21|48||135.0												TGTGCCAGCAGTTTAAGACGAAGCTCCTATAATTCACCCCTCCACTTT	36								CASSLRRSSYNSPLHF		:::::::::0:-2:15:::::21:2:48:::
86	25	0.000824756	TGTGCCTTGACGTCGGGGGGGAATACCACTGGTTGGTTCAAGATATTT	EEEEEEEEEEEEEEEEEEEEEEEEEEEEEEEEEEEEEEEEEEEEEEEE	TRGV9*00(261.4)		TRGJP1*00(226.4)	TRGC1*00(75.6)	348|357|386|0|9||45.0		20|46|80|22|48||130.0												TGTGCCTTGACGTCGGGGGGGAATACCACTGGTTGGTTCAAGATATTT	36								CALTSGGNTTGWFKIF		:::::::::0:-9:9:::::22:0:48:::
87	25	0.000824756	TGTGCTGCGTGGGATTCCTAGGGATGAAATATTATAAGAAACTCTTT	EEEEEEEEEEEEEEEEEEEEEEEEEEEEEEEEEEEEEEEEEEEEEEE	TRGV10*00(202)		TRGJ1*00(182.6),TRGJ2*00(182.6)	TRGC2*00(223.9)	342|358|380|0|16||80.0		20|42|70|25|47|ST23A|94.0;20|42|70|25|47|ST23A|94.0												TGTGCTGCGTGGGATTCCTAGGGATGAAATATTATAAGAAACTCTTT	36								CAAWDS*G_KYYKKLF		:::::::::0:-2:16:::::25:0:47:::
88	25	0.000824756	TGTGCCAGCCACCCGAGGTCCTATGGGTGGGAGACCCAGTACTTC	EEEEEEEEEEEEEEEEEEEEEEEEEEEEEEEEEEEEEEEEEEEEE	TRBV6-3*00(293.6),TRBV6-2*00(289.8)		TRBJ2-5*00(150.7)	TRBC2*00(180),TRBC1*00(160.9)	327|336|364|0|9||45.0;327|336|364|0|9||45.0		25|40|68|30|45||75.0	;											TGTGCCAGCCACCCGAGGTCCTATGGGTGGGAGACCCAGTACTTC	36								CASHPRSYGWETQYF		:::::::::0:-8:9:::::30:-5:45:::
89	25	0.000824756	TGTGCCACCAGCAGAGATCCCCCCAACACTGAAGCTTTCTTT	EEEEEEEEEEEEEEEEEEEEEEEEEEEEEEEEEEEEEEEEEE	TRBV15*00(306.3)	TRBD1*00(25)	TRBJ1-1*00(198.9)	TRBC1*00(154.1),TRBC2*00(139.8)	327|346|364|0|19||95.0	1|6|36|19|24||25.0	22|40|68|24|42||90.0	;											TGTGCCACCAGCAGAGATCCCCCCAACACTGAAGCTTTCTTT	36								CATSRDPPNTEAFF		:::::::::0:2:19:19:11:-18:24:24:-2:42:::
90	25	0.000824756	TGTGCAGGGGAAACCTCCTACGACAAGGTGATATTT	EEEEEEEEEEEEEEEEEEEEEEEEEEEEEEEEEEEE	TRAV25*00(222.8)		TRAJ50*00(232.5)	TRAC*00(192.4)	318|327|347|0|9||45.0		23|49|80|10|36||130.0												TGTGCAGGGGAAACCTCCTACGACAAGGTGATATTT	36								CAGETSYDKVIF		:::::::::0:0:9:::::10:-3:36:::
91	24	0.000791766	TGTGCCAGCAGCTTAGCGGGAATAGGACCCAATGAAAAACTGTTTTTT	EENNNNNNNNNNNNNNNNNNNNNNNNNNNNNNNNNNNNNNNNNNEEEE	TRBV7-6*00(297.2)		TRBJ1-4*00(170.4)	TRBC1*00(172.8)	330|348|367|0|18||90.0		25|43|71|30|48||90.0												TGTGCCAGCAGCTTAGCGGGAATAGGACCCAATGAAAAACTGTTTTTT	36								CASSLAGIGPNEKLFF		:::::::::0:1:18:::::30:-5:48:::
92	24	0.000791766	TGTGCCAGCAGCCATACAGGGCCAGGGGATCAGCCCCAGCATTTT	EEEEEEEEEEEEEEEEEEEEEEEEEEEEEEEEEEEEEEEEEEEEE	TRBV16*00(297.9)	TRBD1*00(34),TRBD2*00(30)	TRBJ1-5*00(152.7)	TRBC1*00(180)	330|344|367|0|14||70.0	12|22|36|18|28|SA15C|34.0;28|34|48|17|23||30.0	25|42|70|28|45||85.0												TGTGCCAGCAGCCATACAGGGCCAGGGGATCAGCCCCAGCATTTT	36								CASSHTGPGDQPQHF		:::::::::0:-3:14:18:0:-2:28:28:-5:45:::
93	23	0.000758775	TGCGCCAGCAGCCAAGTTTGGTCCGGCGAAACATTTGGGTATGGCTACACCTTC	EEEEEEEEEEEEEEEEEEEEEEEEEEEEEEEEEEEEEEEEEEEEEEEEEEEEEE	TRBV4-3*00(297)		TRBJ1-2*00(164.6)	TRBC1*00(96.3),TRBC2*00(85.7)	327|343|364|0|16||80.0		25|40|68|39|54||75.0	;											TGCGCCAGCAGCCAAGTTTGGTCCGGCGAAACATTTGGGTATGGCTACACCTTC	36								CASSQVWSGETFGYGYTF		:::::::::0:-1:16:::::39:-5:54:::
94	23	0.000758775	TGTGCCACCAGTGATCCTTCCGCCGGACTAGCGACGAGTGAGCAGTTCTTC	EEEEEEEEEEEEEEEEEEEEEEEEEEEEEEEEEEEEEEEEEEEEEEEEEEE	TRBV24-1*00(303.4)	TRBD2*00(45)	TRBJ2-1*00(131)	TRBC2*00(122.6),TRBC1*00(110.2)	327|342|365|0|15||75.0	17|26|48|24|33||45.0	29|42|70|38|51||65.0	;											TGTGCCACCAGTGATCCTTCCGCCGGACTAGCGACGAGTGAGCAGTTCTTC	36								CATSDPSAGLATSEQFF		:::::::::0:-3:15:24:-1:-6:33:38:-9:51:::
95	23	0.000758775	TGTGCCGTGAATGCGCGCGGTGGTTCTGCAAGGCAACTGACCTTT	EEEEEEEEEEEEEEEEEEEEEEEEEEEEEEEEEEEEEEEEEEEEE	TRAV8-1*00(287.4)		TRAJ22*00(203)	TRAC*00(162.3)	327|343|361|0|16||80.0		27|52|83|20|45||125.0												TGTGCCGTGAATGCGCGCGGTGGTTCTGCAAGGCAACTGACCTTT	36								CAVNARGGSARQLTF		:::::::::0:2:16:::::20:-7:45:::
96	23	0.000758775	TGTGCCAGCAGCGTAGGTGGCAGTACTAACTATGGCTACACCTTC	EEEENNNNNNNNNNNNNNNNNNNNNNNNNNNNNNNNNNNNNNNNE	TRBV9*00(403)		TRBJ1-2*00(205.2)	TRBC1*00(73.4)	327|343|363|0|16||80.0		20|40|68|25|45||100.0												TGTGCCAGCAGCGTAGGTGGCAGTACTAACTATGGCTACACCTTC	36								CASSVGGSTNYGYTF		:::::::::0:0:16:::::25:0:45:::
97	23	0.000758775	TGTGCCAGCAGCTCCGCGACTAATGAAAAACTGTTTTTT	EEEEEEEEEEEEEEEEEEEEEEEEEEEEEEEEEEEEEEE	TRBV11-2*00(295.5)		TRBJ1-4*00(198.4)	TRBC1*00(54.3),TRBC2*00(49.9)	330|343|367|0|13||65.0		22|43|71|18|39||105.0	;											TGTGCCAGCAGCTCCGCGACTAATGAAAAACTGTTTTTT	36								CASSSATNEKLFF		:::::::::0:-4:13:::::18:-2:39:::
98	23	0.000758775	TGCCTCCTCTACTTTGGTGGTGCTCACGTAAAGGTATTC	EEEEEEEEEEEEEEEEEEEEEEEEEEEEEEEEEEEEEEE	IGLV7-43*00(246.4)		IGLJ2*00(168.7),IGLJ3*00(150.6)	IGLC2*00(148),IGLC3*00(146.6)	324|350|371|0|26|SG329CSA337T|98.0		23|30|58|32|39||35.0;23|30|58|32|39|SG26A|19.0	;											TGCCTCCTCTACTTTGGTGGTGCTCACGTAAAGGTATTC	36								CLLYFGGAHVKVF		:::::::::0:-1:26:::::32:-3:39:::
99	23	0.000758775	TGTGCCAGCCTAGCGCCTCAGGGCGAGCAGTACTTC	EEEEEEEEEEEEEEEEEEEEEEEEEEEEEEEEEEEE	TRBV19*00(315.6)	TRBD2*00(30)	TRBJ2-7*00(170)	TRBC2*00(77.8)	327|335|364|0|8||40.0	20|26|48|9|15||30.0	26|39|67|23|36||65.0												TGTGCCAGCCTAGCGCCTCAGGGCGAGCAGTACTTC	36								CASLAPQGEQYF		:::::::::0:-9:8:9:-4:-6:15:23:-6:36:::
100	21	0.000692795	TGTGTGGTGATCGGGGGCCACTTTGGAAATGAGAAATTAACCTTT	EEEEEEEEEEEEEEEEEEEEEEEEEEEEEEEEEEEEEEEEEEEEE	TRAV10*00(385.4)		TRAJ48*00(223)	TRAC*00(47.4)	330|340|363|0|10||50.0		26|52|83|19|45||130.0												TGTGTGGTGATCGGGGGCCACTTTGGAAATGAGAAATTAACCTTT	36								CVVIGGHFGNEKLTF		:::::::::0:-3:10:::::19:-6:45:::
101	21	0.000692795	TGCGCCAGCAGCCAAGATTGGTTGACAGGGCTTGGCTACACCTTC	EEEEEEEEEEEEEEEEEEEEEEEEEEEEEEEEEEEEEEEEEEEEE	TRBV4-3*00(324.5)	TRBD1*00(35)	TRBJ1-2*00(175.7)	TRBC1*00(92.5)	327|345|364|0|18||90.0	14|21|36|23|30||35.0	27|40|68|32|45||65.0												TGCGCCAGCAGCCAAGATTGGTTGACAGGGCTTGGCTACACCTTC	36								CASSQDWLTGLGYTF		:::::::::0:1:18:23:-2:-3:30:32:-7:45:::
102	21	0.000692795	TGCGCCAGCACGCCCAATATCGGGGGCTACGAGCAGTACTTC	EEEEEEEEEEEEEEEEEEEEEEEEEEEEEEEEEEEEEEEEEE	TRBV4-1*00(340.9)	TRBD1*00(25)	TRBJ2-7*00(183)	TRBC2*00(56.6)	327|337|364|0|10||50.0	18|23|36|21|26||25.0	23|39|67|26|42||80.0												TGCGCCAGCACGCCCAATATCGGGGGCTACGAGCAGTACTTC	36								CASTPNIGGYEQYF		:::::::::0:-7:10:21:-6:-1:26:26:-3:42:::
103	21	0.000692795	TGTGCAATGAGACCCTACTATGGTCAGAATTTTGTCTTT	EEEEEEEEEEEEEEEEEEEEEEEEEEEEEEEEEEEEEEE	TRAV14DV4*00(245.5)		TRAJ26*00(223.7)	TRAC*00(159.7)	333|345|370|0|12||60.0		26|49|80|16|39||115.0												TGTGCAATGAGACCCTACTATGGTCAGAATTTTGTCTTT	36								CAMRPYYGQNFVF		:::::::::0:-5:12:::::16:-6:39:::
104	21	0.000692795	TGTGCCACCTGGGACGGGGAGGAGGAGAAACTCTTT	EEEEEEEEEEEEEEEEEEEEEEEEEEEEEEEEEEEE	TRGV2*00(299.7)		TRGJ1*00(147.4),TRGJ2*00(147.4)	TRGC2*00(143.5),TRGC1*00(133.6)	336|354|374|0|18||90.0		31|42|70|25|36||55.0;31|42|70|25|36||55.0	;											TGTGCCACCTGGGACGGGGAGGAGGAGAAACTCTTT	36								CATWDGEEEKLF		:::::::::0:0:18:::::25:-11:36:::
105	21	0.000692795	TGTCAACAGTATGATAATCTCCCCCTCTTTTTC	EEEEEEEEEEEEEEEEEEEEEEEEEEEEEEEEE	IGKV1-33*00(274.2)		IGKJ3*00(134)	IGKC*00(183)	327|350|371|0|23||115.0		26|30|58|29|33||20.0												TGTCAACAGTATGATAATCTCCCCCTCTTTTTC	36								CQQYDNLPLFF		:::::::::0:-1:23:::::29:-6:33:::
106	21	0.000692795	TGTGCTGTGAGAGACGGGGCCAGACTCATGTTT	EEEEEEEEEEEEEEEEEEEEEEEEEEEEEEEEE	TRAV3*00(409.2)		TRAJ31*00(168.3)	TRAC*00(46.9)	327|342|363|0|15||75.0		31|46|77|18|33||75.0												TGTGCTGTGAGAGACGGGGCCAGACTCATGTTT	36								CAVRDGARLMF		:::::::::0:-1:15:::::18:-11:33:::
107	20	0.000659805	TGTGCCAGTGCCCGGGTCGCCCAAGAGACCCAGTACTTC	EEEEEEEEEEEEEEEEEEEEEEEEEEEEEEEEEEEEEEE	TRBV28*00(159.3)	TRBD1*00(30),TRBD2*00(30)	TRBJ2-5*00(201)	TRBC2*00(280.8)	327|335|364|0|8||40.0	9|15|36|10|16||30.0;13|19|48|10|16||30.0	21|40|68|20|39||95.0												TGTGCCAGTGCCCGGGTCGCCCAAGAGACCCAGTACTTC	36								CASARVAQETQYF		:::::::::0:-9:8:10:3:-9:16:20:-1:39:::
108	20	0.000659805	TGTGCCAGCACACAGGGGAGCACCTACGAGCAGTACTTC	EEEEEEEEEEEEEEEEEEEEEEEEEEEEEEEEEEEEEEE	TRBV5-6*00(302.2)	TRBD1*00(25)	TRBJ2-7*00(183.7)	TRBC2*00(144.6),TRBC1*00(135.8)	327|337|363|0|10||50.0	15|20|36|11|16||25.0	16|39|67|16|39|ST21A|99.0	;											TGTGCCAGCACACAGGGGAGCACCTACGAGCAGTACTTC	36								CASTQGSTYEQYF		:::::::::0:-6:10:11:-3:-4:16:16:4:39:::
109	20	0.000659805	TGTGCCAGCAGAAGAGGATTCGATTCACCCCTCCACTTT	EEEEEEEEEEEEEEEEEEEEEEEEEEEEEEEEEEEEEEE	TRBV9*00(287)		TRBJ1-6*00(171.5)	TRBC1*00(140.8)	327|338|363|0|11||55.0		28|45|73|22|39||85.0												TGTGCCAGCAGAAGAGGATTCGATTCACCCCTCCACTTT	36								CASRRGFDSPLHF		:::::::::0:-5:11:::::22:-8:39:::
110	20	0.000659805	TGTGCAGCAAGGGATTACAATAACAATGACATGCGCTTT	EEEEEEEEEEEEEEEEEEEEEEEEEEEEEEEEEEEEEEE	TRAV13-1*00(333)		TRAJ43*00(224.2)	TRAC*00(56)	324|335|357|0|11||55.0		19|43|74|15|39||120.0												TGTGCAGCAAGGGATTACAATAACAATGACATGCGCTTT	36								CAARDYNNNDMRF		:::::::::0:-2:11:::::15:1:39:::
111	19	0.000626814	TGTGCAGCAAGCCTAAATAGTGGAGGTAGCAACTATAAACTGACATTT	EEEEEEEEEEEEEEEEEEEEEEEEEEEEEEEEEEEEEEEEEEEEEEEE	TRAV23DV6*00(238.4)		TRAJ53*00(265.8)	TRAC*00(164.9)	351|363|384|0|12||60.0		22|55|86|15|48||165.0												TGTGCAGCAAGCCTAAATAGTGGAGGTAGCAACTATAAACTGACATTT	36								CAASLNSGGSNYKLTF		:::::::::0:-1:12:::::15:-2:48:::
112	19	0.000626814	TGTGCCGTGGACAGCGGTCAGGAGGAGGTGCTGACGGACTCACCTTT	EENNNNNNNNNNNNNNNNNNNNNNNNNNNNNNNNNNEEEEEEEEEEE	TRAV39*00(263.2)		TRAJ45*00(259.5)	TRAC*00(168.5)	318|331|351|0|13||65.0		25|55|86|17|47||150.0												TGTGCCGTGGACAGCGGTCAGGAGGAGGTGCTGACGGACTCACCTTT	36								CAVDSGQE_GADGLTF		:::::::::0:0:13:::::17:-5:47:::
113	19	0.000626814	TGTGCAGCAAGCGCGCGGAGACCGGCACTGCCAGTAAACTCACCTTT	EEEEEEEEEEEEEEEEEEEEEEEEEEEEEEEEEEEEEEEEEEEEEEE	TRAV29DV5*00(233)		TRAJ44*00(230.2)	TRAC*00(85.7)	345|361|378|0|16||80.0		25|52|83|20|47||135.0												TGTGCAGCAAGCGCGCGGAGACCGGCACTGCCAGTAAACTCACCTTT	36								CAASARRP_TASKLTF		:::::::::0:3:16:::::20:-5:47:::
114	19	0.000626814	TGTGCTGCGTGGGATTAAGCCCCATTGAGGTTATAAGAAACTCTTT	EEEEEEEEEEEEEEEEEEEEEEEEEEEEEEEEEEEEEEEEEEEEEE	TRGV10*00(248.9)		TRGJ1*00(168.4),TRGJ2*00(168.4)	TRGC2*00(225.2),TRGC1*00(210)	342|359|380|0|17||85.0		26|42|70|30|46||80.0;26|42|70|30|46||80.0	;											TGTGCTGCGTGGGATTAAGCCCCATTGAGGTTATAAGAAACTCTTT	36								CAAWD*AP_*GYKKLF		:::::::::0:-1:17:::::30:-6:46:::
115	19	0.000626814	TGTGCTCTGAGTGATCCTTGAGGAAGCCAAGGAAATCTCATCTTT	EEEEEEEEEEEEEEEEEEEEEEEEEEEEEEEEEEEEEEEEEEEEE	TRAV9-2*00(258.1)		TRAJ42*00(230.8)	TRAC*00(175.5)	324|340|358|0|16||80.0		29|55|86|19|45||130.0												TGTGCTCTGAGTGATCCTTGAGGAAGCCAAGGAAATCTCATCTTT	36								CALSDP*GSQGNLIF		:::::::::0:2:16:::::19:-9:45:::
116	19	0.000626814	TGTGCCTTTCATCCCACCGGTAACCAGTTCTATTTT	EEEEEEEEEEEEEEEEEEEEEEEEEEEEEEEEEEEE	TRAV24*00(228.9)		TRAJ49*00(222.9)	TRAC*00(115.7)	333|342|363|0|9||45.0		23|45|76|14|36||110.0												TGTGCCTTTCATCCCACCGGTAACCAGTTCTATTTT	36								CAFHPTGNQFYF		:::::::::0:-1:9:::::14:-3:36:::
117	18	0.000593824	TGTGCCAGCAGCACGAGATTACCGGGCCTCATACCCTACAATGAGCAGTTCTTC	EEEEEEEEEEEEEEEEEEEEEEEEEEEEEEEEEEEEEEEEEEEEEEEEEEEEEE	TRBV13*00(282.4)	TRBD1*00(25),TRBD2*00(25)	TRBJ2-1*00(166.2)	TRBC2*00(148.8)	357|369|394|0|12||60.0	10|15|36|21|26||25.0;14|19|48|21|26||25.0	22|42|70|34|54||100.0												TGTGCCAGCAGCACGAGATTACCGGGCCTCATACCCTACAATGAGCAGTTCTTC	36								CASSTRLPGLIPYNEQFF		:::::::::0:-5:12:21:2:-9:26:34:-2:54:::
118	18	0.000593824	TGTGCTGTCGCTCCGTCAGGAGGAGGTGCTGACGGACTCACCTTT	EEEEEEEEEEEEEEEEEEEEEEEEEEEEEEEEEEEEEEEEEEEEE	TRAV41*00(317.5)		TRAJ45*00(226.8)	TRAC*00(113.1)	324|333|356|0|9||45.0		25|55|86|15|45||150.0												TGTGCTGTCGCTCCGTCAGGAGGAGGTGCTGACGGACTCACCTTT	36								CAVAPSGGGADGLTF		:::::::::0:-3:9:::::15:-5:45:::
119	17	0.000560834	TGTGCCTGTGACACCCTGGGGGACACGGAACGCTCCTGGGACACCCGACAGATGTTTTTC	EEEEEEEEEEEEEEEEEEEEEEEEEEEEEEEEEEEEEEEEEEEEEEEEEEEEEEEEEEEE	TRDV2*00(137.4)	TRDD3*00(44)	TRDJ3*00(227.6)	TRDC*00(220.6)	330|345|365|0|15||75.0	14|26|39|15|27|ST22C|44.0	19|48|79|31|60||145.0												TGTGCCTGTGACACCCTGGGGGACACGGAACGCTCCTGGGACACCCGACAGATGTTTTTC	36								CACDTLGDTERSWDTRQMFF		:::::::::0:0:15:15:-1:0:27:31:1:60:::
120	17	0.000560834	TGTGCTCTGAGTGAGTCGCGTGTTAATAGCAACTATCAGTTAATCTGG	EEEEEEEEEEEEEEEEEEEEEEEEEEEEEEEEEEEEEEEEEEEEEEEE	TRAV19*00(250.9)		TRAJ33*00(218)	TRAC*00(125.6)	333|352|370|0|19|SG348T|79.0		23|46|77|25|48||115.0												TGTGCTCTGAGTGAGTCGCGTGTTAATAGCAACTATCAGTTAATCTGG	36								CALSESRVNSNYQLIW		:::::::::0:2:19:::::25:-3:48:::
121	17	0.000560834	TGTGCCAGCAGTTTCGACGGGGAAGCGAACACTGAAGCTTTCTTT	EEEEEEEEEEEEEEEEEEEEEEEEEEEEEEEEEEEEEEEEEEEEE	TRBV27*00(236.6)		TRBJ1-1*00(201.3)	TRBC1*00(127.4)	327|341|364|0|14||70.0		21|40|68|26|45||95.0												TGTGCCAGCAGTTTCGACGGGGAAGCGAACACTGAAGCTTTCTTT	36								CASSFDGEANTEAFF		:::::::::0:-3:14:::::26:-1:45:::
122	17	0.000560834	TGTGCTGTGAGGCCCTATAACCAGGGAGGAAAGCTTATCTTC	EEEEEEEEEEEEEEEEEEEEEEEEEEEEEEEEEEEEEEEEEE	TRAV21*00(267.8)		TRAJ23*00(226.8)	TRAC*00(174.7)	324|338|356|0|14||70.0		25|52|83|15|42||135.0												TGTGCTGTGAGGCCCTATAACCAGGGAGGAAAGCTTATCTTC	36								CAVRPYNQGGKLIF		:::::::::0:2:14:::::15:-5:42:::
123	17	0.000560834	TGTGCCAGCAGCCGTCCGAGGCAGCCCCAGCATTTT	EEEEEEEEEEEEEEEEEEEEEEEEEEEEEEEEEEEE	TRBV6-6*00(313.8)		TRBJ1-5*00(164.1)	TRBC1*00(113.6)	327|338|364|0|11||55.0		27|42|70|21|36||75.0												TGTGCCAGCAGCCGTCCGAGGCAGCCCCAGCATTTT	36								CASSRPRQPQHF		:::::::::0:-6:11:::::21:-7:36:::
124	16	0.000527844	TGTGCCGTGGTTTCAGGAGGAGGTGCTGACGGACTCACCTTT	EEEEEEEEEEEEEEEEEEEEEEEEEEEEEEEEEEEEEEEEEE	TRAV39*00(273.7)		TRAJ45*00(257.2)	TRAC*00(132.3)	318|328|351|0|10||50.0		24|55|86|11|42||155.0												TGTGCCGTGGTTTCAGGAGGAGGTGCTGACGGACTCACCTTT	36								CAVVSGGGADGLTF		:::::::::0:-3:10:::::11:-4:42:::
125	16	0.000527844	TGTGCTGCTACGAATTATTATAAGAAACTCTTT	EEEEEEEEEEEEEEEEEEEEEEEEEEEEEEEEE	TRGV10*00(306.3)		TRGJ1*00(219.3),TRGJ2*00(219.3)	TRGC2*00(68.1),TRGC1*00(63.1)	342|350|380|0|8||40.0		19|42|70|10|33||115.0;19|42|70|10|33||115.0	;											TGTGCTGCTACGAATTATTATAAGAAACTCTTT	36								CAATNYYKKLF		:::::::::0:-10:8:::::10:1:33:::
126	15	0.000494854	TGTGCCAGCAGACCCCCCACAGGGGAACAAGATTTCTATGGCTACACCTTC	EEEEEEEEEEEEEEEEEEEEEEEEEEEEEEEEEEEEEEEEEEEEEEEEEEE	TRBV7-9*00(253.9)	TRBD1*00(35)	TRBJ1-2*00(161)	TRBC1*00(135.9)	330|341|367|0|11||55.0	15|22|36|18|25||35.0	24|40|68|35|51||80.0												TGTGCCAGCAGACCCCCCACAGGGGAACAAGATTTCTATGGCTACACCTTC	36								CASRPPTGEQDFYGYTF		:::::::::0:-6:11:18:-3:-2:25:35:-4:51:::
127	15	0.000494854	TGTGCCAGCACCCTCAGAGGGGACAGGGGTTACGAGCAGTACTTC	EEEEEEEEEEEEEEEEEEEEEEEEEEEEEEEEEEEEEEEEEEEEE	TRBV6-2*00(252.7),TRBV6-3*00(252.7)	TRBD1*00(50)	TRBJ2-7*00(175)	TRBC2*00(195.3)	327|337|364|0|10||50.0;327|337|364|0|10||50.0	12|22|36|19|29||50.0	24|39|67|30|45||75.0												TGTGCCAGCACCCTCAGAGGGGACAGGGGTTACGAGCAGTACTTC	36								CASTLRGDRGYEQYF		:::::::::0:-7:10:19:0:-2:29:30:-4:45:::
128	15	0.000494854	TGTGCTCTGAGGGGGTTGGGGGATGGCCAGAAGCTGCTCTTT	EEEEEEEEEEEEEEEEEEEEEEEEEEEEEEEEEEEEEEEEEE	TRAV19*00(360)		TRAJ16*00(175.2)	TRAC*00(69.1)	333|344|370|0|11||55.0		28|49|80|21|42||105.0												TGTGCTCTGAGGGGGTTGGGGGATGGCCAGAAGCTGCTCTTT	36								CALRGLGDGQKLLF		:::::::::0:-6:11:::::21:-8:42:::
129	15	0.000494854	TGTGCCAGTAGCCTAGGAGGGGACCCCGACGAGCAGTACTTC	EEEEEEEEEEEEEEEEEEEEEEEEEEEEEEEEEEEEEEEEEE	TRBV19*00(354.1)	TRBD2*00(30)	TRBJ2-7*00(144.6)	TRBC2*00(103.1)	327|338|364|0|11||55.0	26|32|48|15|21||30.0	25|39|67|28|42||70.0												TGTGCCAGTAGCCTAGGAGGGGACCCCGACGAGCAGTACTTC	36								CASSLGGDPDEQYF		:::::::::0:-6:11:15:-10:0:21:28:-5:42:::
130	15	0.000494854	TGTGCAGGAGCGGGGGCGGGTTAATAGGAAACTGACATTT	EEEEEEEEEEEEEEEEEEEEEEEEEEEEEEEEEEEEEEEE	TRAV27*00(321)		TRAJ61*00(203)		318|329|348|0|11||55.0		25|49|80|16|40||120.0												TGTGCAGGAGCGGGGGCGGGTTAATAGGAAACTGACATTT	36								CAGAGAG_NRKLTF		:::::::::0:1:11:::::16:-5:40:::
131	15	0.000494854	TGTGCCAGCAGCTTGAGTTCCTCCGAGACCCAGTACTTC	EEEENNNNNNNNNNNNNNNNNNNNNNNNNNNNNNNNEEE	TRBV5-4*00(410.3)	TRBD2*00(25)	TRBJ2-5*00(138.3)	TRBC2*00(86.9)	327|342|363|0|15||75.0	1|6|48|19|24||25.0	25|40|68|24|39||75.0												TGTGCCAGCAGCTTGAGTTCCTCCGAGACCCAGTACTTC	36								CASSLSSSETQYF		:::::::::0:-1:15:19:15:-26:24:24:-5:39:::
132	15	0.000494854	TGTGCAGGAGATCGGGCCAGTGGCTCTAGGTTGACCTTT	EEEEEEEEEEEEEEEEEEEEEEEEEEEEEEEEEEEEEEE	TRAV27*00(243.7)		TRAJ58*00(238.9)	TRAC*00(105.7)	318|328|348|0|10||50.0		29|52|83|16|39||115.0												TGTGCAGGAGATCGGGCCAGTGGCTCTAGGTTGACCTTT	36								CAGDRASGSRLTF		:::::::::0:0:10:::::16:-9:39:::
133	15	0.000494854	TGTGCCAGCGGACAGGGGTCCACTGAAGCTTTCTTT	EEEEEEEEEEEEEEEEEEEEEEEEEEEEEEEEEEEE	TRBV25-1*00(182.6)	TRBD1*00(45)	TRBJ1-1*00(176.3)	TRBC1*00(226.3),TRBC2*00(215.6)	327|336|364|0|9||45.0	13|22|36|9|18||45.0	24|40|68|20|36||80.0	;											TGTGCCAGCGGACAGGGGTCCACTGAAGCTTTCTTT	36								CASGQGSTEAFF		:::::::::0:-8:9:9:-1:-2:18:20:-4:36:::
134	15	0.000494854	TGTGCCAGCAGTTACCCCAGCCATGGCTACACCTTC	EEEEEEEEEEEEEEEEEEEEEEEEEEEEEEEEEEEE	TRBV6-2*00(252.6),TRBV6-3*00(252.6)		TRBJ1-2*00(194.7)	TRBC1*00(180.3)	327|342|364|0|15||75.0;327|342|364|0|15||75.0		26|40|68|22|36||70.0												TGTGCCAGCAGTTACCCCAGCCATGGCTACACCTTC	36								CASSYPSHGYTF		:::::::::0:-2:15:::::22:-6:36:::
135	15	0.000494854	TGTGCTGCGTGGGAACATTATAAGAAACTCTTT	EEEEEEEEEEEEEEEEEEEEEEEEEEEEEEEEE	TRGV10*00(260.5)		TRGJ1*00(182.3),TRGJ2*00(182.3)	TRGC1*00(117.9)	342|356|380|0|14||70.0		25|42|70|16|33||85.0;25|42|70|16|33||85.0												TGTGCTGCGTGGGAACATTATAAGAAACTCTTT	36								CAAWEHYKKLF		:::::::::0:-4:14:::::16:-5:33:::
136	14	0.000461863	TGTGCCAGCAGTTACTCGGGCCTCGGGACAGGGGATGGCTACACCTTC	EEEEEEEEEEEEEEEEEEEEEEEEEEEEEEEEEEEEEEEEEEEEEEEE	TRBV6-5*00(263)	TRBD1*00(55)	TRBJ1-2*00(170.4)	TRBC1*00(105.2)	327|345|364|0|18||90.0	11|22|36|23|34||55.0	26|40|68|34|48||70.0												TGTGCCAGCAGTTACTCGGGCCTCGGGACAGGGGATGGCTACACCTTC	36								CASSYSGLGTGDGYTF		:::::::::0:1:18:23:1:-2:34:34:-6:48:::
137	14	0.000461863	TGTGCCAGCAGCTCTCCGACAGGGGGCCCCACCCAGGAGCAGTTCTTC	EEEEEEEEEEEEEEEEEEEEEEEEEEEEEEEEEEEEEEEEEEEEEEEE	TRBV9*00(279.5)	TRBD1*00(50)	TRBJ2-1*00(138.6)	TRBC2*00(139.3),TRBC1*00(126.2)	327|339|363|0|12||60.0	14|24|36|17|27||50.0	30|42|70|36|48||60.0	;											TGTGCCAGCAGCTCTCCGACAGGGGGCCCCACCCAGGAGCAGTTCTTC	36								CASSSPTGGPTQEQFF		:::::::::0:-4:12:17:-2:0:27:36:-10:48:::
138	14	0.000461863	TGTGCCAGCAGCCTACACCTACAGGGGGCGAGGACTGAAGCTTTCTTT	EEEEEEEEEEEEEEEEEEEEEEEEEEEEEEEEEEEEEEEEEEEEEEEE	TRBV7-9*00(243.6)	TRBD1*00(50)	TRBJ1-1*00(167.5)	TRBC1*00(88)	330|342|367|0|12||60.0	15|25|36|20|30||50.0	25|40|68|33|48||75.0												TGTGCCAGCAGCCTACACCTACAGGGGGCGAGGACTGAAGCTTTCTTT	36								CASSLHLQGARTEAFF		:::::::::0:-5:12:20:-3:1:30:33:-5:48:::
139	14	0.000461863	TGCGCCAGCAGCAATTCGCCGGAGACCCAGTACTTC	EEEEEEEEEEEEEEEEEEEEEEEEEEEEEEEEEEEE	TRBV4-1*00(253.5)		TRBJ2-5*00(197.1)	TRBC2*00(189.6),TRBC1*00(170.4)	327|339|364|0|12||60.0		25|40|68|21|36||75.0	;											TGCGCCAGCAGCAATTCGCCGGAGACCCAGTACTTC	36								CASSNSPETQYF		:::::::::0:-5:12:::::21:-5:36:::
140	14	0.000461863	TGTGCCACCTGGGACAGGATTATAAGAAACTCTTT	EEEEEEEEEEEEEEEEEEEEEEEEEEEEEEEEEEE	TRGV7*00(254)		TRGJ1*00(195),TRGJ2*00(195)	TRGC2*00(132.1),TRGC1*00(124.1)	335|353|373|0|18||90.0		25|42|70|18|35||85.0;25|42|70|18|35||85.0	;											TGTGCCACCTGGGACAGGATTATAAGAAACTCTTT	36								CATWDR_YKKLF		:::::::::0:0:18:::::18:-5:35:::
141	13	0.000428873	TGCGCCAGCAGCCAAGATCTTCCGGGGGGCCTCCTGTCCTACGAGCAGTACTTC	EEEEEEEEEEEEEEEEEEEEEEEEEEEEEEEEEEEEEEEEEEEEEEEEEEEEEE	TRBV4-3*00(394.1)	TRBD1*00(33),TRBD2*00(29)	TRBJ2-7*00(158.1)	TRBC2*00(73.4)	327|348|364|0|21||105.0	19|32|36|23|36|SC23GSC27T|33.0;29|38|48|25|34|SC32G|29.0	21|39|67|36|54||90.0												TGCGCCAGCAGCCAAGATCTTCCGGGGGGCCTCCTGTCCTACGAGCAGTACTTC	36								CASSQDLPGGLLSYEQYF		:::::::::0:4:21:23:-7:8:36:36:-1:54:::
142	13	0.000428873	TGTGCCAGCAGCCCCGGGACAGGGTAGGAGGTCAGCCCCAGCATTTT	EEEEEEEEEEEEEEEEEEEEEEEEEEEEEEEEEEEEEEEEEEEEEEE	TRBV7-4*00(219.2)	TRBD1*00(60)	TRBJ1-5*00(165.8)	TRBC1*00(177.3)	330|342|367|0|12||60.0	9|21|36|12|24||60.0	26|42|70|31|47||80.0												TGTGCCAGCAGCCCCGGGACAGGGTAGGAGGTCAGCCCCAGCATTTT	36								CASSPGTG_GGQPQHF		:::::::::0:-5:12:12:3:-3:24:31:-6:47:::
143	13	0.000428873	TGTGCCTTGTGGGAGTCAGGGTTGGGCAAAAAAATCAAGGTATTT	EEEENNNNNNNNNNNNNNNNNNNNNNNNNNNNNNNNNNNNNNNNE	TRGV9*00(261.5)		TRGJP*00(199.6)	TRGC1*00(120.4)	348|363|386|0|15||75.0		29|54|82|20|45||125.0												TGTGCCTTGTGGGAGTCAGGGTTGGGCAAAAAAATCAAGGTATTT	36								CALWESGLGKKIKVF		:::::::::0:-3:15:::::20:-9:45:::
144	13	0.000428873	TGTGCAGGAGCTTGGGCAGAAACCAGTGGCTCTAGGTTGACCTTT	EEEEEEEEEEEEEEEEEEEEEEEEEEEEEEEEEEEEEEEEEEEEE	TRAV27*00(235)		TRAJ58*00(247.1)	TRAC*00(100.8)	318|330|348|0|12||60.0		24|52|83|17|45||140.0												TGTGCAGGAGCTTGGGCAGAAACCAGTGGCTCTAGGTTGACCTTT	36								CAGAWAETSGSRLTF		:::::::::0:2:12:::::17:-4:45:::
145	13	0.000428873	TGCAGCGACCTGACTGGGGGGGCTATGAACACTGAAGCTTTCTTT	EEEEEEEEEEEEEEEEEEEEEEEEEEEEEEEEEEEEEEEEEEEEE	TRBV29-1*00(245.6)	TRBD1*00(30)	TRBJ1-1*00(182.2)	TRBC1*00(136.7)	321|328|355|0|7||35.0	18|24|36|17|23||30.0	19|40|68|24|45||105.0												TGCAGCGACCTGACTGGGGGGGCTATGAACACTGAAGCTTTCTTT	36								CSDLTGGAMNTEAFF		:::::::::0:-7:7:17:-6:0:23:24:1:45:::
146	13	0.000428873	TGTGCCAGTGGAGGCTACACAGACACCATATATTTT	EEEEEEEEEEEEEEEEEEEEEEEEEEEEEEEEEEEE	TRBV6-6*00(297.7)	TRBD2*00(25)	TRBJ1-3*00(161.8)	TRBC1*00(158.6)	327|335|364|0|8||40.0	26|31|48|9|14||25.0	28|42|70|22|36||70.0												TGTGCCAGTGGAGGCTACACAGACACCATATATTTT	36								CASGGYTDTIYF		:::::::::0:-9:8:9:-10:-1:14:22:-8:36:::
147	13	0.000428873	TGTCAGCAATAACACGTGGTCCCACTACACGTTC	EEEEEEEEEEEEEEEEEEEEEEEEEEEEEEEEEE	IGKV3-15*00(194.2)		IGKJ2*00(126)	IGKC*00(144.8)	321|329|365|0|8||40.0		22|31|59|25|34|ST27GST30C|13.0												TGTCAGCAATAACACGTGGTCCCACTACACGTTC	36								CQQ*HV_SHYTF		:::::::::0:-16:8:::::25:-2:34:::
148	12	0.000395883	TGCATCCTGAGAGACGATTATGGAGGAAGCCAAGGAAATCTCATCTTT	EEEEEEEEEEEEEEEEEEEEEEEEEEEEEEEEEEEEEEEEEEEEEEEE	TRAV26-2*00(260.8)		TRAJ42*00(302.5)	TRAC*00(83.7)	312|328|347|0|16||80.0		23|55|86|16|48||160.0												TGCATCCTGAGAGACGATTATGGAGGAAGCCAAGGAAATCTCATCTTT	36								CILRDDYGGSQGNLIF		:::::::::0:1:16:::::16:-3:48:::
149	12	0.000395883	TGTGCTACGGCTTTTCAAACTGGGGCAAACAACCTCTTCTTT	EEEEEEEEEEEEEEEEEEEEEEEEEEEEEEEEEEEEEEEEEE	TRAV17*00(205.8)		TRAJ36*00(212.5)	TRAC*00(197.8)	324|334|357|0|10||50.0		20|48|79|14|42||140.0												TGTGCTACGGCTTTTCAAACTGGGGCAAACAACCTCTTCTTT	36								CATAFQTGANNLFF		:::::::::0:-3:10:::::14:0:42:::
150	12	0.000395883	TGTGCCAGCAGCTTGGGACAGGGGACCAAGGTCCAGCATTTT	EEEEEEEEEEEEEEEEEEEEEEEEEEEEEEEEEEEEEEEEEE	TRBV5-6*00(280)	TRBD1*00(40)	TRBJ1-5*00(158.2)	TRBC1*00(92.5)	327|343|363|0|16||80.0	14|22|36|16|24||40.0	32|42|70|32|42||50.0												TGTGCCAGCAGCTTGGGACAGGGGACCAAGGTCCAGCATTTT	36								CASSLGQGTKVQHF		:::::::::0:0:16:16:-2:-2:24:32:-12:42:::
151	12	0.000395883	TGTGCCAGTAGCTATGGAGGACAGCCCCAGCATTTT	EEEEEEEEEEEEEEEEEEEEEEEEEEEEEEEEEEEE	TRBV19*00(360.8)	TRBD2*00(25)	TRBJ1-5*00(187.9)	TRBC1*00(87.9)	327|338|364|0|11||55.0	26|31|48|15|20||25.0	27|42|70|21|36||75.0												TGTGCCAGTAGCTATGGAGGACAGCCCCAGCATTTT	36								CASSYGGQPQHF		:::::::::0:-6:11:15:-10:-1:20:21:-7:36:::
152	12	0.000395883	TGTGCTGTAGGGGGTTACCAGAAAGTTACCTTT	EEEEEEEEEEEEEEEEEEEEEEEEEEEEEEEEE	TRAV36DV7*00(291.1)		TRAJ13*00(203)	TRAC*00(160.4)	327|335|360|0|8||40.0		28|52|83|9|33||120.0												TGTGCTGTAGGGGGTTACCAGAAAGTTACCTTT	36								CAVGGYQKVTF		:::::::::0:-5:8:::::9:-8:33:::
153	11	0.000362893	TGTGCCAGCAGTCCCGGGACAGGGAAGAACACTGAAGCTTTCTTT	EEEEEEEEEEEEEEEEEEEEEEEEEEEEEEEEEEEEEEEEEEEEE	TRBV12-3*00(295.8)	TRBD1*00(60)	TRBJ1-1*00(188.6)	TRBC1*00(132.1),TRBC2*00(121.9)	330|342|367|0|12||60.0	9|21|36|12|24||60.0	21|40|68|26|45||95.0	;											TGTGCCAGCAGTCCCGGGACAGGGAAGAACACTGAAGCTTTCTTT	36								CASSPGTGKNTEAFF		:::::::::0:-5:12:12:3:-3:24:26:-1:45:::
154	11	0.000362893	TGTGCCAGCAGTCACGGGACAGGGAGCTCCTACGAGCAGTACTTC	EEEEEEEEEEEEEEEEEEEEEEEEEEEEEEEEEEEEEEEEEEEEE	TRBV6-5*00(301.4)	TRBD1*00(40)	TRBJ2-7*00(217.7)	TRBC2*00(100.9),TRBC1*00(95.1)	327|339|364|0|12||60.0	11|19|36|14|22||40.0	16|39|67|22|45||115.0	;											TGTGCCAGCAGTCACGGGACAGGGAGCTCCTACGAGCAGTACTTC	36								CASSHGTGSSYEQYF		:::::::::0:-5:12:14:1:-5:22:22:4:45:::
155	11	0.000362893	TGTGCCAGCAGGACGGGATATGGCTACACCTTC	EEEEEEEEEEEEEEEEEEEEEEEEEEEEEEEEE	TRBV6-5*00(322.3)	TRBD1*00(25),TRBD2*00(25)	TRBJ1-2*00(210)	TRBC1*00(36.7)	327|338|364|0|11||55.0	11|16|36|13|18||25.0;15|20|48|13|18||25.0	25|40|68|18|33||75.0												TGTGCCAGCAGGACGGGATATGGCTACACCTTC	36								CASRTGYGYTF		:::::::::0:-6:11:13:1:-8:18:18:-5:33:::
156	10	0.000329902	TGCGCCAGCAGCCAAGATCTGGGCAGGGGGCTCTTCTCTGGGGCCAACGTCCTGACTTTC	EEEEEEEEEEEEEEEEEEEEEEEEEEEEEEEEEEEEEEEEEEEEEEEEEEEEEEEEEEEE	TRBV4-3*00(194.5)	TRBD1*00(35)	TRBJ2-6*00(176.5)	TRBC2*00(244.9),TRBC1*00(214.9)	327|351|364|0|24|ST347G|104.0	17|24|36|24|31||35.0	20|45|73|35|60||125.0	;											TGCGCCAGCAGCCAAGATCTGGGCAGGGGGCTCTTCTCTGGGGCCAACGTCCTGACTTTC	36								CASSQDLGRGLFSGANVLTF		:::::::::0:7:24:24:-5:0:31:35:0:60:::
157	10	0.000329902	TGTGCTGTGCGGGTTAGGCGGGGGATCAAAGCTGCAGGCAACAAGCTAACTTTT	EEEEEEEEEEEEEEEEEEEEEEEEEEEEEEEEEEEEEEEEEEEEEEEEEEEEEE	TRAV20*00(157)		TRAJ17*00(232.5)	TRAC*00(212)	324|334|357|0|10||50.0		21|52|83|23|54||155.0												TGTGCTGTGCGGGTTAGGCGGGGGATCAAAGCTGCAGGCAACAAGCTAACTTTT	36								CAVRVRRGIKAAGNKLTF		:::::::::0:-3:10:::::23:-1:54:::
158	10	0.000329902	TGTGCCAGCAGAGAAACGGGACAGGGGGGGGGTTCACCCCTCCACTTT	EEEEEEEEEEEEEEEEEEEEEEEEEEEEEEEEEEEEEEEEEEEEEEEE	TRBV27*00(179.3)	TRBD1*00(60)	TRBJ1-6*00(192.2)	TRBC1*00(78.8)	327|338|364|0|11||55.0	11|23|36|16|28||60.0	29|45|73|32|48||80.0												TGTGCCAGCAGAGAAACGGGACAGGGGGGGGGTTCACCCCTCCACTTT	36								CASRETGQGGGSPLHF		:::::::::0:-6:11:16:1:-1:28:32:-9:48:::
159	10	0.000329902	TGTGTTGTGAGTGATCGGGCGGGAGGTGCTGACGGACTCACCTTT	EEEENNNNNNNNNNNNNNNNNNNNNNNNNNNNNNNNNNNNNNNEE	TRAV8-2*00(442.2),TRAV8-4*00(405)		TRAJ45*00(250.3)	TRAC*00(38)	327|343|361|0|16||80.0;327|343|361|0|16|SC331T|64.0		31|55|86|21|45||120.0												TGTGTTGTGAGTGATCGGGCGGGAGGTGCTGACGGACTCACCTTT	36								CVVSDRAGGADGLTF		:::::::::0:2:16:::::21:-11:45:::
160	10	0.000329902	TGTGCTTGCCTGGGGAGTTGGGGAGGTGCTGACGGACTCACCTTT	EEEEEEEEEEEEEEEEEEEEEEEEEEEEEEEEEEEEEEEEEEEEE	TRAV38-1*00(203.9)		TRAJ45*00(229.4)	TRAC*00(43.3)	333|340|370|0|7||35.0		31|55|86|21|45||120.0												TGTGCTTGCCTGGGGAGTTGGGGAGGTGCTGACGGACTCACCTTT	36								CACLGSWGGADGLTF		:::::::::0:-10:7:::::21:-11:45:::
161	10	0.000329902	TGTGCCAGCTCACCCACTAGACAGGACACGTACGAGCAGTACTTC	EEEEEEEEEEEEEEEEEEEEEEEEEEEEEEEEEEEEEEEEEEEEE	TRBV18*00(260.7)	TRBD1*00(30)	TRBJ2-7*00(167)	TRBC2*00(185),TRBC1*00(169)	330|344|367|0|14||70.0	14|20|36|19|25||30.0	24|39|67|30|45||75.0	;											TGTGCCAGCTCACCCACTAGACAGGACACGTACGAGCAGTACTTC	36								CASSPTRQDTYEQYF		:::::::::0:-3:14:19:-2:-4:25:30:-4:45:::
162	10	0.000329902	TGTGCCGTCTTTGCATCAGGAGGAAGCTACATACCTACATTT	EEEEEEEEEEEEEEEEEEEEEEEEEEEEEEEEEEEEEEEEEE	TRAV12-2*00(375.9)		TRAJ6*00(224.3)	TRAC*00(39.3)	330|338|363|0|8||40.0		20|51|82|11|42||155.0												TGTGCCGTCTTTGCATCAGGAGGAAGCTACATACCTACATTT	36								CAVFASGGSYIPTF		:::::::::0:-5:8:::::11:0:42:::
163	10	0.000329902	TGTGCAGCTGATTCAGGAGGAGGTGCTGACGGACTCACCTTT	EEEEEEEEEEEEEEEEEEEEEEEEEEEEEEEEEEEEEEEEEE	TRAV29DV5*00(240.5)		TRAJ45*00(294)	TRAC*00(123.5)	345|353|378|0|8||40.0		23|55|86|10|42||160.0												TGTGCAGCTGATTCAGGAGGAGGTGCTGACGGACTCACCTTT	36								CAADSGGGADGLTF		:::::::::0:-5:8:::::10:-3:42:::
164	10	0.000329902	TGTGCTGCGTGGGCGGAAGATTATTATAAGAAACTCTTT	EEEEEEEEEEEEEEEEEEEEEEEEEEEEEEEEEEEEEEE	TRGV10*00(286.9)		TRGJ1*00(182.5),TRGJ2*00(182.5)	TRGC2*00(65.9),TRGC1*00(62.7)	342|355|380|0|13||65.0		22|42|70|19|39||100.0;22|42|70|19|39||100.0	;											TGTGCTGCGTGGGCGGAAGATTATTATAAGAAACTCTTT	36								CAAWAEDYYKKLF		:::::::::0:-5:13:::::19:-2:39:::
165	10	0.000329902	TGTGCTGGGCAGACTCAGGGAGCCCAGAAGCTGGTATTT	EEEEEEEEEEEEEEEEEEEEEEEEEEEEEEEEEEEEEEE	TRAV35*00(206.5)		TRAJ54*00(229)	TRAC*00(150.5)	318|330|350|0|12||60.0		24|49|80|14|39||125.0												TGTGCTGGGCAGACTCAGGGAGCCCAGAAGCTGGTATTT	36								CAGQTQGAQKLVF		:::::::::0:0:12:::::14:-4:39:::
166	10	0.000329902	TGTGCCACCAGCAGAGAGGGGGGAGAGACCCAGTACTTC	EEEEEEEEEEEEEEEEEEEEEEEEEEEEEEEEEEEEEEE	TRBV15*00(268.3)	TRBD1*00(25)	TRBJ2-5*00(149.4)	TRBC2*00(180.4),TRBC1*00(157.1)	327|344|364|0|17||85.0	18|23|36|17|22||25.0	24|40|68|23|39||80.0	;											TGTGCCACCAGCAGAGAGGGGGGAGAGACCCAGTACTTC	36								CATSREGGETQYF		:::::::::0:0:17:17:-6:-1:22:23:-4:39:::
167	10	0.000329902	TGTGCCAGCAGCCCGGACAGCTTTAGCGAGCAGTACTTC	EEEEEEEEEEEEEEEEEEEEEEEEEEEEEEEEEEEEEEE	TRBV7-6*00(260.9)	TRBD1*00(30)	TRBJ2-7*00(182.5)	TRBC2*00(147.8),TRBC1*00(138.2)	330|342|367|0|12||60.0	13|19|36|14|20||30.0	26|39|67|26|39||65.0	;											TGTGCCAGCAGCCCGGACAGCTTTAGCGAGCAGTACTTC	36								CASSPDSFSEQYF		:::::::::0:-5:12:14:-1:-5:20:26:-6:39:::
168	10	0.000329902	TGTGCAATGAGAGAGGGCGGATCTGAAAAGCTGGTCTTT	EEEEENNNNNNNNNNNNNNNNNNNNNNNNNNEEEEEEEE	TRAV14DV4*00(329.9)		TRAJ57*00(196)	TRAC*00(59.5)	333|351|370|0|18||90.0		26|52|83|13|39||130.0												TGTGCAATGAGAGAGGGCGGATCTGAAAAGCTGGTCTTT	36								CAMREGGSEKLVF		:::::::::0:1:18:::::13:-6:39:::
169	10	0.000329902	TGTGCCCGGGGGGCAACAATGACATGCGCTTT	EEEEEEEEEEEEEEEEEEEEEEEEEEEEEEEE	TRAV13-1*00(319.5)		TRAJ43*00(160)	TRAC*00(118.5)	324|329|357|0|5||25.0		25|43|74|14|32||90.0												TGTGCCCGGGGGGCAACAATGACATGCGCTTT	36								CARGA_NDMRF		:::::::::0:-8:5:::::14:-5:32:::
170	9	0.000296912	TGTGCTGTGAGTGACGGGTCCCAGATGGATAGCAACTATCAGTTAATCTGG	EEEEEEEEEEEEEEEEEEEEEEEEEEEEEEEEEEEEEEEEEEEEEEEEEEE	TRAV8-6*00(210.3)		TRAJ33*00(198.3)	TRAC*00(103.3)	327|341|361|0|14||70.0		19|46|77|24|51||135.0												TGTGCTGTGAGTGACGGGTCCCAGATGGATAGCAACTATCAGTTAATCTGG	36								CAVSDGSQMDSNYQLIW		:::::::::0:0:14:::::24:1:51:::
171	9	0.000296912	TGTGCCAGCAGCTTAGTAGGGGACAGGGTTGCAAATGAAAAACTGTTTTTT	EEEEEEEEEEEEEEEEEEEEEEEEEEEEEEEEEEEEEEEEEEEEEEEEEEE	TRBV7-2*00(198.9)	TRBD1*00(45)	TRBJ1-4*00(182.8)	TRBC1*00(162.4),TRBC2*00(150)	330|346|367|0|16||80.0	12|21|36|19|28||45.0	25|43|71|33|51||90.0	;											TGTGCCAGCAGCTTAGTAGGGGACAGGGTTGCAAATGAAAAACTGTTTTTT	36								CASSLVGDRVANEKLFF		:::::::::0:-1:16:19:0:-3:28:33:-5:51:::
172	9	0.000296912	TGTGCTGCGTGGGATGGTTTTGGTACCACTGGTTGGTTCAAGATATTT	EEEENNNNNNNNNNNNNNNNNNNNNNNNNNNNNNNNNNNNNNNNEEEE	TRGV10*00(228.9)		TRGJP1*00(246.6)	TRGC1*00(142.2)	342|357|380|0|15||75.0		21|46|80|23|48||125.0												TGTGCTGCGTGGGATGGTTTTGGTACCACTGGTTGGTTCAAGATATTT	36								CAAWDGFGTTGWFKIF		:::::::::0:-3:15:::::23:-1:48:::
173	9	0.000296912	TGTGCCAGCAGCTTACAGGGGGAATCCTACAATGAGCAGTTCTTC	EEEEEEEEEEEEEEEEEEEEEEEEEEEEEEEEEEEEEEEEEEEEE	TRBV12-3*00(286.3),TRBV12-4*00(286.3)	TRBD1*00(35)	TRBJ2-1*00(222.6)	TRBC2*00(124.4),TRBC1*00(117.3)	330|345|367|0|15|ST341C|59.0;330|345|367|0|15|ST341C|59.0	16|23|36|15|22||35.0	21|42|70|24|45||105.0	;											TGTGCCAGCAGCTTACAGGGGGAATCCTACAATGAGCAGTTCTTC	36								CASSLQGESYNEQFF		:::::::::0:-2:15:15:-4:-1:22:24:-1:45:::
174	9	0.000296912	TGTGCCAGCAGGGGAGGACTAGCGGGGGGGAATGAGCAGTTCTTC	EEEEEEEEEEEEEEEEEEEEEEEEEEEEEEEEEEEEEEEEEEEEE	TRBV6-1*00(195)	TRBD2*00(59)	TRBJ2-1*00(168.3)	TRBC2*00(288.3),TRBC1*00(272.3)	327|338|364|0|11||55.0	17|32|48|15|30|SA28G|59.0	27|42|70|30|45||75.0	;											TGTGCCAGCAGGGGAGGACTAGCGGGGGGGAATGAGCAGTTCTTC	36								CASRGGLAGGNEQFF		:::::::::0:-6:11:15:-1:0:30:30:-7:45:::
175	9	0.000296912	TGTGCCAGCAGCTTAGCCCAGGGGAATGAGCAGTTCTTC	EEEENNNNNNNNNNNNNNNNNNNNNNNNNNNNNNNNNNE	TRBV7-9*00(351.4)	TRBD1*00(30)	TRBJ2-1*00(168.9)	TRBC2*00(255.9)	330|347|367|0|17||85.0	16|22|36|18|24||30.0	27|42|70|24|39||75.0												TGTGCCAGCAGCTTAGCCCAGGGGAATGAGCAGTTCTTC	36								CASSLAQGNEQFF		:::::::::0:0:17:18:-4:-2:24:24:-7:39:::
176	9	0.000296912	TGTGCCTTGTGGGAGGTCCTAGG	EEEEEEEEEEEEEEEEEEEEEEE	TRGV9*00(231.7)		TRGJ1*00(114.7),TRGJ2*00(114.7)	TRGC1*00(100.6),TRGC2*00(97)	348|365|386|0|17||85.0		42|42|70|23|23||0.0;42|42|70|23|23||0.0	;											TGTGCCTTGTGGGAGGTCCTAGG	36								CALW_GPR		:::::::::0:-1:17:::::23:-22:23:::
177	8	0.000263922	TGTGCTGTGGGAAGTAATGCTGGTGGTACTAGCTATGGAAAGCTGACATTT	EEEEEEEEEEEEEEEEEEEEEEEEEEEEEEEEEEEEEEEEEEEEEEEEEEE	TRAV22*00(214.4)		TRAJ52*00(260)	TRAC*00(131.9)	318|328|351|0|10||50.0		21|58|89|14|51||185.0												TGTGCTGTGGGAAGTAATGCTGGTGGTACTAGCTATGGAAAGCTGACATTT	36								CAVGSNAGGTSYGKLTF		:::::::::0:-3:10:::::14:-1:51:::
178	8	0.000263922	TGTGCCAGCAGCCCGGGAGGGGAAGCTCTGGAAACACCATATATTTT	EEEEEEEEEEEEEEEEEEEEEEEEEEEEEEEEEEEEEEEEEEEEEEE	TRBV9*00(255.6)	TRBD2*00(40)	TRBJ1-3*00(165.6)	TRBC1*00(139.4),TRBC2*00(137.4)	327|339|363|0|12||60.0	24|32|48|13|21||40.0	18|42|70|23|47||120.0	;											TGTGCCAGCAGCCCGGGAGGGGAAGCTCTGGAAACACCATATATTTT	36								CASSPGGE_SGNTIYF		:::::::::0:-4:12:13:-8:0:21:23:2:47:::
179	8	0.000263922	TGTGTGGTGAACATTCTTGGAGGAAGCCAAGGAAATCTCATCTTT	EEEEEEEEEEEEEEEEEEEEEEEEEEEEEEEEEEEEEEEEEEEEE	TRAV12-1*00(221.9)		TRAJ42*00(242.5)	TRAC*00(97.5)	324|338|357|0|14||70.0		27|55|86|17|45||140.0												TGTGTGGTGAACATTCTTGGAGGAAGCCAAGGAAATCTCATCTTT	36								CVVNILGGSQGNLIF		:::::::::0:1:14:::::17:-7:45:::
180	8	0.000263922	TGTGCTGCTTCCCCCGTTTCAAATTCCGGGTATGCACTCAACTTC	EEEEEEEEEEEEEEEEEEEEEEEEEEEEEEEEEEEEEEEEEEEEE	TRAV3*00(318.9)		TRAJ41*00(204.3)	TRAC*00(53.6)	327|334|363|0|7||35.0		24|51|82|18|45||135.0												TGTGCTGCTTCCCCCGTTTCAAATTCCGGGTATGCACTCAACTTC	36								CAASPVSNSGYALNF		:::::::::0:-9:7:::::18:-4:45:::
181	8	0.000263922	TGTGCAGCAAGCATAGGAAACTTTGGAAATGAGAAATTAACCTTT	EEEEEEEEEEEEEEEEEEEEEEEEEEEEEEEEEEEEEEEEEEEEE	TRAV23DV6*00(371.3)		TRAJ48*00(251.3)	TRAC*00(8.1)	351|365|384|0|14||70.0		25|52|83|18|45||135.0												TGTGCAGCAAGCATAGGAAACTTTGGAAATGAGAAATTAACCTTT	36								CAASIGNFGNEKLTF		:::::::::0:1:14:::::18:-5:45:::
182	8	0.000263922	TGTGCAGGAGTAGGTCAGGAGGAGGTGCTGACGGACTCACCTTT	EEEEEEEEEEEEEEEEEEEEEEEEEEEEEEEEEEEEEEEEEEEE	TRAV27*00(138.3)		TRAJ45*00(231.3)	TRAC*00(95)	318|328|348|0|10||50.0		25|55|86|14|44||150.0												TGTGCAGGAGTAGGTCAGGAGGAGGTGCTGACGGACTCACCTTT	36								CAGVGQE_GADGLTF		:::::::::0:0:10:::::14:-5:44:::
183	8	0.000263922	TGTGCCAGCAGCCGGACCGCCTGGGAAGAGACCCAGTACTTC	EEEEEEEEEEEEEEEEEEEEEEEEEEEEEEEEEEEEEEEEEE	TRBV7-9*00(261.1)		TRBJ2-5*00(163.8)	TRBC2*00(224.4),TRBC1*00(208.4)	330|342|367|0|12||60.0		23|40|68|25|42||85.0	;											TGTGCCAGCAGCCGGACCGCCTGGGAAGAGACCCAGTACTTC	36								CASSRTAWEETQYF		:::::::::0:-5:12:::::25:-3:42:::
184	8	0.000263922	TGTGCTGTGGGCATGGATAGCAACTATCAGTTAATCTGG	EEEEEEEEEEEEEEEEEEEEEEEEEEEEEEEEEEEEEEE	TRAV1-2*00(334)		TRAJ33*00(283.1)	TRAC*00(54.4)	312|321|346|0|9||45.0		18|46|77|11|39||140.0												TGTGCTGTGGGCATGGATAGCAACTATCAGTTAATCTGG	36								CAVGMDSNYQLIW		:::::::::0:-5:9:::::11:2:39:::
185	8	0.000263922	TGTGCTGCGATTGCTACTGGTTGGTTCAAGATATTT	EEEEEEEEEEEEEEEEEEEEEEEEEEEEEEEEEEEE	TRGV10*00(226.1)		TRGJP1*00(229.4)	TRGC1*00(138.5)	342|351|380|0|9||45.0		25|46|80|15|36||105.0												TGTGCTGCGATTGCTACTGGTTGGTTCAAGATATTT	36								CAAIATGWFKIF		:::::::::0:-9:9:::::15:-5:36:::
186	8	0.000263922	TGTGCAGCAGTGGATTCCGGGTATGCACTCAACTTC	EEEEEEEEEEEEEEEEEEEEEEEEEEEEEEEEEEEE	TRAV29DV5*00(196.3)		TRAJ41*00(228.1)		345|354|378|0|9||45.0		28|51|82|13|36||115.0												TGTGCAGCAGTGGATTCCGGGTATGCACTCAACTTC	36								CAAVDSGYALNF		:::::::::0:-4:9:::::13:-8:36:::
187	8	0.000263922	TGTGCAGGGGAAACTGGGGCAAACAACCTCTTCTTT	EEEEEEEEEEEEEEEEEEEEEEEEEEEEEEEEEEEE	TRAV25*00(341.8)		TRAJ36*00(247.5)	TRAC*00(93.1)	318|327|347|0|9||45.0		22|48|79|10|36||130.0												TGTGCAGGGGAAACTGGGGCAAACAACCTCTTCTTT	36								CAGETGANNLFF		:::::::::0:0:9:::::10:-2:36:::
188	8	0.000263922	TGTGCCACCTGGGACAGGCCAGAAGAAACTCTTT	EEEEEEEEEEEEEEEEEEEEEEEEEEEEEEEEEE	TRGV3*00(156.9),TRGV5*00(156.9)		TRGJ1*00(196.3),TRGJ2*00(196.3)	TRGC2*00(247.5)	336|356|374|0|20||100.0;336|356|374|0|20||100.0		30|42|70|22|34||60.0;30|42|70|22|34||60.0												TGTGCCACCTGGGACAGGCCAGAAGAAACTCTTT	36								CATWDR_QKKLF		:::::::::0:2:20:::::22:-10:34:::
189	8	0.000263922	TGTCTACAGCATAATGGTTTCCCTCTCACTTTC	EEEEEEEEEEEEEEEEEEEEEEEEEEEEEEEEE	IGKV1-17*00(314.4)		IGKJ4*00(164.4)	IGKC*00(106.3)	327|351|371|0|24|SA342GSA346T|88.0		21|30|58|24|33||45.0												TGTCTACAGCATAATGGTTTCCCTCTCACTTTC	36								CLQHNGFPLTF		:::::::::0:0:24:::::24:-1:33:::
190	8	0.000263922	TGTGCAGCAAGCAACTTCAACAAATTTTACTTT	EEEEEEEEEEEEEEEEEEEEEEEEEEEEEEEEE	TRAV29DV5*00(222.4)		TRAJ21*00(248.8)	TRAC*00(269.9)	345|357|378|0|12||60.0		22|44|75|11|33||110.0												TGTGCAGCAAGCAACTTCAACAAATTTTACTTT	36								CAASNFNKFYF		:::::::::0:-1:12:::::11:-2:33:::
191	7	0.000230932	TGTGTTGTGAGTGACCTAGGGGTGATATCTAACTTTGGAAATGAGAAATTAACCTTT	EEEEEEEEEEEEEEEEEEEEEEEEEEEEEEEEEEEEEEEEEEEEEEEEEEEEEEEEE	TRAV8-2*00(196.1)		TRAJ48*00(273.6)	TRAC*00(97.1)	327|341|361|0|14||70.0		19|52|83|24|57||165.0												TGTGTTGTGAGTGACCTAGGGGTGATATCTAACTTTGGAAATGAGAAATTAACCTTT	36								CVVSDLGVISNFGNEKLTF		:::::::::0:0:14:::::24:1:57:::
192	7	0.000230932	TGTGCCAGCAGCTTAGGTGACGGACTGCTTAATCAGCCCCAGCATTTT	EEEEEEEEEEEEEEEEEEEEEEEEEEEEEEEEEEEEEEEEEEEEEEEE	TRBV7-8*00(180)	TRBD2*00(25)	TRBJ1-5*00(198.6)	TRBC1*00(231)	330|346|367|0|16||80.0	17|22|48|21|26||25.0	24|42|70|30|48||90.0												TGTGCCAGCAGCTTAGGTGACGGACTGCTTAATCAGCCCCAGCATTTT	36								CASSLGDGLLNQPQHF		:::::::::0:-1:16:21:-1:-10:26:30:-4:48:::
193	7	0.000230932	TGTGCAATGAGAGAGGGCACGGATAGCAGCTATAAATTGATCTTC	EEEEEEEEEEEEEEEEEEEEEEEEEEEEEEEEEEEEEEEEEEEEE	TRAV14DV4*00(371.4)		TRAJ12*00(187)	TRAC*00(123.3)	333|351|370|0|18||90.0		24|49|80|20|45||125.0												TGTGCAATGAGAGAGGGCACGGATAGCAGCTATAAATTGATCTTC	36								CAMREGTDSSYKLIF		:::::::::0:1:18:::::20:-4:45:::
194	7	0.000230932	TGTGCCGTGACCCGGATAGGCTTTGGGAATGTGCTGCATTGC	EEEEEEEEEEEEEEEEEEEEEEEEEEEEEEEEEEEEEEEEEE	TRAV12-2*00(422.9)		TRAJ35*00(240)	TRAC*00(7.9)	330|340|363|0|10||50.0		20|48|79|14|42||140.0												TGTGCCGTGACCCGGATAGGCTTTGGGAATGTGCTGCATTGC	36								CAVTRIGFGNVLHC		:::::::::0:-3:10:::::14:0:42:::
195	7	0.000230932	TGCATCGTCAGACTCTCTTATAACACCGACAAGCTCATCTTT	EEEEEEEEEEEEEEEEEEEEEEEEEEEEEEEEEEEEEEEEEE	TRAV26-1*00(323.6)		TRAJ34*00(206.4)	TRAC*00(116.4)	312|324|348|0|12||60.0		20|47|78|15|42||135.0												TGCATCGTCAGACTCTCTTATAACACCGACAAGCTCATCTTT	36								CIVRLSYNTDKLIF		:::::::::0:-4:12:::::15:0:42:::
196	7	0.000230932	TGTGCTGTCGGAAAATTCAGGGAGCCCAGAAGCTGGTATTT	EEEEEEEEEEEEEEEEEEEEEEEEEEEEEEEEEEEEEEEEE	TRAV41*00(156.4)		TRAJ54*00(242.9)	TRAC*00(220)	324|333|356|0|9||45.0		21|49|80|13|41||140.0												TGTGCTGTCGGAAAATTCAGGGAGCCCAGAAGCTGGTATTT	36								CAVGKFR_AQKLVF		:::::::::0:-3:9:::::13:-1:41:::
197	7	0.000230932	TGTGCTGCGGACAACCAGGCAGGAACTGCTCTGATCTTT	EEEEEEEEEEEEEEEEEEEEEEEEEEEEEEEEEEEEEEE	TRAV22*00(268.3)		TRAJ15*00(203.7)	TRAC*00(53.6)	318|329|351|0|11|ST325C|39.0		21|49|80|11|39||140.0												TGTGCTGCGGACAACCAGGCAGGAACTGCTCTGATCTTT	36								CAADNQAGTALIF		:::::::::0:-2:11:::::11:-1:39:::
198	7	0.000230932	TGTGCTCGGACTTACAATAACAATGACATGCGCTTT	EEEEEEEEEEEEEEEEEEEEEEEEEEEEEEEEEEEE	TRAV19*00(402)		TRAJ43*00(210)	TRAC*00(108.6)	333|340|370|0|7||35.0		19|43|74|12|36||120.0												TGTGCTCGGACTTACAATAACAATGACATGCGCTTT	36								CARTYNNNDMRF		:::::::::0:-10:7:::::12:1:36:::
199	7	0.000230932	TGTGCTGTGTCAGGAGGAAGCTACATACCTACATTT	EEEEEEEEEEEEEEEEEEEEEEEEEEEEEEEEEEEE	TRAV21*00(229.3)		TRAJ6*00(251.4)	TRAC*00(12.9)	324|333|356|0|9||45.0		24|51|82|9|36||135.0												TGTGCTGTGTCAGGAGGAAGCTACATACCTACATTT	36								CAVSGGSYIPTF		:::::::::0:-3:9:::::9:-4:36:::
200	7	0.000230932	TGTGCCACCTGGGACGGGCCGGAGAAACTCTTT	EEEEEEEEEEEEEEEEEEEEEEEEEEEEEEEEE	TRGV2*00(177.6)		TRGJ1*00(186.4),TRGJ2*00(186.4)	TRGC2*00(264.3)	336|356|374|0|20||100.0		31|42|70|22|33||55.0;31|42|70|22|33||55.0												TGTGCCACCTGGGACGGGCCGGAGAAACTCTTT	36								CATWDGPEKLF		:::::::::0:2:20:::::22:-11:33:::
201	7	0.000230932	TGTGCGAGGAGTACTACTGG	EEEEEEEEEEEEEEEEEEEE	IGHV3-30*00(358.9)		IGHJ4*00(133.6)	IGHG1*00(140.6)	342|350|373|0|8||40.0		29|37|68|12|20||40.0												TGTGCGAGGAGTACTACTGG	36								CAR_YYW		:::::::::0:-3:8:::::12:-9:20:::
202	6	0.000197941	TGTGCTGTTCACTCTAATGCTGGTGGTACTAGCTATGGAAAGCTGACATTT	EEEEEEEEEEEEEEEEEEEEEEEEEEEEEEEEEEEEEEEEEEEEEEEEEEE	TRAV8-3*00(276.5)		TRAJ52*00(282.5)		327|335|361|0|8||40.0		20|58|89|13|51||190.0												TGTGCTGTTCACTCTAATGCTGGTGGTACTAGCTATGGAAAGCTGACATTT	36								CAVHSNAGGTSYGKLTF		:::::::::0:-6:8:::::13:0:51:::
203	6	0.000197941	TGCATCGTCAGAGTCGCCAAGGGAGAAACCAGTGGCTCTAGGTTGACCTTT	EEEEEEEEEEEEEEEEEEEEEEEEEEEEEEEEEEEEEEEEEEEEEEEEEEE	TRAV26-1*00(259.2)		TRAJ58*00(215.8)	TRAC*00(63.3)	312|329|348|0|17||85.0		24|52|83|23|51||140.0												TGCATCGTCAGAGTCGCCAAGGGAGAAACCAGTGGCTCTAGGTTGACCTTT	36								CIVRVAKGETSGSRLTF		:::::::::0:1:17:::::23:-4:51:::
204	6	0.000197941	TGTGCAGCACCGTCCGCAAAATACCGGCACTGCCAGTAAACTCACCTTT	EEEEEEEEEEEEEEEEEEEEEEEEEEEEEEEEEEEEEEEEEEEEEEEEE	TRAV13-1*00(343.2)		TRAJ44*00(237.5)	TRAC*00(24.2)	324|333|357|0|9||45.0		21|52|83|18|49||155.0												TGTGCAGCACCGTCCGCAAAATACCGGCACTGCCAGTAAACTCACCTTT	36								CAAPSAKY_GTASKLTF		:::::::::0:-4:9:::::18:-1:49:::
205	6	0.000197941	TGTGTTGTGAGCCACTCTAACTTTGGAAATGAGAAATTAACCTTT	EEEEEEEEEEEEEEEEEEEEEEEEEEEEEEEEEEEEEEEEEEEEE	TRAV8-2*00(315.8)		TRAJ48*00(265)	TRAC*00(87.5)	327|338|361|0|11||55.0		22|52|83|15|45||150.0												TGTGTTGTGAGCCACTCTAACTTTGGAAATGAGAAATTAACCTTT	36								CVVSHSNFGNEKLTF		:::::::::0:-3:11:::::15:-2:45:::
206	6	0.000197941	TGTGCCTCGGAGTTGGACTTTGGAAATGAGAAATTAACCTTT	EEEEEEEEEEEEEEEEEEEEEEEEEEEEEEEEEEEEEEEEEE	TRAV17*00(330.8)		TRAJ48*00(220.8)	TRAC*00(59.8)	324|329|357|0|5||25.0		26|52|83|16|42||130.0												TGTGCCTCGGAGTTGGACTTTGGAAATGAGAAATTAACCTTT	36								CASELDFGNEKLTF		:::::::::0:-8:5:::::16:-6:42:::
207	6	0.000197941	TGTGCTGTGAGAGATTACAACTTCAACAAATTTTACTTT	EEEEEEEEEEEEEEEEEEEEEEEEEEEEEEEEEEEEEEE	TRAV1-2*00(295.8)		TRAJ21*00(245)	TRAC*00(180)	312|327|346|0|15||75.0		20|44|75|15|39||120.0												TGTGCTGTGAGAGATTACAACTTCAACAAATTTTACTTT	36								CAVRDYNFNKFYF		:::::::::0:1:15:::::15:0:39:::
208	6	0.000197941	TGTGCTGCGTGGGATTTGGGTATTATAAGAAACTCTTT	EEEEEEEEEEEEEEEEEEEEEEEEEEEEEEEEEEEEEE	TRGV10*00(133.3)		TRGJ1*00(205),TRGJ2*00(205)	TRGC2*00(296.2)	342|358|380|0|16||80.0		24|42|70|20|38||90.0;24|42|70|20|38||90.0												TGTGCTGCGTGGGATTTGGGTATTATAAGAAACTCTTT	36								CAAWDL_YYKKLF		:::::::::0:-2:16:::::20:-4:38:::
209	6	0.000197941	TGTGCAGGACTGCCTCAGGAACCTACAAATACATCTTT	EEEEEEEEEEEEEEEEEEEEEEEEEEEEEEEEEEEEEE	TRAV27*00(202.5)		TRAJ40*00(184)	TRAC*00(244.2)	318|327|348|0|9||45.0		20|50|81|8|38|SA23G|134.0												TGTGCAGGACTGCCTCAGGAACCTACAAATACATCTTT	36								CAGLPQ_TYKYIF		:::::::::0:-1:9:::::8:0:38:::
210	6	0.000197941	TGTGCTGTGAAAGATAGCAACTATCAGTTAATCTGG	EEEEEEEEEEEEEEEEEEEEEEEEEEEEEEEEEEEE	TRAV1-2*00(164.8)		TRAJ33*00(264.2)		312|327|346|0|15|SG322A|59.0		22|46|77|12|36||120.0												TGTGCTGTGAAAGATAGCAACTATCAGTTAATCTGG	36								CAVKDSNYQLIW		:::::::::0:1:15:::::12:-2:36:::
211	6	0.000197941	TGTGCTGTGAGTCGGAGGGAAACAAACTGGTCTTT	EEEEEEEEEEEEEEEEEEEEEEEEEEEEEEEEEEE	TRAV8-6*00(420)		TRAJ47*00(236.8)	TRAC*00(18)	327|339|361|0|12||60.0		28|46|77|17|35||90.0												TGTGCTGTGAGTCGGAGGGAAACAAACTGGTCTTT	36								CAVSRR_NKLVF		:::::::::0:-2:12:::::17:-8:35:::
212	6	0.000197941	TGTCAGGCGTGGGACAGCAGCACGGTC	EEEEEEEEEEEEEEEEEEEEEEEEEEE	IGLV3-1*00(289.8)		IGLJ2*00(122.3),IGLJ3*00(122.3)	IGLC2*00(272.5),IGLC3*00(269.8),IGLC6*00(259.2),IGLC7*00(253.8)	321|344|368|0|23||115.0		28|30|58|25|27||10.0;28|30|58|25|27||10.0	;;;											TGTCAGGCGTGGGACAGCAGCACGGTC	36								CQAWDSSTV		:::::::::0:-4:23:::::25:-8:27:::
213	6	0.000197941	TGTGCAGCACCTAATGACATGCGCTTT	EEEEEEEEEEEEEEEEEEEEEEEEEEE	TRAV13-1*00(288.3)		TRAJ43*00(160.8)	TRAC*00(237.5)	324|333|357|0|9||45.0		28|43|74|12|27||75.0												TGTGCAGCACCTAATGACATGCGCTTT	36								CAAPNDMRF		:::::::::0:-4:9:::::12:-8:27:::
214	5	0.000164951	TGTGCGAGAGATGCCACCCGGGCGGATTATGGTTTTTGGAGTAATTATTATGACCACTGG	EEEEEEEEEEEEEEEEEEEEEEEEEEEEEEEEEEEEEEEEEEEEEEEEEEEEEEEEEEEE	IGHV3-21*00(293.4),IGHV3-48*00(274.2)	IGHD3-3*00(61)	IGHJ4*00(77),IGHJ5*00(72)	IGHG3*00(76),IGHG2*00(66.4)	342|354|373|0|12||60.0;342|354|373|0|12||60.0	33|58|93|25|50|SC37TSA39GSG50ASG51A|61.0	27|37|68|50|60|ST31C|34.0;31|40|71|51|60|SC35A|29.0	;											TGTGCGAGAGATGCCACCCGGGCGGATTATGGTTTTTGGAGTAATTATTATGACCACTGG	36								CARDATRADYGFWSNYYDHW		:::::::::0:1:12:25:-2:-4:50:50:-7:60:::
215	5	0.000164951	TGTGCTGTGAGTGATCGAGGGAAGACCGGCACTGCCAGTAAACTCACCTTT	EEEEEEEEEEEEEEEEEEEEEEEEEEEEEEEEEEEEEEEEEEEEEEEEEEE	TRAV8-4*00(312),TRAV8-2*00(296)		TRAJ44*00(271)	TRAC*00(27)	327|343|361|0|16||80.0;327|343|361|0|16|ST331C|64.0		25|52|83|24|51||135.0												TGTGCTGTGAGTGATCGAGGGAAGACCGGCACTGCCAGTAAACTCACCTTT	36								CAVSDRGKTGTASKLTF		:::::::::0:2:16:::::24:-5:51:::
216	5	0.000164951	TGCATCGTCAGAGTCTACCCCAGGAGGAGGTGCTGACGGACTCACCTTT	EEEEEEEEEEEEEEEEEEEEEEEEEEEEEEEEEEEEEEEEEEEEEEEEE	TRAV26-1*00(315)		TRAJ45*00(240)	TRAC*00(95)	312|327|348|0|15||75.0		26|55|86|20|49||145.0												TGCATCGTCAGAGTCTACCCCAGGAGGAGGTGCTGACGGACTCACCTTT	36								CIVRVYPR_GGADGLTF		:::::::::0:-1:15:::::20:-6:49:::
217	5	0.000164951	TGTGCGAGGAGTGTGTATAGCAGTGGCTGGTTGAACTATGACTACTGG	EEEEEEEEEEEEEEEEEEEEEEEEEEEEEEEEEEEEEEEEEEEEEEEE	IGHV3-30*00(154.2)	IGHD6-19*00(85)	IGHJ4*00(114.6)	IGHG1*00(145.6)	342|350|373|0|8||40.0	23|40|63|14|31||85.0	23|37|68|34|48|ST26A|54.0												TGTGCGAGGAGTGTGTATAGCAGTGGCTGGTTGAACTATGACTACTGG	36								CARSVYSSGWLNYDYW		:::::::::0:-3:8:14:-2:-2:31:34:-3:48:::
218	5	0.000164951	TGTGCTGTCAGCCCCATCACAGGTAGCAACTATCAGTTAATCTGG	EEEEEEEEEEEEEEEEEEEEEEEEEEEEEEEEEEEEEEEEEEEEE	TRAV41*00(327.6)		TRAJ33*00(210)	TRAC*00(76)	324|335|356|0|11||55.0		24|46|77|23|45||110.0												TGTGCTGTCAGCCCCATCACAGGTAGCAACTATCAGTTAATCTGG	36								CAVSPITGSNYQLIW		:::::::::0:-1:11:::::23:-4:45:::
219	5	0.000164951	TGTGGGAGAGATTCAAAGAGTCGCATAGCAGCAACTGTGTACTGG	EEEEEEEEEEEEEEEEEEEEEEEEEEEEEEEEEEEEEEEEEEEEE	IGHV3-7*00(374.2)	IGHD2-2*00(50),IGHD6-13*00(49)	IGHJ4*00(107)	IGHG3*00(71),IGHGP*00(71),IGHG1*00(67.8),IGHG2*00(64.6),IGHG4*00(64.6)	342|354|373|0|12|SC346G|44.0	1|11|93|22|32||50.0;25|38|63|24|37|SG34A|49.0	31|37|68|39|45||30.0	;;;;											TGTGGGAGAGATTCAAAGAGTCGCATAGCAGCAACTGTGTACTGG	36								CGRDSKSRIAATVYW		:::::::::0:1:12:22:30:-51:32:39:-11:45:::
220	5	0.000164951	TGTGCCACCTGGGACGGGGGTCCCCGGTTTATAAGAAACTCTTT	EEEEEEEEEEEEEEEEEEEEEEEEEEEEEEEEEEEEEEEEEEEE	TRGV2*00(213)		TRGJ1*00(157),TRGJ2*00(157)	TRGC2*00(108),TRGC1*00(101.6)	336|354|374|0|18||90.0		26|42|70|28|44||80.0;26|42|70|28|44||80.0	;											TGTGCCACCTGGGACGGGGGTCCCCGGTTTATAAGAAACTCTTT	36								CATWDGG_PVYKKLF		:::::::::0:0:18:::::28:-6:44:::
221	5	0.000164951	TGTGCCAGCAGCCTACACCTACAGGGGGCGAGGACTGAAGCTT	EEEEEEEEEEEEEEEEEEEEEEEEEEEEEEEEEEEEEEEEEEE	TRBV7-9*00(230.8)	TRBD1*00(50)	TRBJ1-1*00(137)	TRBC1*00(201.4),TRBC2*00(182.2)	330|342|367|0|12||60.0	15|25|36|20|30||50.0	38|40|68|41|43||10.0	;											TGTGCCAGCAGCCTACACCTACAGGGGGCGAGGACTGAAGCTT	36								CASSLHL_RGRGLKL		:::::::::0:-5:12:20:-3:1:30:41:-18:43:::
222	5	0.000164951	TGTGCAGCATTGCATGGACACGGGCAGGAGAGCACTTACTTTT	EEEEEEEEEEEEEEEEEEEEEEEEEEEEEEEEEEEEEEEEEEE	TRAV23DV6*00(156)		TRAJ5*00(286)	TRAC*00(228)	351|360|384|0|9||45.0		18|49|80|12|43||155.0												TGTGCAGCATTGCATGGACACGGGCAGGAGAGCACTTACTTTT	36								CAALHGH_GRRALTF		:::::::::0:-4:9:::::12:2:43:::
223	5	0.000164951	TGCATCGTCGTGCAATGCTGGCAACAACCGTAAGCTGATTTGG	EEEEEEEEEEEEEEEEEEEEEEEEEEEEEEEEEEEEEEEEEEE	TRAV26-1*00(97)		TRAJ38*00(258)	TRAC*00(226)	312|321|348|0|9||45.0		21|51|82|13|43||150.0												TGCATCGTCGTGCAATGCTGGCAACAACCGTAAGCTGATTTGG	36								CIVVQCW_NNRKLIW		:::::::::0:-7:9:::::13:-1:43:::
224	5	0.000164951	TGTGCCAGCAGAATTGGGGGGGATACCGGGGAGCTGTTTTTT	EEEEEEEEEEEEEEEEEEEEEEEEEEEEEEEEEEEEEEEEEE	TRBV11-3*00(270)	TRBD1*00(25)	TRBJ2-2*00(155)	TRBC2*00(95),TRBC1*00(87)	330|341|367|0|11||55.0	18|23|36|15|20||25.0	25|43|71|24|42||90.0	;											TGTGCCAGCAGAATTGGGGGGGATACCGGGGAGCTGTTTTTT	36								CASRIGGDTGELFF		:::::::::0:-6:11:15:-6:-1:20:24:-5:42:::
225	5	0.000164951	TGCAGCGTTGAGGGGGACTCTGGGGCCAACGTCCTGACTTTC	EEEEEEEEEEEEEEEEEEEEEEEEEEEEEEEEEEEEEEEEEE	TRBV29-1*00(244)	TRBD1*00(25)	TRBJ2-6*00(253)	TRBC2*00(142)	321|332|355|0|11||55.0	18|23|36|11|16||25.0	20|45|73|17|42||125.0												TGCAGCGTTGAGGGGGACTCTGGGGCCAACGTCCTGACTTTC	36								CSVEGDSGANVLTF		:::::::::0:-3:11:11:-6:-1:16:17:0:42:::
226	5	0.000164951	TGTGCAGACTACCTTAAACCAGTGGCTCTAGGTTGACCTTT	EEEEEEEEEEEEEEEEEEEEEEEEEEEEEEEEEEEEEEEEE	TRAV13-2*00(313)		TRAJ58*00(177)	TRAC*00(221.6)	327|335|360|0|8||40.0		26|52|83|15|41||130.0												TGTGCAGACTACCTTAAACCAGTGGCTCTAGGTTGACCTTT	36								CADYLKP_GSRLTF		:::::::::0:-5:8:::::15:-6:41:::
227	5	0.000164951	TGTGCTGTGAGAGACCGGCACTGCCAGTAAACTCACCTTT	EEEEEEEEEEEEEEEEEEEEEEEEEEEEEEEEEEEEEEEE	TRAV21*00(508)		TRAJ44*00(202)		324|335|356|0|11||55.0		25|52|83|13|40||135.0												TGTGCTGTGAGAGACCGGCACTGCCAGTAAACTCACCTTT	36								CAVRDRH_ASKLTF		:::::::::0:-1:11:::::13:-5:40:::
228	5	0.000164951	TGTGCCACCTGGGATAGATTATTATTATAAGAAACTCTTT	EEEEEENNNNNNNNNNNNNNNNNNNNNNNNNNNNNEEEEE	TRGV8*00(288.8)		TRGJ1*00(209),TRGJ2*00(209)	TRGC2*00(237.8)	336|353|374|0|17||85.0		22|42|70|20|40||100.0;22|42|70|20|40||100.0												TGTGCCACCTGGGATAGATTATTATTATAAGAAACTCTTT	36								CATWDRL_YYKKLF		:::::::::0:-1:17:::::20:-2:40:::
229	5	0.000164951	TGTGCTCTGAAAACCCAGGGAGCCCAGAAGCTGGTATTT	EEEEEEEEEEEEEEEEEEEEEEEEEEEEEEEEEEEEEEE	TRAV9-2*00(210.8)		TRAJ54*00(233.8)	TRAC*00(68.5)	324|334|358|0|10||50.0		25|49|80|15|39||120.0												TGTGCTCTGAAAACCCAGGGAGCCCAGAAGCTGGTATTT	36								CALKTQGAQKLVF		:::::::::0:-4:10:::::15:-5:39:::
230	5	0.000164951	TGTGCCAGCAGTTACGCCAAACCCTACGAGCAGTACTTC	EEEEEEEEEEEEEEEEEEEEEEEEEEEEEEEEEEEEEEE	TRBV6-5*00(274)		TRBJ2-7*00(220.8)	TRBC2*00(186.6)	327|342|364|0|15||75.0		22|39|67|22|39||85.0												TGTGCCAGCAGTTACGCCAAACCCTACGAGCAGTACTTC	36								CASSYAKPYEQYF		:::::::::0:-2:15:::::22:-2:39:::
231	5	0.000164951	TGTGCTACGGACGCGGTAGCAAACAACCTCTTCTTT	EEEEEEEEEEEEEEEEEEEEEEEEEEEEEEEEEEEE	TRAV17*00(399)		TRAJ36*00(166)	TRAC*00(152)	324|339|357|0|15||75.0		30|48|79|18|36||90.0												TGTGCTACGGACGCGGTAGCAAACAACCTCTTCTTT	36								CATDAVANNLFF		:::::::::0:2:15:::::18:-10:36:::
232	5	0.000164951	TGTGCCACCTGGGACGGGCCTAATAAGAAACTCTTT	EEEEEEEEEEEEEEEEEEEEEEEEEEEEEEEEEEEE	TRGV2*00(432.6)		TRGJ1*00(177),TRGJ2*00(177)	TRGC2*00(76),TRGC1*00(69.6)	336|356|374|0|20||100.0		28|42|70|22|36||70.0;28|42|70|22|36||70.0	;											TGTGCCACCTGGGACGGGCCTAATAAGAAACTCTTT	36								CATWDGPNKKLF		:::::::::0:2:20:::::22:-8:36:::
233	5	0.000164951	TGTGCTGTCCGGCGCGAACGACAAGCTCATCTTT	EEEEEEEEEEEEEEEEEEEEEEEEEEEEEEEEEE	TRAV41*00(239)		TRAJ34*00(164)	TRAC*00(152)	324|333|356|0|9||45.0		31|47|78|18|34||80.0												TGTGCTGTCCGGCGCGAACGACAAGCTCATCTTT	36								CAVRRE_DKLIF		:::::::::0:-3:9:::::18:-11:34:::
234	5	0.000164951	TGCCAACAGTATAATAGTTATCCACTTTC	EEEEEEEEEEEEEEEEEEEEEEEEEEEEE	IGKV1-5*00(436.6)		IGKJ4*00(156)		327|348|371|0|21||105.0		23|30|58|22|29||35.0												TGCCAACAGTATAATAGTTATCCACTTTC	36								CQQYN_LSTF		:::::::::0:-3:21:::::22:-3:29:::
235	4	0.000131961	TGTGCGAGAGAATTGTAGTGGTGGTAGCTGCTACTCTGATCGGCTTATACTACTACTACTACATGGACGTCTGG	EEEEEEEEEEEEEEEEEEEEEEEEEEEEEEEEEEEEEEEEEEEEEEEEEEEEEEEEEEEEEEEEEEEEEEEEEE	IGHV1-69*00(99.5)	IGHD2-15*00(125)	IGHJ6*00(253.8)	IGHM*00(71.3)	342|353|373|0|11||55.0	36|61|93|11|36||125.0	25|52|83|47|74||135.0												TGTGCGAGAGAATTGTAGTGGTGGTAGCTGCTACTCTGATCGGCTTATACTACTACTACTACATGGACGTCTGG	36								CAREL*WW*LLL_IGLYYYYYMDVW		:::::::::0:0:11:11:-5:-1:36:47:-5:74:::
236	4	0.000131961	TGTGCCACCTGGGACCACGAGATCAGATCATATTTCATAAGAAACTCTTT	EEEEEEEEEEEEEEEEEEEEEEEEEEEEEEEEEEEEEEEEEEEEEEEEEE	TRGV3*00(270)		TRGJ1*00(136.3),TRGJ2*00(136.3)	TRGC2*00(190)	336|351|374|0|15||75.0		28|42|70|36|50||70.0;28|42|70|36|50||70.0												TGTGCCACCTGGGACCACGAGATCAGATCATATTTCATAAGAAACTCTTT	36								CATWDHEI_IIFHKKLF		:::::::::0:-3:15:::::36:-8:50:::
237	4	0.000131961	TGTGCCACCTGGGACAGGCGGGGTGGTTTGGCGGTTATAAGAAACTCTTT	EEEEEEEEEEEEEEEEEEEEEEEEEEEEEEEEEEEEEEEEEEEEEEEEEE	TRGV3*00(198.3)		TRGJ1*00(190),TRGJ2*00(190)	TRGC2*00(253.3)	336|355|374|0|19||95.0		26|42|70|34|50||80.0;26|42|70|34|50||80.0												TGTGCCACCTGGGACAGGCGGGGTGGTTTGGCGGTTATAAGAAACTCTTT	36								CATWDRRG_FGGYKKLF		:::::::::0:1:19:::::34:-6:50:::
238	4	0.000131961	TGTGCCAGCAGCTTAGCGGGAATAGGACCCAATGAAAAACTGTTTTTTT	EEEEEEEEEEEEEEEEEEEEEEEEEEEEEEEEEEEEEEEEEEEEEEEEE	TRBV7-6*00(453.3)		TRBJ1-4*00(145.7)		330|348|367|0|18||90.0		25|43|71|30|49|I43T|69.0												TGTGCCAGCAGCTTAGCGGGAATAGGACCCAATGAAAAACTGTTTTTTT	36								CASSLAGI_DPMKNCFF		:::::::::0:1:18:::::30:-5:49:::
239	4	0.000131961	TGTGCTCTGAGTGGGGAAGAAACCAGTGGCTCTAGGTTGACCTTT	EEEEEEEEEEEEEEEEEEEEEEEEEEEEEEEEEEEEEEEEEEEEE	TRAV19*00(273.8)		TRAJ58*00(233.8)	TRAC*00(186)	333|346|370|0|13||65.0		23|52|83|16|45||145.0												TGTGCTCTGAGTGGGGAAGAAACCAGTGGCTCTAGGTTGACCTTT	36								CALSGEETSGSRLTF		:::::::::0:-4:13:::::16:-3:45:::
240	4	0.000131961	TGTGCTCTGAGTGAGGCGAAAAACTATGGTCAGAATTTTGTCTTT	EEEEEEEEEEEEEEEEEEEEEEEEEEEEEEEEEEEEEEEEEEEEE	TRAV19*00(183.8)		TRAJ26*00(256.3)	TRAC*00(63.8)	333|351|370|0|18||90.0		25|49|80|21|45||120.0												TGTGCTCTGAGTGAGGCGAAAAACTATGGTCAGAATTTTGTCTTT	36								CALSEAKNYGQNFVF		:::::::::0:1:18:::::21:-5:45:::
241	4	0.000131961	TGTGCTGTGGGGGGTGGTACTAGCTATGGAAAGCTGACATTT	EEEEEEEEEEEEEEEEEEEEEEEEEEEEEEEEEEEEEEEEEE	TRAV22*00(288.3)		TRAJ52*00(206.7)	TRAC*00(253.3)	318|328|351|0|10||50.0		28|58|89|12|42||150.0												TGTGCTGTGGGGGGTGGTACTAGCTATGGAAAGCTGACATTT	36								CAVGGGTSYGKLTF		:::::::::0:-3:10:::::12:-8:42:::
242	4	0.000131961	TGTGCCAGCTCAGACAGGGGGCGGGACACTGAAGCTTTCTTT	EEEEEEEEEEEEEEEEEEEEEEEEEEEEEEEEEEEEEEEEEE	TRBV18*00(210)	TRBD1*00(55)	TRBJ1-1*00(210)		330|342|367|0|12||60.0	14|25|36|12|23||55.0	23|40|68|25|42||85.0												TGTGCCAGCTCAGACAGGGGGCGGGACACTGAAGCTTTCTTT	36								CASSDRGRDTEAFF		:::::::::0:-5:12:12:-2:1:23:25:-3:42:::
243	4	0.000131961	TGTGCCAGCAGCCTTCACCCGGGGAATTCACCCCTCCACTTT	EEEEEEEEEEEEEEEEEEEEEEEEEEEEEEEEEEEEEEEEEE	TRBV11-3*00(268.8),TRBV11-1*00(248.8),TRBV11-2*00(240.8)	TRBD1*00(30),TRBD2*00(30)	TRBJ1-6*00(216.3)	TRBC1*00(118.5)	330|342|367|0|12||60.0;330|342|367|0|12||60.0;330|342|367|0|12||60.0	9|15|36|17|23||30.0;13|19|48|17|23||30.0	27|45|73|24|42||90.0												TGTGCCAGCAGCCTTCACCCGGGGAATTCACCCCTCCACTTT	36								CASSLHPGNSPLHF		:::::::::0:-5:12:17:3:-9:23:24:-7:42:::
244	4	0.000131961	TGTGCGAGAGATGCCACCCGGGCGGATTAATTTGACCACTGG	EEEEEEEEEEEEEEEEEEEEEEEEEEEEEEEEEEEEEEEEEE	IGHV3-7*00(232.5),IGHV3-21*00(230),IGHV3-48*00(218.3)	IGHD6-13*00(35),IGHD6-19*00(35),IGHD6-25*00(35)	IGHJ4*00(148.8)	IGHG3*00(60),IGHG4*00(60),IGHG2*00(56)	342|354|373|0|12||60.0;342|354|373|0|12||60.0;342|354|373|0|12||60.0	17|24|63|15|22||35.0;17|24|63|15|22||35.0;14|21|54|15|22||35.0	25|37|68|30|42|ST31C|44.0	;;											TGTGCGAGAGATGCCACCCGGGCGGATTAATTTGACCACTGG	36								CARDATRAD*FDHW		:::::::::0:1:12:15:4:-18:22:30:-5:42:::
245	4	0.000131961	TGTGCCGTGAACATGTGGCCGGTAACCAGTTCTATTTT	EEEEEEEEEEEEEEEEEEEEEEEEEEEEEEEEEEEEEE	TRAV12-2*00(261.3)		TRAJ49*00(191.3)	TRAC*00(278.8)	330|346|363|0|16||80.0		25|45|76|18|38||100.0												TGTGCCGTGAACATGTGGCCGGTAACCAGTTCTATTTT	36								CAVNMW_GNQFYF		:::::::::0:3:16:::::18:-5:38:::
246	4	0.000131961	TGTGCCAGCTCACCTGACCCCAGTGGCTACACCTTC	EEEEEEEEEEEEEEEEEEEEEEEEEEEEEEEEEEEE	TRBV18*00(251.3)		TRBJ1-2*00(187.5)	TRBC1*00(190),TRBC2*00(178)	330|344|367|0|14||70.0		27|40|68|23|36||65.0	;											TGTGCCAGCTCACCTGACCCCAGTGGCTACACCTTC	36								CASSPDPSGYTF		:::::::::0:-3:14:::::23:-7:36:::
247	4	0.000131961	TGTGCAGGATAAGGCAACACAGGCAAACTAATCTTT	EEEEEEEEEEEEEEEEEEEEEEEEEEEEEEEEEEEE	TRAV27*00(208.3)		TRAJ37*00(275)		318|327|348|0|9||45.0		27|51|82|12|36||120.0												TGTGCAGGATAAGGCAACACAGGCAAACTAATCTTT	36								CAG*GNTGKLIF		:::::::::0:-1:9:::::12:-7:36:::
248	4	0.000131961	TGTGCTCTGGCGTAACGACTACAAGCTCAGCTTT	EEEEEEEEEEEEEEEEEEEEEEEEEEEEEEEEEE	TRAV16*00(377.5)		TRAJ20*00(213.8)	TRAC*00(95)	315|323|349|0|8||40.0		24|46|77|12|34||110.0												TGTGCTCTGGCGTAACGACTACAAGCTCAGCTTT	36								CALA*R_YKLSF		:::::::::0:-6:8:::::12:-4:34:::
249	4	0.000131961	TGTGCCCGGGGGGGCAACAATGACATGCGCTTT	EEEEEEEEEEEEEEEEEEEEEEEEEEEEEEEEE	TRAV13-1*00(224.8)		TRAJ43*00(237.3)	TRAC*00(82.5)	324|329|357|0|5||25.0		25|43|74|15|33||90.0												TGTGCCCGGGGGGGCAACAATGACATGCGCTTT	36								CARGGNNDMRF		:::::::::0:-8:5:::::15:-5:33:::
250	4	0.000131961	TGTGCTGTGAGGGCCTCTAGGTTGACCTTT	EEEEEEEEEEEEEEEEEEEEEEEEEEEEEE	TRAV8-4*00(345.8),TRAV8-2*00(321.8)		TRAJ58*00(168.8)	TRAC*00(190)	327|338|361|0|11||55.0;327|338|361|0|11|ST331C|39.0		36|52|83|14|30||80.0												TGTGCTGTGAGGGCCTCTAGGTTGACCTTT	36								CAVRASRLTF		:::::::::0:-3:11:::::14:-16:30:::
251	3	9.89707e-05	TGTGCGAGAGATGCCACCCGGGCGGATTAGTAATTATTATGAATTTGACCACTGG	EEEEEEEEEEEEEEEEEEEEEEEEEEEEEEEEEEEEEEEEEEEEEEEEEEEEEEE	IGHV4-31*00(70),IGHV4-4*00(70),IGHV4-61*00(70)	IGHD3-16*00(40),IGHD6-13*00(35),IGHD6-25*00(35)	IGHJ4*00(123.7)	IGHG3*00(279.3)	345|357|376|0|12||60.0;339|351|370|0|12||60.0;345|357|376|0|12||60.0	38|46|111|34|42||40.0;17|24|63|15|22||35.0;14|21|54|15|22||35.0	25|37|68|43|55|ST31C|44.0												TGTGCGAGAGATGCCACCCGGGCGGATTAGTAATTATTATGAATTTGACCACTGG	36								CARDATRAD_SNYYEFDHW		:::::::::0:1:12:34:-1:-28:42:43:-5:55:::
252	3	9.89707e-05	TGTGCCAGCAGTTACTTGGTAACCGGGACAGGGCTCCTCGAGCAGTACTTC	EEEEEEEEEEEEEEEEEEEEEEEEEEEEEEEEEEEEEEEEEEEEEEEEEEE	TRBV6-2*00(140),TRBV6-3*00(140),TRBV6-5*00(140),TRBV6-6*00(140)	TRBD1*00(50)	TRBJ2-7*00(183.7)	TRBC2*00(145)	327|343|364|0|16||80.0;327|343|364|0|16||80.0;327|343|364|0|16||80.0;327|343|364|0|16||80.0	10|20|36|22|32||50.0	19|39|67|32|51|DA25|74.0												TGTGCCAGCAGTTACTTGGTAACCGGGACAGGGCTCCTCGAGCAGTACTTC	36								CASSYLVTGTGLLEQYF		:::::::::0:-1:16:22:2:-4:32:32:1:51:::
253	3	9.89707e-05	TGTGCCAGCAGCTTAGGCCCGGCAGGGGGCTTTGACACCATATATTTT	EEEEEEEEEEEEEEEEEEEEEEEEEEEEEEEEEEEEEEEEEEEEEEEE	TRBV13*00(318.3)	TRBD1*00(40)	TRBJ1-3*00(170)	TRBC1*00(26.7)	357|376|394|0|19||95.0	16|24|36|22|30||40.0	28|42|70|34|48||70.0												TGTGCCAGCAGCTTAGGCCCGGCAGGGGGCTTTGACACCATATATTTT	36								CASSLGPAGGFDTIYF		:::::::::0:2:19:22:-4:0:30:34:-8:48:::
254	3	9.89707e-05	TGTGCCAGCAGCTCGCCGGGACAGCTACAGAACACTGAAGCTTTCTTT	EEEEEEEEEEEEEEEEEEEEEEEEEEEEEEEEEEEEEEEEEEEEEEEE	TRBV11-1*00(110),TRBV7-9*00(110)	TRBD1*00(45)	TRBJ1-1*00(210)	TRBC1*00(148)	330|343|367|0|13||65.0;330|343|367|0|13||65.0	10|19|36|15|24||45.0	21|40|68|29|48||95.0												TGTGCCAGCAGCTCGCCGGGACAGCTACAGAACACTGAAGCTTTCTTT	36								CASSSPGQLQNTEAFF		:::::::::0:-4:13:15:2:-5:24:29:-1:48:::
255	3	9.89707e-05	TGTGCTCTGAGTGAGGGTGGGGGTTACCAGAAAGTTACCTTT	EEEEEEEEEEEEEEEEEEEEEEEEEEEEEEEEEEEEEEEEEE	TRAV19*00(468.3)		TRAJ13*00(147.7)	TRAC*00(126.7)	333|349|370|0|16||80.0		27|52|83|17|42||125.0												TGTGCTCTGAGTGAGGGTGGGGGTTACCAGAAAGTTACCTTT	36								CALSEGGGYQKVTF		:::::::::0:-1:16:::::17:-7:42:::
256	3	9.89707e-05	TGTGCTGTGGATAGTACCGGCACTGCCAGTAAACTCACCTTT	EEEEEEEEEEEEEEEEEEEEEEEEEEEEEEEEEEEEEEEEEE	TRAV21*00(278)		TRAJ44*00(245)	TRAC*00(31.7)	324|333|356|0|9||45.0		24|52|83|14|42||140.0												TGTGCTGTGGATAGTACCGGCACTGCCAGTAAACTCACCTTT	36								CAVDSTGTASKLTF		:::::::::0:-3:9:::::14:-4:42:::
257	3	9.89707e-05	TGTGCTCTGAGTGAGACTTTGGAAATGAGAAATTAACCTTT	EENNNNNNNNNNNNNNNNNNNNNNNNNNNNNNNEEEEEEEE	TRAV19*00(374.7)		TRAJ48*00(245)	TRAC*00(126.7)	333|348|370|0|15||75.0		26|52|83|15|41||130.0												TGTGCTCTGAGTGAGACTTTGGAAATGAGAAATTAACCTTT	36								CALSETL_NEKLTF		:::::::::0:-2:15:::::15:-6:41:::
258	3	9.89707e-05	CGTGCCAGGAAACAGGGAACAACACTGAAGCTTTCTTT	EEEEEEEEEEEEEEEEEEEEEEEEEEEEEEEEEEEEEE	TRBV7-3*00(211.3),TRBV7-4*00(200.7)	TRBD1*00(30)	TRBJ1-1*00(188.3)	TRBC1*00(216.7),TRBC2*00(195.3)	330|338|367|0|8|ST330C|24.0;330|338|367|0|8|ST330C|24.0	15|21|36|11|17||30.0	22|40|68|20|38||90.0	;											CGTGCCAGGAAACAGGGAACAACACTGAAGCTTTCTTT	36								RARKQG_NTEAFF		:::::::::0:-9:8:11:-3:-3:17:20:-2:38:::
259	3	9.89707e-05	TGCAGCGGTATCGGGACAGACTATGGCTACACCTTC	EEEEEEEEEEEEEEEEEEEEEEEEEEEEEEEEEEEE	TRBV29-1*00(120)	TRBD1*00(40)	TRBJ1-2*00(225)	TRBC1*00(190)	321|328|355|0|7||35.0	11|19|36|11|19||40.0	23|40|68|19|36||85.0												TGCAGCGGTATCGGGACAGACTATGGCTACACCTTC	36								CSGIGTDYGYTF		:::::::::0:-7:7:11:1:-5:19:19:-3:36:::
260	3	9.89707e-05	TGTCTACAGCATAATAGTTACCCTCGGACGTTC	EEEEEEEEEEEEEEEEEEEEEEEEEEEEEEEEE	IGKV1-17*00(193.3)		IGKJ1*00(150)	IGKC*00(391.7)	327|351|371|0|24||120.0		22|30|58|25|33||40.0												TGTCTACAGCATAATAGTTACCCTCGGACGTTC	36								CLQHNSYPRTF		:::::::::0:0:24:::::25:-2:33:::
261	2	6.59805e-05	TGTGCCAGCAGCAAATTTTGACGGGGGGGTACACAACAATGAGCAGTTCTTC	EEEEEEEEEEEEEEEEEEEEEEEEEEEEEEEEEEEEEEEEEEEEEEEEEEEE	TRBV21-1*00(307)	TRBD1*00(29)	TRBJ2-1*00(207.5)	TRBC2*00(95)	331|346|368|0|15||75.0	14|23|36|19|28|SA17G|29.0	25|42|70|35|52||85.0												TGTGCCAGCAGCAAATTTTGACGGGGGGGTACACAACAATGAGCAGTTCTTC	36								CASSKF*RG_VHNNEQFF		:::::::::0:-2:15:19:-2:-1:28:35:-5:52:::
262	2	6.59805e-05	TGTGTGGTGATCGGGGGGCACTTTGGAAATGAGAAATTAACCTTT	EEEEEEEEEEEEEEEEEEEEEEEEEEEEEEEEEEEEEEEEEEEEE	TRAV10*00(250)		TRAJ48*00(280)		330|340|363|0|10||50.0		26|52|83|19|45||130.0												TGTGTGGTGATCGGGGGGCACTTTGGAAATGAGAAATTAACCTTT	36								CVVIGGHFGNEKLTF		:::::::::0:-3:10:::::19:-6:45:::
263	2	6.59805e-05	TGTGCCAGCAGAATTGGGGGGGATACCGGGGGGCTGTTTTTT	EEEEEEEEEEEEEEEEEEEEEEEEEEEEEEEEEEEEEEEEEE	TRBV4-2*00(90),TRBV5-8*00(90),TRBV7-1*00(90),TRBV7-2*00(90),TRBV7-3*00(90)	TRBD1*00(25)	TRBJ2-2*00(174)		327|338|364|0|11||55.0;327|338|363|0|11||55.0;330|341|367|0|11||55.0;330|341|367|0|11||55.0;330|341|367|0|11||55.0	18|23|36|15|20||25.0	25|43|71|24|42|SA32G|74.0												TGTGCCAGCAGAATTGGGGGGGATACCGGGGGGCTGTTTTTT	36								CASRIGGDTGGLFF		:::::::::0:-6:11:15:-6:-1:20:24:-5:42:::
264	2	6.59805e-05	TGTGTATAGCAGTGGCTGGTTGAACTACTTTGACTACTGG	EEEEEEEEEEEEEEEEEEEEEEEEEEEEEEEEEEEEEEEE	IGHV3-30*00(256)	IGHD6-19*00(80)	IGHJ4*00(126)		342|346|373|0|4||20.0	24|40|63|4|20||80.0	20|37|68|23|40||85.0												TGTGTATAGCAGTGGCTGGTTGAACTACTTTGACTACTGG	36								CV*QWLV_NYFDYW		:::::::::0:-7:4:4:-3:-2:20:23:0:40:::
265	2	6.59805e-05	TGTGCTGCGGACAACCAGACAGGAACTGCTCTGATCTTT	EEEEEEEEEEEEEEEEEEEEEEEEEEEEEEEEEEEEEEE	TRAV22*00(159)		TRAJ15*00(183)	TRAC*00(162.5)	318|329|351|0|11|ST325C|39.0		21|49|80|11|39|SG28A|124.0												TGTGCTGCGGACAACCAGACAGGAACTGCTCTGATCTTT	36								CAADNQTGTALIF		:::::::::0:-2:11:::::11:-1:39:::
266	2	6.59805e-05	TGTGCCGTGAACTCACGTGCAGGCAACATGCTTACCTTT	EEEEEEEEEEEEEEEEEEEEEEEEEEEEEEEEEEEEEEE	TRAV12-2*00(285)		TRAJ39*00(211.5)	TRAC*00(45)	330|342|363|0|12||60.0		30|52|83|17|39|SC45T|94.0												TGTGCCGTGAACTCACGTGCAGGCAACATGCTTACCTTT	36								CAVNSRAGNMLTF		:::::::::0:-1:12:::::17:-10:39:::
267	2	6.59805e-05	TGTCAGCAATATTATAGTACTCTCCCCTATTCACTTTC	EEEEEEEEEEEEEEEEEEEEEEEEEEEEEEEEEEEEEE	IGKV4-1*00(557.5)		IGKJ3*00(105)		339|361|383|0|22||110.0		19|30|58|27|38||55.0												TGTCAGCAATATTATAGTACTCTCCCCTATTCACTTTC	36								CQQYYS_SPLFTF		:::::::::0:-2:22:::::27:1:38:::
268	2	6.59805e-05	TGTGCGGCTTGGACACGGGCAGGAGAGCACTTACTTTT	EEEEEEEEEEEEEEEEEEEEEEEEEEEEEEEEEEEEEE	TRAV27*00(227.5)		TRAJ5*00(300)		318|323|348|0|5||25.0		20|49|80|9|38||145.0												TGTGCGGCTTGGACACGGGCAGGAGAGCACTTACTTTT	36								CAAWTR_RRALTF		:::::::::0:-5:5:::::9:0:38:::
269	2	6.59805e-05	TGTGCCACCTGGGACGGGCCACTTAATAAACTCTTT	EEEEEEEEEEEEEEEEEEEEEEEEEEEEEEEEEEEE	TRGV2*00(341.5),TRGV4*00(317.5)		TRGJ1*00(189),TRGJ2*00(189)	TRGC1*00(140),TRGC2*00(140)	336|356|374|0|20||100.0;336|356|374|0|20|ST350C|84.0		29|42|70|23|36|SG32T|49.0;29|42|70|23|36|SG32T|49.0	;											TGTGCCACCTGGGACGGGCCACTTAATAAACTCTTT	36								CATWDGPLNKLF		:::::::::0:2:20:::::23:-9:36:::
270	2	6.59805e-05	TGTGCAGGGGGAACCTCCTACGACAAGGTGATATTT	EEEEEEEEEEEEEEEEEEEEEEEEEEEEEEEEEEEE	TRAV25*00(105)		TRAJ50*00(280)	TRAC*00(242)	318|327|347|0|9||45.0		24|49|80|11|36||125.0												TGTGCAGGGGGAACCTCCTACGACAAGGTGATATTT	36								CAGGTSYDKVIF		:::::::::0:0:9:::::11:-4:36:::
271	2	6.59805e-05	TATGCCAGCAGTGAGGGGACCTACGAGCAGTACTTC	EEEEEEEEEEEEEEEEEEEEEEEEEEEEEEEEEEEE	TRBV6-6*00(356.5)	TRBD1*00(25),TRBD2*00(25)	TRBJ2-7*00(155)	TRBC2*00(80)	327|339|364|0|12|SG328A|44.0	17|22|36|13|18||25.0;27|32|48|12|17||25.0	22|39|67|19|36||85.0												TATGCCAGCAGTGAGGGGACCTACGAGCAGTACTTC	36								YASSEGTYEQYF		:::::::::0:-5:12:13:-5:-2:18:19:-2:36:::
272	2	6.59805e-05	TGTGCTGTGAGAGACGGGGCCAGACTCATGTTC	EEEEEEEEEEEEEEEEEEEEEEEEEEEEEEEEE	TRAV3*00(275)		TRAJ31*00(214)	TRAC*00(45)	327|342|363|0|15||75.0		31|46|77|18|33|ST45C|59.0												TGTGCTGTGAGAGACGGGGCCAGACTCATGTTC	36								CAVRDGARLMF		:::::::::0:-1:15:::::18:-11:33:::
273	2	6.59805e-05	TGTGCGAGGAGTACTTTGACTACTGG	EEEEEEEEEEEEEEEEEEEEEEEEEE	IGHV3-30*00(253.5),IGHV3-33*00(237.5)		IGHJ4*00(112)	IGHG1*00(190),IGHG3*00(190),IGHG4*00(190),IGHG2*00(182),IGHGP*00(166)	342|350|373|0|8||40.0;342|350|373|0|8||40.0		22|37|68|11|26||75.0	;;;;											TGTGCGAGGAGTACTTTGACTACTGG	36								CARS_FDYW		:::::::::0:-3:8:::::11:-2:26:::
274	1	3.29902e-05	TGTGCTCTTGGGCGATTAGAATGATGTGTTTCATTGTGCCTTCCTACTGGGGAACCCACCGATAAACTCATCTTT	EEEEEEEEEEEEEEEEEEEEEEEEEEEEEEEEEEEEEEEEEEEEEEEEEEEEEEEEEEEEEEEEEEEEEEEEEEE	TRDV1*00(145)	TRDD2*00(50)	TRDJ1*00(235)		330|342|367|0|12||60.0	8|18|27|37|47||50.0	21|40|71|56|75||95.0												TGTGCTCTTGGGCGATTAGAATGATGTGTTTCATTGTGCCTTCCTACTGGGGAACCCACCGATAAACTCATCTTT	36								CALGRLE*CVSLCLPTGEPTDKLIF		:::::::::0:-5:12:37:1:0:47:56:-1:75:::
275	1	3.29902e-05	TGTGCTGTGCGGGTTGGGCGGGGGATCAAAGCTGCAGGCAACAAGCTAACTTTT	EE<EEEEAEEEEEEEAEEEEEEEEEEEEEEEEEEEEEEEEEEEEEEEEEEEEEA	TRAV20*00(510)		TRAJ17*00(175)		324|334|357|0|10||50.0		21|52|83|23|54||155.0												TGTGCTGTGCGGGTTGGGCGGGGGATCAAAGCTGCAGGCAACAAGCTAACTTTT	27								CAVRVGRGIKAAGNKLTF		:::::::::0:-3:10:::::23:-1:54:::
276	1	3.29902e-05	TGTGCTGTACGGGTTAGGCGGGGGATCAAAGCTGCAGGCAACAAGCTAACTTTT	EEEEEEEEEEEEEEEEEEEEEAEEEEEEEEEEEEEE<EEEEEEEEEEEEEEAEE	TRAV20*00(445)		TRAJ17*00(235)		324|332|357|0|8||40.0		21|52|83|23|54||155.0												TGTGCTGTACGGGTTAGGCGGGGGATCAAAGCTGCAGGCAACAAGCTAACTTTT	27								CAVRVRRGIKAAGNKLTF		:::::::::0:-5:8:::::23:-1:54:::
277	1	3.29902e-05	TGTGCCACCTGGGACAGGCGGGGTGGTTTGGCGGCTATAAGAAACTCTTT	EEEEEEEEEEEEEEEEEEEEEEEEEEEEEEEEEEEEEEEEEEEEEEEEEE	TRGV3*00(140),TRGV5*00(140),TRGV5P*00(124),TRGV6*00(124),TRGV8*00(124)		TRGJ1*00(170),TRGJ2*00(170)		336|355|374|0|19||95.0;336|355|374|0|19||95.0;338|357|376|0|19|SG351A|79.0;335|354|373|0|19|SA345G|79.0;336|355|374|0|19|ST350C|79.0		27|42|70|35|50||75.0;27|42|70|35|50||75.0												TGTGCCACCTGGGACAGGCGGGGTGGTTTGGCGGCTATAAGAAACTCTTT	36								CATWDRRG_FGGYKKLF		:::::::::0:1:19:::::35:-7:50:::
278	1	3.29902e-05	TGTGCAGCACCGTCCACAAAATACCGGCACTGCCAGTAAACTCACCTTT	EEEEEEEEEEEEEEEEEEEEEEEEEEEEEEEEEEEEEEEEEEEEEEEEE	TRAV13-1*00(200)		TRAJ44*00(310)	TRAC*00(55)	324|333|357|0|9||45.0		21|52|83|18|49||155.0												TGTGCAGCACCGTCCACAAAATACCGGCACTGCCAGTAAACTCACCTTT	36								CAAPSTKY_GTASKLTF		:::::::::0:-4:9:::::18:-1:49:::
279	1	3.29902e-05	TGTGCTAGCAGCTTAGGCCCGGCAGGGGGCTTTGACACCATATATTTT	EEEEEEEEEEEEEEEEAEEEEEEEEEEEEEEEEEEEEEEEEEEEEEEA	TRBV13*00(164)	TRBD1*00(40)	TRBJ1-3*00(125)	TRBC1*00(380),TRBC2*00(380)	357|376|394|0|19|SC362T|79.0	16|24|36|22|30||40.0	28|42|70|34|48||70.0	;											TGTGCTAGCAGCTTAGGCCCGGCAGGGGGCTTTGACACCATATATTTT	32								CASSLGPAGGFDTIYF		:::::::::0:2:19:22:-4:0:30:34:-8:48:::
280	1	3.29902e-05	TGTGCCAGCAGCTTGGAAAGCGGGGGGGACCAAGAGACCCAGTACTTC	EEEEEEEEEEEEEEEEEEEEEEEEEEEEEEEEEEEE<EEEEEEEEEEE	TRBV5-6*00(115),TRBV5-7*00(115)	TRBD2*00(34)	TRBJ2-5*00(185)	TRBC2*00(380),TRBC1*00(348)	327|343|363|0|16||80.0;327|343|363|0|16||80.0	22|32|48|18|28|SA28G|34.0	20|40|68|28|48||100.0	;											TGTGCCAGCAGCTTGGAAAGCGGGGGGGACCAAGAGACCCAGTACTTC	27								CASSLESGGDQETQYF		:::::::::0:0:16:18:-6:0:28:28:0:48:::
281	1	3.29902e-05	TGCGCCACCAGCCAAGAATGGGACAGCGGCCTCTGGTCCCTCCACTTT	EE<EAEEEEEEEEEEEEEEEEEEEEEEEEEEEEEEEEEEEEAEEEEEA	TRBV4-3*00(229),TRBV4-1*00(213),TRBV4-2*00(213)	TRBD1*00(35)	TRBJ1-6*00(195)		327|344|364|0|17|SG334C|69.0;327|344|364|0|17|SG334C|69.0;327|344|364|0|17|ST329CSG334C|53.0	12|19|36|19|26||35.0	34|45|73|37|48||55.0												TGCGCCACCAGCCAAGAATGGGACAGCGGCCTCTGGTCCCTCCACTTT	27								CATSQEWDSGLWSLHF		:::::::::0:0:17:19:0:-5:26:37:-14:48:::
282	1	3.29902e-05	TGTGCCAGCAGCTTGGAAAGCGGGGGGACCAAGAGACCCAGTACTTC	EEEEEEEEEEEEEEEEEEEEEEEEEEEEEEEEEEEEEEEEEEEEEEE	TRBV5-6*00(345),TRBV5-5*00(329),TRBV5-7*00(329)	TRBD2*00(30)	TRBJ2-5*00(230)		327|343|363|0|16||80.0;327|343|363|0|16||80.0;327|343|363|0|16||80.0	22|28|48|18|24||30.0	20|40|68|27|47||100.0												TGTGCCAGCAGCTTGGAAAGCGGGGGGACCAAGAGACCCAGTACTTC	36								CASSLESG_DQETQYF		:::::::::0:0:16:18:-6:-4:24:27:0:47:::
283	1	3.29902e-05	TGTACAGCAAGCGCGCGGAGACCGGCACTGCCAGTAAACTCACCTTT	EEEEEEEEEEEEEEEEEEEEEEEEEEEEEEEEEEEEEEEEEEEEEEE	TRAV29DV5*00(109)		TRAJ44*00(290)	TRAC*00(185)	345|361|378|0|16|SG348A|64.0		25|52|83|20|47||135.0												TGTACAGCAAGCGCGCGGAGACCGGCACTGCCAGTAAACTCACCTTT	36								CTASARRP_TASKLTF		:::::::::0:3:16:::::20:-5:47:::
284	1	3.29902e-05	TGTGTTGTGAGTGATCGGACGGGAGGTGCTGACGGACTCACCTTT	EEEEEAAEEEEEEEEEEEEAAEAEEEEEEEEEEEEEEEEEEEEEE	TRAV8-2*00(215),TRAV8-4*00(199)		TRAJ45*00(275)	TRAC*00(45)	327|343|361|0|16||80.0;327|343|361|0|16|SC331T|64.0		31|55|86|21|45||120.0												TGTGTTGTGAGTGATCGGACGGGAGGTGCTGACGGACTCACCTTT	32								CVVSDRTGGADGLTF		:::::::::0:2:16:::::21:-11:45:::
285	1	3.29902e-05	TGTGTGGTGATTCCCCCAGGGGCTGGAAGTTACCAACTCACTTTC	EEEEEEEEEEEEEEEEEAEEEEEAEEEEEEEEEEEEEEEEEEEEE	TRAV12-1*00(440)		TRAJ28*00(264)		324|334|357|0|10||50.0		28|55|86|18|45|SG36A|119.0												TGTGTGGTGATTCCCCCAGGGGCTGGAAGTTACCAACTCACTTTC	32								CVVIPPGAGSYQLTF		:::::::::0:-3:10:::::18:-8:45:::
286	1	3.29902e-05	TGTGCTTGCCTGGTGAGTTGGGGAGGTGCTGACGGACTCACCTTT	EEEEEEEEEEEEEEEEEEEEEEEEEEEEEEEEEEEEEEEEEEEEE	TRAV38-1*00(170)		TRAJ45*00(225)		333|340|370|0|7||35.0		31|55|86|21|45||120.0												TGTGCTTGCCTGGTGAGTTGGGGAGGTGCTGACGGACTCACCTTT	36								CACLVSWGGADGLTF		:::::::::0:-10:7:::::21:-11:45:::
287	1	3.29902e-05	TGTGCCAGCTCACCCGCTGGACAGGACACGTACGAGCAGTACTTC	EEEEEEEEEEEEEEEEEEEEEEEEEEEEEEEEEEEEEEEEEEEEA	TRBV18*00(580)	TRBD1*00(35)	TRBJ2-7*00(95)		330|344|367|0|14||70.0	13|20|36|18|25||35.0	24|39|67|30|45||75.0												TGTGCCAGCTCACCCGCTGGACAGGACACGTACGAGCAGTACTTC	32								CASSPAGQDTYEQYF		:::::::::0:-3:14:18:-1:-4:25:30:-4:45:::
288	1	3.29902e-05	TGTGCAGGAGCTTGGGCAGAAACCAGTGGCTCTAGGTTGGCCTTT	EEEEEEEEEEEEEEEEEEEEEEEEEEEEEEEEEEEEEEEEEEEEE	TRAV27*00(105)		TRAJ58*00(169)		318|330|348|0|12||60.0		24|52|83|17|45|SA46G|124.0												TGTGCAGGAGCTTGGGCAGAAACCAGTGGCTCTAGGTTGGCCTTT	36								CAGAWAETSGSRLAF		:::::::::0:2:12:::::17:-4:45:::
289	1	3.29902e-05	TGTGTTGTGAGTGATCGGGCGGAGGTGCTGACGGACTCACCTTT	EEEEEEEEEEEEEEEEEEEEEEEEEEEEEEAEAEEEEEEEEEEE	TRAV8-2*00(205),TRAV8-4*00(189)		TRAJ45*00(155)	TRAC*00(380)	327|343|361|0|16||80.0;327|343|361|0|16|SC331T|64.0		31|55|86|20|44||120.0												TGTGTTGTGAGTGATCGGGCGGAGGTGCTGACGGACTCACCTTT	32								CVVSDRA_GADGLTF		:::::::::0:2:16:::::20:-11:44:::
290	1	3.29902e-05	TGTGTGGTGATCGGGGCCACTTTGGAAATGAAAAATTAACCTTT	EEEEEEEEEEEEEEEEEEEEEEEEEEEEEEEEEEEEEEEEEEEE	TRAV10*00(380)		TRAJ48*00(254)		330|340|363|0|10||50.0		26|52|83|18|44|SG39A|114.0												TGTGTGGTGATCGGGGCCACTTTGGAAATGAAAAATTAACCTTT	36								CVVIGAT_GNEKLTF		:::::::::0:-3:10:::::18:-6:44:::
291	1	3.29902e-05	TGTGCTCTGAGTGATCCTTGAGGAAGCCAAGGAAATCTCATCTT	EEEEEEEEEEEEEAEEEEEEEEEEEEEEEEEEEEEEEEEEEEEE	TRAV9-1*00(125),TRAV9-2*00(125)		TRAJ42*00(189)	TRAC*00(380)	324|340|358|0|16||80.0;324|340|358|0|16||80.0		29|55|86|19|44|DT54|104.0												TGTGCTCTGAGTGATCCTTGAGGAAGCCAAGGAAATCTCATCTT	32								CALSDP*_KPRKSHL		:::::::::0:2:16:::::19:-9:44:::
292	1	3.29902e-05	TGTGCCACCTGGGACGGGGTCCCCGGTTTATAAGAAACTCTTT	AEEEEEEEEEEEEEEEEEEEEEEEEEEEEEEEEEEEEEEEEEE	TRGV2*00(110)		TRGJ1*00(220),TRGJ2*00(220)	TRGC2*00(380),TRGC1*00(364)	336|354|374|0|18||90.0		26|42|70|27|43||80.0;26|42|70|27|43||80.0	;											TGTGCCACCTGGGACGGGGTCCCCGGTTTATAAGAAACTCTTT	32								CATWDGV_PVYKKLF		:::::::::0:0:18:::::27:-6:43:::
293	1	3.29902e-05	TGTGCAGCATTGCATGGACACGGGCGGGAGAGCACTTACTTTT	EEEEEEEEEEEEEEEEEEEEEEEEEEEEEEEEEEEEEEEEEAA	TRAV23DV6*00(575)		TRAJ5*00(154)		351|360|384|0|9||45.0		18|49|80|12|43|SA31G|139.0												TGTGCAGCATTGCATGGACACGGGCGGGAGAGCACTTACTTTT	32								CAALHGH_GGRALTF		:::::::::0:-4:9:::::12:2:43:::
294	1	3.29902e-05	TGTGCTGTGGATAATACCGGCACTGCCAGTAAACTCACCTTT	EEEEEEEEEEEEEEEEEEEEEEEEEEEEEEEEEEEEEEEEEA	TRAV21*00(285)		TRAJ44*00(170)		324|333|356|0|9||45.0		22|52|83|12|42||150.0												TGTGCTGTGGATAATACCGGCACTGCCAGTAAACTCACCTTT	32								CAVDNTGTASKLTF		:::::::::0:-3:9:::::12:-2:42:::
295	1	3.29902e-05	TGTGCCAGCAGAATTGTGGGGGATACCGGGGAGCTGTTTTTT	EEEEEEEEEEEEEEEEEEEEEEAEEEEEEEEEEEEAEEEEEE	TRBV11-2*00(100),TRBV7-1*00(100),TRBV7-2*00(100),TRBV7-3*00(100),TRBV7-4*00(100)	TRBD1*00(25)	TRBJ2-2*00(210)	TRBC2*00(380),TRBC1*00(348)	330|341|367|0|11||55.0;330|341|367|0|11||55.0;330|341|367|0|11||55.0;330|341|367|0|11||55.0;330|341|367|0|11||55.0	18|23|36|17|22||25.0	25|43|71|24|42||90.0	;											TGTGCCAGCAGAATTGTGGGGGATACCGGGGAGCTGTTTTTT	32								CASRIVGDTGELFF		:::::::::0:-6:11:17:-6:-1:22:24:-5:42:::
296	1	3.29902e-05	TGTGCAGCAAACCCCATGGATAGCAACTATCAGTTAATCTGG	EEEEEEEEEEEEEEEEEEEEEEEEEEEEEEEEEEEEEEEEEE	TRAV29DV5*00(454)		TRAJ33*00(260)		345|355|378|0|10||50.0		17|46|77|13|42||145.0												TGTGCAGCAAACCCCATGGATAGCAACTATCAGTTAATCTGG	36								CAANPMDSNYQLIW		:::::::::0:-3:10:::::13:3:42:::
297	1	3.29902e-05	TGCGCTGTGAGGCCCTATAACCAGGGAGGAAAGCTTATCTTC	EEEEEEEEEEEEEEEEEEEEAEEEEEEEEEEEEEEEEEEEEE	TRAV21*00(134)		TRAJ23*00(290)	TRAC*00(160)	324|338|356|0|14|ST326C|54.0		25|52|83|15|42||135.0												TGCGCTGTGAGGCCCTATAACCAGGGAGGAAAGCTTATCTTC	32								CAVRPYNQGGKLIF		:::::::::0:2:14:::::15:-5:42:::
298	1	3.29902e-05	TGCGCCAGCACACCCAATATCGGGGGCTACGAGCAGTACTTC	EEAEEEEEEEEEEEE6EEEEE<EEEEEEEEEEEEEEEEAEEE	TRBV4-1*00(170),TRBV4-3*00(154)	TRBD1*00(25)	TRBJ2-7*00(130)	TRBC2*00(370),TRBC1*00(354)	327|337|364|0|10||50.0;327|337|364|0|10||50.0	18|23|36|21|26||25.0	23|39|67|26|42||80.0	;											TGCGCCAGCACACCCAATATCGGGGGCTACGAGCAGTACTTC	21								CASTPNIGGYEQYF		:::::::::0:-7:10:21:-6:-1:26:26:-3:42:::
299	1	3.29902e-05	TGTGCAGGAGCGGGGGTGGGTTAATAGGAAACTGACATTT	EEEEEEEEEEEEEEEEAAEE6EEEEEEEEEEEEEEEEEEE	TRAV27*00(195)		TRAJ61*00(145)		318|329|348|0|11||55.0		26|49|80|17|40||115.0												TGTGCAGGAGCGGGGGTGGGTTAATAGGAAACTGACATTT	21								CAGAGVG_NRKLTF		:::::::::0:1:11:::::17:-6:40:::
300	1	3.29902e-05	TGTGCTTATAGGAGCGGGGTAAACAATGACATGCGCTTT	EEEEEEEAEEEEEEEEEEEEAEEEEEE6EEEEEEEEEEE	TRAV38-2DV8*00(225)		TRAJ43*00(245)	TRAC*00(165)	333|349|369|0|16||80.0		25|43|74|21|39||90.0												TGTGCTTATAGGAGCGGGGTAAACAATGACATGCGCTTT	21								CAYRSGVNNDMRF		:::::::::0:0:16:::::21:-5:39:::
301	1	3.29902e-05	TGTGCCACCAGCAGAGAGGGGGGAGGGACCCAGTACTTC	EEEEEEEEEEEEEEEEEEEEEEEEEEEEEEEEEEEEEEE	TRBV15*00(120)	TRBD2*00(30)	TRBJ2-5*00(205)		327|344|364|0|17||85.0	25|31|48|20|26||30.0	27|40|68|26|39||65.0												TGTGCCACCAGCAGAGAGGGGGGAGGGACCCAGTACTTC	36								CATSREGGGTQYF		:::::::::0:0:17:20:-9:-1:26:26:-7:39:::
302	1	3.29902e-05	TGTGCCAGCACATAGGGGAGCACCTACGAGCAGTACTTC	EEEEEEEEEEEEEEEEEAEEEEEEEEEEEEEEEEEEEEE	TRBV5-6*00(500)		TRBJ2-7*00(209)		327|337|363|0|10||50.0		16|39|67|16|39|ST21A|99.0												TGTGCCAGCACATAGGGGAGCACCTACGAGCAGTACTTC	32								CAST*GSTYEQYF		:::::::::0:-6:10:::::16:4:39:::
303	1	3.29902e-05	TGTGCCAGCAGCTCCGCGACTAATGAAAACCTGTTTTTT	EEEEEEEEEEEEEEEEEEEEEEEEEEEEEEEEEEEEEEE	TRBV11-2*00(125),TRBV11-3*00(125),TRBV7-2*00(125),TRBV7-3*00(125),TRBV7-8*00(125)		TRBJ1-4*00(144)		330|343|367|0|13||65.0;330|343|367|0|13||65.0;330|343|367|0|13||65.0;330|343|367|0|13||65.0;330|343|367|0|13||65.0		22|43|71|18|39|SA33C|89.0												TGTGCCAGCAGCTCCGCGACTAATGAAAACCTGTTTTTT	36								CASSSATNENLFF		:::::::::0:-4:13:::::18:-2:39:::
304	1	3.29902e-05	TGTGCAATGAGACCCTACTATGGTCAGAATTTTATCTTT	EEEEEEEEEEEEEEEEEEEEEEEEEEEEEEEEEEEEEEE	TRAV14DV4*00(105)		TRAJ26*00(179)		333|345|370|0|12||60.0		26|49|80|16|39|SG43A|99.0												TGTGCAATGAGACCCTACTATGGTCAGAATTTTATCTTT	36								CAMRPYYGQNFIF		:::::::::0:-5:12:::::16:-6:39:::
305	1	3.29902e-05	TGTGCTGCGTGGGATTTGGGTATTTTAAGAAACTCTTT	AEEEEEAEEEEEEEEEEEAAEEEEEEEEEAEEEEEEEE	TRGV10*00(100)		TRGJ1*00(214),TRGJ2*00(214)	TRGC2*00(380),TRGC1*00(348)	342|358|380|0|16||80.0		24|42|70|20|38|SA28T|74.0;24|42|70|20|38|SA28T|74.0	;											TGTGCTGCGTGGGATTTGGGTATTTTAAGAAACTCTTT	32								CAAWDL_YFKKLF		:::::::::0:-2:16:::::20:-4:38:::
306	1	3.29902e-05	TGTGCAGGACTGCCTCGGGAACCTACAAATACATCTTT	EEEEEEEEEEEEEEEEEEEEEEEEEEEEEEEEEEEAAA	TRAV27*00(600)		TRAJ40*00(128)		318|327|348|0|9||45.0		20|50|81|8|38|SA23GSA28G|118.0												TGTGCAGGACTGCCTCGGGAACCTACAAATACATCTTT	32								CAGLPR_TYKYIF		:::::::::0:-1:9:::::8:0:38:::
307	1	3.29902e-05	TGTACTCGGACTTACAATAACAATGACATGCGCTTT	EEEEEEEEEEEEEEEEEEEEEEEAEEEEEEEEEEEE	TRAV19*00(289)		TRAJ43*00(275)	TRAC*00(95)	333|340|370|0|7|SG336A|19.0		19|43|74|12|36||120.0												TGTACTCGGACTTACAATAACAATGACATGCGCTTT	32								CTRTYNNNDMRF		:::::::::0:-10:7:::::12:1:36:::
308	1	3.29902e-05	TGTGCTGTAGGGGGGTTACCAGAAAGTTACCTTT	EEEEEEEEEEEEEEEEEEEEEEEEEEEEEEEEEE	TRAV36DV7*00(470)		TRAJ13*00(259)		327|335|360|0|8||40.0		28|52|83|10|34||120.0												TGTGCTGTAGGGGGGTTACCAGAAAGTTACCTTT	36								CAVGGL_QKVTF		:::::::::0:-5:8:::::10:-8:34:::
309	1	3.29902e-05	TGTGCCAGCAGCGGGACGTATGGCTACACCTTC	EEEEEEEEEEEEEEEEEEEEEAEEEEAEEEEEE	TRBV6-1*00(155),TRBV6-5*00(155),TRBV6-6*00(155),TRBV6-8*00(139),TRBV6-9*00(139)	TRBD1*00(30),TRBD2*00(30)	TRBJ1-2*00(215)	TRBC1*00(300),TRBC2*00(268)	327|338|364|0|11||55.0;327|338|364|0|11||55.0;327|338|364|0|11||55.0;324|335|361|0|11||55.0;327|338|364|0|11||55.0	11|17|36|11|17||30.0;15|21|48|11|17||30.0	25|40|68|18|33||75.0	;											TGTGCCAGCAGCGGGACGTATGGCTACACCTTC	32								CASSGTYGYTF		:::::::::0:-6:11:11:1:-7:17:18:-5:33:::
310	1	3.29902e-05	TGTGCCAGCAGGACGGGATATGGTTACACCTTC	EEEEEEEEEEEEEEEEE6EEEEEEEEEEEEEEE	TRBV12-3*00(100),TRBV6-1*00(100),TRBV6-2*00(100),TRBV6-3*00(100),TRBV6-4*00(100)	TRBD1*00(25),TRBD2*00(25)	TRBJ1-2*00(199)	TRBC1*00(364),TRBC2*00(348)	330|341|367|0|11||55.0;327|338|364|0|11||55.0;327|338|364|0|11||55.0;327|338|364|0|11||55.0;327|338|364|0|11||55.0	11|16|36|13|18||25.0;15|20|48|13|18||25.0	25|40|68|18|33|SC30T|59.0	;											TGTGCCAGCAGGACGGGATATGGTTACACCTTC	21								CASRTGYGYTF		:::::::::0:-6:11:13:1:-8:18:18:-5:33:::
311	1	3.29902e-05	AGCAGCTCATATATATAACCAGCATTCTCTTC	EEEEEEEEEEEEEEEEEEEEAEEEEEEEEEEE	IGLV2-14*00(128),IGLV2-18*00(112),IGLV2-28*00(112)		IGLJ2*00(114),IGLJ3*00(114)	IGLC1*00(215),IGLC2*00(215),IGLC3*00(215)	324|337|374|0|13|ST324A|49.0;324|337|374|0|13|ST324AST331C|33.0;312|325|362|0|13|ST312AST317C|33.0		27|30|58|29|32||15.0;27|30|58|29|32||15.0	;;											AGCAGCTCATATATATAACCAGCATTCTCTTC	32								SSSYI_TSILF		:::::::::0:-17:13:::::29:-7:32:::
312	1	3.29902e-05	TGTGCGAGTATTGGACCTTTTGATGTCTGG	EEAEEEEEAEEEEEEEEEEEAEEEEEEEEE	IGHV4-4*00(153),IGHV4-55*00(153),IGHV4-31*00(137),IGHV4-59*00(137),IGHV4-61*00(137)	IGHD2-2*00(25),IGHD2-21*00(25),IGHD3-3*00(25)	IGHJ3*00(139)	IGHG1*00(380),IGHG4*00(380),IGHG2*00(364),IGHG3*00(364),IGHGP*00(332)	339|347|370|0|8||40.0;342|350|373|0|8||40.0;345|353|376|0|8||40.0;339|347|370|0|8||40.0;345|353|376|0|8||40.0	35|40|93|8|13||25.0;32|37|84|8|13||25.0;43|48|93|10|15||25.0	25|39|70|16|30|SA33G|54.0	;;;;											TGTGCGAGTATTGGACCTTTTGATGTCTGG	32								CASIGPFDVW		:::::::::0:-3:8:8:-4:-22:13:16:-5:30:::
313	1	3.29902e-05	TGCAGCTCATATATAACCAGCATTCTC	EEEEEEEEEEEEEEEEEEEEEEEEEEE	IGLV2-14*00(262),IGLV2-18*00(246),IGLV2-34*00(244)		IGLJ2*00(118),IGLJ3*00(118)		324|346|374|0|22|SC337TSG340C|78.0;324|346|374|0|22|ST331CSC337TSG340C|62.0;324|336|374|0|12||60.0		28|30|58|25|27||10.0;28|30|58|25|27||10.0												TGCAGCTCATATATAACCAGCATTCTC	36								CSSYITSIL		:::::::::0:-8:22:::::25:-8:27:::

## Sheet: VCAD_GagIICD8_ClassIICD8
cloneId	cloneCount	cloneFraction	clonalSequence	clonalSequenceQuality	allVHitsWithScore	allDHitsWithScore	allJHitsWithScore	allCHitsWithScore	allVAlignments	allDAlignments	allJAlignments	allCAlignments	nSeqFR1	minQualFR1	nSeqCDR1	minQualCDR1	nSeqFR2	minQualFR2	nSeqCDR2	minQualCDR2	nSeqFR3	minQualFR3	nSeqCDR3	minQualCDR3	nSeqFR4	minQualFR4	aaSeqFR1	aaSeqCDR1	aaSeqFR2	aaSeqCDR2	aaSeqFR3	aaSeqCDR3	aaSeqFR4	refPoints
0	5813	0.260474	TGTCAGCAGTATGGTAGCTCTCCCCTCACTTTC	EEEEEEEEEEEEEEEEEEEEEEEEEEEEEEEEE	IGKV3-20*00(284.2)		IGKJ4*00(154.5)	IGKC*00(197.1)	324|344|368|0|20||100.0		21|30|58|24|33||45.0												TGTCAGCAGTATGGTAGCTCTCCCCTCACTTTC	36								CQQYGSSPLTF		:::::::::0:-4:20:::::24:-1:33:::
1	5288	0.236949	TGTCAGCAATATTATAGTATTCCGCTCACTTTC	EENNNNNNNNNNNNNNNNNNNNNNNNNNNNNNE	IGKV4-1*00(291.8)		IGKJ4*00(156.5)	IGKC*00(199.8)	339|362|383|0|23|SC358T|99.0		19|30|58|22|33||55.0												TGTCAGCAATATTATAGTATTCCGCTCACTTTC	36								CQQYYSIPLTF		:::::::::0:-1:23:::::22:1:33:::
2	902	0.0404176	TGTGCGAGAGATAGGTATAGTGGCTACGATTACGTTGACTACTGG	EEEEEEEEEEEEEEEEEEEEEEEEEEEEEEEEEEEEEEEEEEEEE	IGHV1-3*00(139.6)	IGHD5-12*00(75)	IGHJ4*00(154.9)	IGHG3*00(174.4)	342|354|373|0|12||60.0	28|43|69|15|30||75.0	22|37|68|30|45|ST25G|59.0												TGTGCGAGAGATAGGTATAGTGGCTACGATTACGTTGACTACTGG	36								CARDRYSGYDYVDYW		:::::::::0:1:12:15:-5:-3:30:30:-2:45:::
3	902	0.0404176	TGCATGCAACGTATAGAGTTTCCTTCAAGTCACTTTT	EEEEEEEEEEEEEEEEEEEEEEEEEEEEEEEEEEEEE	IGKV2-40*00(300.7)		IGKJ2*00(150.4)	IGKC*00(199)	340|366|386|0|26||130.0		24|31|59|30|37||35.0												TGCATGCAACGTATAGAGTTTCCTTCAAGTCACTTTT	36								CMQRIE_FLQVTF		:::::::::0:0:26:::::30:-4:37:::
4	858	0.038446	TGTGCAAGAGGTTTTACAGTATCTACGGGGTACAACTGGTTCGACCCCTGG	EEEEEEEEEEEEEEEEEEEEEEEEEEEEEEEEEEEEEEEEEEEEEEEEEEE	IGHV6-1*00(240.3)	IGHD4-11*00(49),IGHD4-4*00(49)	IGHJ5*00(179.2)	IGHG2*00(123.6)	354|364|385|0|10||50.0	20|33|48|14|27|SA27T|49.0;20|33|48|14|27|SA27T|49.0	18|40|71|29|51||110.0												TGTGCAAGAGGTTTTACAGTATCTACGGGGTACAACTGGTTCGACCCCTGG	36								CARGFTVSTGYNWFDPW		:::::::::0:-1:10:14:-4:1:27:29:2:51:::
5	194	0.00869292	TGTGCCAGCAGCCTAACGGACAGTAACTATGGCTACACCTTC	EENNNNNNNNNNNNNNNNNNNNNNNNNNNNNNNNNNNNNNNE	TRBV4-2*00(292)	TRBD1*00(30)	TRBJ1-2*00(202.3)	TRBC1*00(114)	327|340|364|0|13||65.0	13|19|36|17|23||30.0	21|40|68|23|42||95.0												TGTGCCAGCAGCCTAACGGACAGTAACTATGGCTACACCTTC	36								CASSLTDSNYGYTF		:::::::::0:-4:13:17:-1:-5:23:23:-1:42:::
6	138	0.00618363	TGTGCTGCGGACAACCAGGCAGGAACTGCTCTGATCTTT	EEEEEEEEEEEEEEEEEEEEEEEEEEEEEEEEEEEEEEE	TRAV22*00(293.8)		TRAJ15*00(202.7)	TRAC*00(96.9)	318|329|351|0|11|ST325C|39.0		21|49|80|11|39||140.0												TGTGCTGCGGACAACCAGGCAGGAACTGCTCTGATCTTT	36								CAADNQAGTALIF		:::::::::0:-2:11:::::11:-1:39:::
7	133	0.00595958	TGCGCCAGCAGCCAAGACCCGGAGGACTATGGCTACACCTTC	EENNNNNNNNNNNNNNNNNNNNNNNNNNNNNNNNNNNNNNNE	TRBV4-3*00(282.9)	TRBD1*00(25),TRBD2*00(25)	TRBJ1-2*00(188.9)	TRBC1*00(147)	327|344|364|0|17||85.0	9|14|36|17|22||25.0;13|18|48|17|22||25.0	23|40|68|25|42||85.0												TGCGCCAGCAGCCAAGACCCGGAGGACTATGGCTACACCTTC	36								CASSQDPEDYGYTF		:::::::::0:0:17:17:3:-10:22:25:-3:42:::
8	124	0.0055563	TGTGCAGCCATAGGGGACTATCAGTTAATCTGG	EEEEEEEEEEEEEEEEEEEEEEEEEEEEEEEEE	TRAV27*00(249)		TRAJ33*00(192)	TRAC*00(154.2)	318|325|348|0|7||35.0		29|46|77|16|33||85.0												TGTGCAGCCATAGGGGACTATCAGTTAATCTGG	36								CAAIGDYQLIW		:::::::::0:-3:7:::::16:-9:33:::
9	117	0.00524264	TGCGCCGGCAGGGAGAACACCGGGGAGCTGTTTTTT	EEEEEEEEEEEEEEEEEEEEEEEEEEEEEEEEEEEE	TRBV5-1*00(299.3)		TRBJ2-2*00(187.9)	TRBC2*00(158.7),TRBC1*00(142.9)	327|338|363|0|11|SA333G|39.0		21|43|71|14|36||110.0	;											TGCGCCGGCAGGGAGAACACCGGGGAGCTGTTTTTT	36								CAGRENTGELFF		:::::::::0:-5:11:::::14:-1:36:::
10	106	0.00474974	TGTGCTACGGACGAGGACAGAGATGACAAGATCATCTTT	EEEEEEEEEEEEEEEEEEEEEEEEEEEEEEEEEEEEEEE	TRAV17*00(324.4)		TRAJ30*00(228.2)	TRAC*00(111.7)	324|337|357|0|13||65.0		23|46|77|16|39||115.0												TGTGCTACGGACGAGGACAGAGATGACAAGATCATCTTT	36								CATDEDRDDKIIF		:::::::::0:0:13:::::16:-3:39:::
11	106	0.00474974	TGTGCAGACTCTGGGGGTTACCAGAAAGTTACCTTT	EEEEEEEEEEEEEEEEEEEEEEEEEEEEEEEEEEEE	TRAV5*00(258.8)		TRAJ13*00(217.8)	TRAC*00(194.3)	327|335|360|0|8||40.0		25|52|83|9|36||135.0												TGTGCAGACTCTGGGGGTTACCAGAAAGTTACCTTT	36								CADSGGYQKVTF		:::::::::0:-5:8:::::9:-5:36:::
12	100	0.00448089	TGTGCCAGCAGTTACGTGAATGAGCAGTTCTTC	EEEEEEEEEEEEEEEEEEEEEEEEEEEEEEEEE	TRBV6-3*00(301.2),TRBV6-2*00(301.1)		TRBJ2-1*00(186.3)	TRBC2*00(183.7)	327|342|364|0|15||75.0;327|342|364|0|15||75.0		27|42|70|18|33||75.0												TGTGCCAGCAGTTACGTGAATGAGCAGTTCTTC	36								CASSYVNEQFF		:::::::::0:-2:15:::::18:-7:33:::
13	99	0.00443608	TGTGCCGTGAAAGCGACCGACAAGCTCATCTTT	EEEEEEEEEEEEEEEEEEEEEEEEEEEEEEEEE	TRAV12-2*00(336.9)		TRAJ34*00(180.6)	TRAC*00(85.6)	330|341|363|0|11||55.0		29|47|78|15|33||90.0												TGTGCCGTGAAAGCGACCGACAAGCTCATCTTT	36								CAVKATDKLIF		:::::::::0:-2:11:::::15:-9:33:::
14	97	0.00434646	TGTGCCAGCAGTTACCCCAGCCATGGCTACACCTTC	EEEENNNNNNNNNNNNNNNNNNNNNNNNNNNNNNNE	TRBV6-3*00(277.4),TRBV6-2*00(275.7)		TRBJ1-2*00(189.7)	TRBC1*00(180.4)	327|342|364|0|15||75.0;327|342|364|0|15||75.0		26|40|68|22|36||70.0												TGTGCCAGCAGTTACCCCAGCCATGGCTACACCTTC	36								CASSYPSHGYTF		:::::::::0:-2:15:::::22:-6:36:::
15	93	0.00416723	TGTGCCAGCAGTTTCTTCACCGGGGAGCTGTTTTTT	EEEEEEEEEEEEEEEEEEEEEEEEEEEEEEEEEEEE	TRBV12-3*00(353.8),TRBV12-4*00(342.8)		TRBJ2-2*00(186.8)	TRBC2*00(129.6),TRBC1*00(116.3)	330|344|367|0|14||70.0;330|344|367|0|14||70.0		24|43|71|17|36||95.0	;											TGTGCCAGCAGTTTCTTCACCGGGGAGCTGTTTTTT	36								CASSFFTGELFF		:::::::::0:-3:14:::::17:-4:36:::
16	90	0.0040328	TGTGCCAGCAGCTTAGCCAAGGACCGAACCTACGAGCAGTACTTC	ENNNNNNNNNNNNNNNNNNNNNNNNNNNNNNNNNNNNNNNNNNNE	TRBV7-6*00(305.2)		TRBJ2-7*00(184.3)	TRBC2*00(155)	330|347|367|0|17||85.0		22|39|67|28|45||85.0												TGTGCCAGCAGCTTAGCCAAGGACCGAACCTACGAGCAGTACTTC	36								CASSLAKDRTYEQYF		:::::::::0:0:17:::::28:-2:45:::
17	87	0.00389837	TGTGCCAGCAGTTTATCGAGTGAGCAGTTCTTC	EEEEEEEEEEEEEEEEEEEEEEEEEEEEEEEEE	TRBV28*00(277.1)		TRBJ2-1*00(171.1)	TRBC2*00(169)	327|343|364|0|16||80.0		29|42|70|20|33||65.0												TGTGCCAGCAGTTTATCGAGTGAGCAGTTCTTC	36								CASSLSSEQFF		:::::::::0:-1:16:::::20:-9:33:::
18	85	0.00380876	TGTGCTGTGGAAGACTACAAGCTCAGCTTT	EEEEEEEEEEEEEEEEEEEEEEEEEEEEEE	TRAV22*00(304)		TRAJ20*00(204.1)	TRAC*00(151.7)	318|329|351|0|11||55.0		28|46|77|12|30||90.0												TGTGCTGTGGAAGACTACAAGCTCAGCTTT	36								CAVEDYKLSF		:::::::::0:-2:11:::::12:-8:30:::
19	81	0.00362952	TGCGCCAGCAGCCAAGAATGGGACAGCGGCCTCTGGGCCCTCCACTTT	EEEEEEEEEEEEEEEEEEEEEEEEEEEEEEEEEEEEEEEEEEEEEEEE	TRBV4-3*00(258.5)	TRBD1*00(35)	TRBJ1-6*00(150.8)	TRBC1*00(144.6),TRBC2*00(128.3)	327|344|364|0|17||85.0	12|19|36|19|26||35.0	34|45|73|37|48||55.0	;											TGCGCCAGCAGCCAAGAATGGGACAGCGGCCTCTGGGCCCTCCACTTT	36								CASSQEWDSGLWALHF		:::::::::0:0:17:19:0:-5:26:37:-14:48:::
20	76	0.00340548	TGTGCCAGCAGCGTAGTTACAAAGTTGAACACTGAAGCTTTCTTT	EEEENNNNNNNNNNNNNNNNNNNNNNNNNNNNNNNNNNNNNNNNE	TRBV9*00(286)		TRBJ1-1*00(209.3)	TRBC1*00(137.1),TRBC2*00(119.9)	327|347|363|0|20|SC343T|84.0		20|40|68|25|45||100.0	;											TGTGCCAGCAGCGTAGTTACAAAGTTGAACACTGAAGCTTTCTTT	36								CASSVVTKLNTEAFF		:::::::::0:4:20:::::25:0:45:::
21	74	0.00331586	TGTGCTGTGAAAGATAGCAACTATCAGTTAATCTGG	EEEEEEEEEEEEEEEEEEEEEEEEEEEEEEEEEEEE	TRAV1-2*00(306.7)		TRAJ33*00(237.6)	TRAC*00(92.2)	312|327|346|0|15|SG322A|59.0		22|46|77|12|36||120.0												TGTGCTGTGAAAGATAGCAACTATCAGTTAATCTGG	36								CAVKDSNYQLIW		:::::::::0:1:15:::::12:-2:36:::
22	71	0.00318143	TGTGCCAGCAGGGGAGGACTAGCGGGGGGGAATGAGCAGTTCTTC	EEEEEEEEEEEEEEEEEEEEEEEEEEEEEEEEEEEEEEEEEEEEE	TRBV6-1*00(324.8)	TRBD2*00(59)	TRBJ2-1*00(170.6)	TRBC2*00(101.4)	327|338|364|0|11||55.0	17|32|48|15|30|SA28G|59.0	27|42|70|30|45||75.0												TGTGCCAGCAGGGGAGGACTAGCGGGGGGGAATGAGCAGTTCTTC	36								CASRGGLAGGNEQFF		:::::::::0:-6:11:15:-1:0:30:30:-7:45:::
23	67	0.0030022	TGCAGTGCTATGGACAGGGAGTATTCACCCCTCCACTTT	EEEEEEEEEEEEEEEEEEEEEEEEEEEEEEEEEEEEEEE	TRBV20-1*00(314.2)	TRBD1*00(40)	TRBJ1-6*00(195.1)	TRBC1*00(112.1)	321|331|355|0|10||50.0	13|21|36|11|19||40.0	28|45|73|22|39||85.0												TGCAGTGCTATGGACAGGGAGTATTCACCCCTCCACTTT	36								CSAMDREYSPLHF		:::::::::0:-4:10:11:-1:-3:19:22:-8:39:::
24	66	0.00295739	TGTGCCTTGTGGGAGGTGAAGAAACTCTTT	EEEEEEEEEEEEEEEEEEEEEEEEEEEEEE	TRGV9*00(299.6)		TRGJ1*00(164.2),TRGJ2*00(164.2)	TRGC2*00(225.7)	348|366|386|0|18||90.0		30|42|70|18|30||60.0;30|42|70|18|30||60.0												TGTGCCTTGTGGGAGGTGAAGAAACTCTTT	36								CALWEVKKLF		:::::::::0:0:18:::::18:-10:30:::
25	61	0.00273334	TGTGCCAGCAGCTTGTCAGGTGGAGAGACCCAGTACTTC	EEEENNNNNNNNNNNNNNNNNNNNNNNNNNNNNNNNNNE	TRBV5-6*00(239.6)		TRBJ2-5*00(189)	TRBC2*00(238.2),TRBC1*00(218.8)	327|342|363|0|15||75.0		24|40|68|23|39||80.0	;											TGTGCCAGCAGCTTGTCAGGTGGAGAGACCCAGTACTTC	36								CASSLSGGETQYF		:::::::::0:-1:15:::::23:-4:39:::
26	60	0.00268853	TGCGCCAGCAGCCAAGATCTGGGCAGGGGGCTCTTCTCTGGGGCCAACGTCCTGACTTTC	EEEENNNNNNNNNNNNNNNNNNNNNNNNNNNNNNNNNNNNNNNNNNNNNNNNNNNNNEEE	TRBV4-3*00(177.5)	TRBD1*00(35)	TRBJ2-6*00(208)	TRBC2*00(227.8)	327|351|364|0|24|ST347G|104.0	17|24|36|24|31||35.0	20|45|73|35|60||125.0												TGCGCCAGCAGCCAAGATCTGGGCAGGGGGCTCTTCTCTGGGGCCAACGTCCTGACTTTC	36								CASSQDLGRGLFSGANVLTF		:::::::::0:7:24:24:-5:0:31:35:0:60:::
27	58	0.00259892	TGTGCCATCAGTGAGTCGCCAGAAACTGAAGCTTTCTTT	ENNNNNNNNNNNNNNNNNNNNNNNNNNNNNNNNNNNEEE	TRBV10-3*00(340.3)		TRBJ1-1*00(191.2)	TRBC1*00(147.8),TRBC2*00(132.2)	327|345|364|0|18||90.0		25|40|68|24|39||75.0	;											TGTGCCATCAGTGAGTCGCCAGAAACTGAAGCTTTCTTT	36								CAISESPETEAFF		:::::::::0:1:18:::::24:-5:39:::
28	58	0.00259892	TGCGCCAGCAGCCAAGAGACCTCAGCTTTCTTT	EEEEEEEEEEEEEEEEEEEEEEEEEEEEEEEEE	TRBV4-1*00(355.3)		TRBJ1-1*00(140.3)	TRBC1*00(159.8),TRBC2*00(139.5)	327|344|364|0|17||85.0		30|40|68|23|33||50.0	;											TGCGCCAGCAGCCAAGAGACCTCAGCTTTCTTT	36								CASSQETSAFF		:::::::::0:0:17:::::23:-10:33:::
29	56	0.0025093	TGTGCCGTGGAGGAGAACTTTGGAAATGAGAAATTAACCTTT	EEEEEEEEEEEEEEEEEEEEEEEEEEEEEEEEEEEEEEEEEE	TRAV12-2*00(323)		TRAJ48*00(243.5)	TRAC*00(61.3)	330|339|363|0|9||45.0		25|52|83|15|42||135.0												TGTGCCGTGGAGGAGAACTTTGGAAATGAGAAATTAACCTTT	36								CAVEENFGNEKLTF		:::::::::0:-4:9:::::15:-5:42:::
30	55	0.00246449	TGTGCCAGCAGTTTAAACAGGGGAGTCACTGAAGCTTTCTTT	EEEEEEEEEEEEEEEEEEEEEEEEEEEEEEEEEEEEEEEEEE	TRBV12-4*00(367.7),TRBV12-3*00(359.9)	TRBD1*00(35)	TRBJ1-1*00(169.5)	TRBC1*00(86.1)	330|345|367|0|15||75.0;330|345|367|0|15||75.0	15|22|36|16|23||35.0	24|40|68|26|42||80.0												TGTGCCAGCAGTTTAAACAGGGGAGTCACTGAAGCTTTCTTT	36								CASSLNRGVTEAFF		:::::::::0:-2:15:16:-3:-2:23:26:-4:42:::
31	55	0.00246449	TGTGCCAGCAGCCGGGGACTAGCCACCGGGGAGCTGTTTTTT	EEEEEEEEEEEEEEEEEEEEEEEEEEEEEEEEEEEEEEEEEE	TRBV3-1*00(348.8)	TRBD2*00(45)	TRBJ2-2*00(190)	TRBC2*00(115.5)	327|340|364|0|13||65.0	16|25|48|14|23||45.0	24|43|71|23|42||95.0												TGTGCCAGCAGCCGGGGACTAGCCACCGGGGAGCTGTTTTTT	36								CASSRGLATGELFF		:::::::::0:-4:13:14:0:-7:23:23:-4:42:::
32	54	0.00241968	TGTGCCAGCAGCCCAAAAGTAAGGCCTGAAGCTTTCTTT	EEEEEEEEEEEEEEEEEEEEEEEEEEEEEEEEEEEEEEE	TRBV7-9*00(290.1)		TRBJ1-1*00(174.2)	TRBC1*00(139),TRBC2*00(126.6)	330|342|367|0|12||60.0		26|40|68|25|39||70.0	;											TGTGCCAGCAGCCCAAAAGTAAGGCCTGAAGCTTTCTTT	36								CASSPKVRPEAFF		:::::::::0:-5:12:::::25:-6:39:::
33	52	0.00233006	TGTGCCAGCAGCTCAAGCGGGGGCCCCTCCTACGAGCAGTACTTC	EEEEEEEEEEEEEEEEEEEEEEEEEEEEEEEEEEEEEEEEEEEEE	TRBV6-5*00(244.5)	TRBD1*00(30),TRBD2*00(30)	TRBJ2-7*00(193.9)	TRBC2*00(168.5)	327|338|364|0|11||55.0	18|24|36|18|24||30.0;22|28|48|15|21||30.0	20|39|67|26|45||95.0												TGTGCCAGCAGCTCAAGCGGGGGCCCCTCCTACGAGCAGTACTTC	36								CASSSSGGPSYEQYF		:::::::::0:-6:11:18:-6:0:24:26:0:45:::
34	52	0.00233006	TGTGCCAGCAGTGAACTTATCACAGATACGCAGTATTTT	EENNNNNNNNNNNNNNNNNNNNNNNNNNNNNNNNNNEEE	TRBV6-1*00(260.6)		TRBJ2-3*00(208.1)	TRBC2*00(229.4)	327|342|364|0|15||75.0		22|41|69|20|39||95.0												TGTGCCAGCAGTGAACTTATCACAGATACGCAGTATTTT	36								CASSELITDTQYF		:::::::::0:-2:15:::::20:-2:39:::
35	51	0.00228525	TGTGCCGTGAAAGACAGAGATGACAAGATCATCTTT	EEEEEEEEEEEEEEEEEEEEEEEEEEEEEEEEEEEE	TRAV12-2*00(313)		TRAJ30*00(225.4)	TRAC*00(108)	330|341|363|0|11||55.0		23|46|77|13|36||115.0												TGTGCCGTGAAAGACAGAGATGACAAGATCATCTTT	36								CAVKDRDDKIIF		:::::::::0:-2:11:::::13:-3:36:::
36	50	0.00224044	TGTGCCAGCGCAGGGGTGGTGGACACTGAAGCTTTCTTT	EEEEEEEEEEEEEEEEEEEEEEEEEEEEEEEEEEEEEEE	TRBV6-3*00(303.9),TRBV6-2*00(303.5)	TRBD1*00(30)	TRBJ1-1*00(191.6)	TRBC1*00(111)	327|336|364|0|9||45.0;327|336|364|0|9||45.0	16|22|36|10|16||30.0	23|40|68|22|39||85.0												TGTGCCAGCGCAGGGGTGGTGGACACTGAAGCTTTCTTT	36								CASAGVVDTEAFF		:::::::::0:-8:9:10:-4:-2:16:22:-3:39:::
37	50	0.00224044	TGTGCAGGGCAAGGTTCTAACGACTACAAGCTCAGCTTT	EEEEEEEEEEEEEEEEEEEEEEEEEEEEEEEEEEEEEEE	TRAV27*00(338.1)		TRAJ20*00(230.8)	TRAC*00(84.2)	318|326|348|0|8||40.0		20|46|77|13|39||130.0												TGTGCAGGGCAAGGTTCTAACGACTACAAGCTCAGCTTT	36								CAGQGSNDYKLSF		:::::::::0:-2:8:::::13:0:39:::
38	50	0.00224044	TGCGCCAGCAGCCCCCAGCGGAACACTGAAGCTTTCTTT	EENNNNNNNNNNNNNNNNNNNNNNNNNNNNNNNNNEEEE	TRBV4-3*00(288.3)		TRBJ1-1*00(193.1)	TRBC1*00(137)	327|340|364|0|13||65.0		21|40|68|20|39||95.0												TGCGCCAGCAGCCCCCAGCGGAACACTGAAGCTTTCTTT	36								CASSPQRNTEAFF		:::::::::0:-4:13:::::20:-1:39:::
39	50	0.00224044	TGTGCAGCAAGCGGTGGGGACAGACTCATGTTT	EEEEEEEEEEEEEEEEEEEEEEEEEEEEEEEEE	TRAV29DV5*00(339.5)	TRDD3*00(25)	TRAJ31*00(170.8)	TRAC*00(83)	345|358|378|0|13||65.0	15|20|39|14|19||25.0	33|46|77|20|33||65.0												TGTGCAGCAAGCGGTGGGGACAGACTCATGTTT	36								CAASGGDRLMF		:::::::::0:0:13:14:-2:-6:19:20:-13:33:::
40	49	0.00219564	TGTGCAGCAAGCTTAGACTCTAACGACTACAAGCTCAGCTTT	EEEEEEEEEEEEEEEEEEEEEEEEEEEEEEEEEEEEEEEEEE	TRAV23DV6*00(313.2)		TRAJ20*00(226.6)	TRAC*00(111.5)	351|363|384|0|12||60.0		22|46|77|18|42||120.0												TGTGCAGCAAGCTTAGACTCTAACGACTACAAGCTCAGCTTT	36								CAASLDSNDYKLSF		:::::::::0:-1:12:::::18:-2:42:::
41	49	0.00219564	TGTGCTCTGAGTGAGGGTGACAAGATCATCTTT	EEEEEEEEEEEEEEEEEEEEEEEEEEEEEEEEE	TRAV9-2*00(261.5)		TRAJ30*00(194.6)	TRAC*00(113)	324|338|358|0|14||70.0		30|46|77|17|33||80.0												TGTGCTCTGAGTGAGGGTGACAAGATCATCTTT	36								CALSEGDKIIF		:::::::::0:0:14:::::17:-10:33:::
42	48	0.00215083	TGTGCCAGCAGGAAACAGGGGCGAGACAATGAGCAGTTCTTC	EEEEEEEEEEEEEEEEEEEEEEEEEEEEEEEEEEEEEEEEEE	TRBV12-3*00(344)	TRBD1*00(35)	TRBJ2-1*00(178.5)	TRBC2*00(87.1),TRBC1*00(80.6)	330|341|367|0|11||55.0	15|22|36|14|21||35.0	25|42|70|25|42||85.0	;											TGTGCCAGCAGGAAACAGGGGCGAGACAATGAGCAGTTCTTC	36								CASRKQGRDNEQFF		:::::::::0:-6:11:14:-3:-2:21:25:-5:42:::
43	46	0.00206121	TGCGCCAGCAGCCAAGAAAGGGATCCACCCTACAATGAGCAGTTCTTC	EENNNNNNNNNNNNNNNNNNNNNNNNNNNNNNNNNNNNNNNNNNNNNE	TRBV4-3*00(388.1)		TRBJ2-1*00(188.8)	TRBC2*00(104.8),TRBC1*00(96.8)	327|344|364|0|17||85.0		22|42|70|28|48||100.0	;											TGCGCCAGCAGCCAAGAAAGGGATCCACCCTACAATGAGCAGTTCTTC	36								CASSQERDPPYNEQFF		:::::::::0:0:17:::::28:-2:48:::
44	46	0.00206121	TGTGCTGTCAGATTTACCGACAAGCTCATCTTT	EENNNNNNNNNNNNNNNNNNNNNNNNNNNNNNE	TRAV41*00(311.2)		TRAJ34*00(201.5)	TRAC*00(146.5)	324|337|356|0|13||65.0		29|47|78|15|33||90.0												TGTGCTGTCAGATTTACCGACAAGCTCATCTTT	36								CAVRFTDKLIF		:::::::::0:1:13:::::15:-9:33:::
45	45	0.0020164	TGTGCTGTGGATAGTACCGGCACTGCCAGTAAACTCACCTTT	EEEEEEEEEEEEEEEEEEEEEEEEEEEEEEEEEEEEEEEEEE	TRAV21*00(324.9)		TRAJ44*00(211)	TRAC*00(98.7)	324|333|356|0|9||45.0		24|52|83|14|42||140.0												TGTGCTGTGGATAGTACCGGCACTGCCAGTAAACTCACCTTT	36								CAVDSTGTASKLTF		:::::::::0:-3:9:::::14:-4:42:::
46	45	0.0020164	TGTGCTGTGAGTGACTACAAGCTCAGCTTT	EEEEEEEEEEEEEEEEEEEEEEEEEEEEEE	TRAV8-6*00(336.4)		TRAJ20*00(212.6)	TRAC*00(71)	327|341|361|0|14||70.0		28|46|77|12|30||90.0												TGTGCTGTGAGTGACTACAAGCTCAGCTTT	36								CAVSDYKLSF		:::::::::0:0:14:::::12:-8:30:::
47	44	0.00197159	TGTGCCAGCAGTGAATATACAGGGGCGGAGGAAAAACTGTTTTTT	EEEEEEEEEEEEEEEEEEEEEEEEEEEEEEEEEEEEEEEEEEEEE	TRBV25-1*00(229.7)	TRBD1*00(30)	TRBJ1-4*00(164.6)	TRBC1*00(237.6),TRBC2*00(216.3)	327|346|364|0|19||95.0	16|22|36|19|25||30.0	28|43|71|30|45||75.0	;											TGTGCCAGCAGTGAATATACAGGGGCGGAGGAAAAACTGTTTTTT	36								CASSEYTGAEEKLFF		:::::::::0:2:19:19:-4:-2:25:30:-8:45:::
48	44	0.00197159	TGTGCCAGCAGGAAACTTGGGGGCCAAGAGACCCAGTACTTC	EEEEEEEEEEEEEEEEEEEEEEEEEEEEEEEEEEEEEEEEEE	TRBV2*00(339.8)	TRBD1*00(25)	TRBJ2-5*00(171.9)	TRBC2*00(120.6)	330|341|367|0|11||55.0	18|23|36|18|23||25.0	21|40|68|23|42||95.0												TGTGCCAGCAGGAAACTTGGGGGCCAAGAGACCCAGTACTTC	36								CASRKLGGQETQYF		:::::::::0:-6:11:18:-6:-1:23:23:-1:42:::
49	43	0.00192678	TGTGCTTATAGGGTCCAGGGCGGATCTGAAAAGCTGGTCTTT	EEEEEEEEEEEEEEEEEEEEEEEEEEEEEEEEEEEEEEEEEE	TRAV38-2DV8*00(259)		TRAJ57*00(243.2)	TRAC*00(92.9)	333|345|369|0|12||60.0		25|52|83|15|42||135.0												TGTGCTTATAGGGTCCAGGGCGGATCTGAAAAGCTGGTCTTT	36								CAYRVQGGSEKLVF		:::::::::0:-4:12:::::15:-5:42:::
50	42	0.00188197	TGCGCCAGCAGCCAGAACACTGAAGCTTTCTTT	EENNNNNNNNNNNNNNNNNNNNNNNNNNNNEEE	TRBV4-1*00(329.4)		TRBJ1-1*00(210.7)	TRBC1*00(108.6)	327|341|364|0|14||70.0		21|40|68|14|33||95.0												TGCGCCAGCAGCCAGAACACTGAAGCTTTCTTT	36								CASSQNTEAFF		:::::::::0:-3:14:::::14:-1:33:::
51	41	0.00183716	TGTGCAATGACCTCCGATTCAGGAGGAGGTGCTGACGGACTCACCTTT	EEEEEEEEEEEEEEEEEEEEEEEEEEEEEEEEEEEEEEEEEEEEEEEE	TRAV12-3*00(202.9)		TRAJ45*00(258.5)	TRAC*00(149.3)	330|340|363|0|10||50.0		23|55|86|16|48||160.0												TGTGCAATGACCTCCGATTCAGGAGGAGGTGCTGACGGACTCACCTTT	36								CAMTSDSGGGADGLTF		:::::::::0:-3:10:::::16:-3:48:::
52	41	0.00183716	TGTGCCAGCAGTTTAGAAATACAGGGGGCCGGGGAGCTGTTTTTT	EENNNNNNNNNNNNNNNNNNNNNNNNNNNNNNNNNNNNNNNNNNE	TRBV6-3*00(283.6),TRBV6-2*00(272.7)	TRBD1*00(40)	TRBJ2-2*00(171.5)	TRBC2*00(119.3)	327|340|364|0|13||65.0;327|340|364|0|13||65.0	15|23|36|20|28||40.0	26|43|71|28|45||85.0												TGTGCCAGCAGTTTAGAAATACAGGGGGCCGGGGAGCTGTTTTTT	36								CASSLEIQGAGELFF		:::::::::0:-4:13:20:-3:-1:28:28:-6:45:::
53	41	0.00183716	TGTGCCAGCAGTTCCCGGGAGGGCCGAAACTATGGCTACACCTTC	EENNNNNNNNNNNNNNNNNNNNNNNNNNNNNNNNNNNNNNNNNNE	TRBV27*00(302.9)	TRBD2*00(50)	TRBJ1-2*00(180.9)	TRBC1*00(139.5)	327|340|364|0|13||65.0	24|34|48|15|25||50.0	22|40|68|27|45||90.0												TGTGCCAGCAGTTCCCGGGAGGGCCGAAACTATGGCTACACCTTC	36								CASSSREGRNYGYTF		:::::::::0:-4:13:15:-8:2:25:27:-2:45:::
54	41	0.00183716	TGTGCCAGCAGCCTCTCCGGGGACCCATACGAGCAGTACTTC	EEEEEEEEEEEEEEEEEEEEEEEEEEEEEEEEEEEEEEEEEE	TRBV9*00(303.1)	TRBD1*00(29),TRBD2*00(29)	TRBJ2-7*00(176)	TRBC2*00(137.4)	327|339|363|0|12||60.0	8|17|36|15|24|SC11G|29.0;12|21|48|15|24|SC15G|29.0	24|39|67|27|42||75.0												TGTGCCAGCAGCCTCTCCGGGGACCCATACGAGCAGTACTTC	36								CASSLSGDPYEQYF		:::::::::0:-4:12:15:4:-7:24:27:-4:42:::
55	39	0.00174755	TGTGCCGTGAACATGGCCGGTGGTACTAGCTATGGAAAGCTGACATTT	EEEEEEEEEEEEEEEEEEEEEEEEEEEEEEEEEEEEEEEEEEEEEEEE	TRAV12-2*00(244.5)		TRAJ52*00(244.2)	TRAC*00(136.3)	330|345|363|0|15||75.0		28|58|89|18|48||150.0												TGTGCCGTGAACATGGCCGGTGGTACTAGCTATGGAAAGCTGACATTT	36								CAVNMAGGTSYGKLTF		:::::::::0:2:15:::::18:-8:48:::
56	39	0.00174755	TGTGCCAGCAGCTTGATCACCGGTACCGGGGAGCTGTTTTTT	EEEEEEEEEEEEEEEEEEEEEEEEEEEEEEEEEEEEEEEEEE	TRBV13*00(195.1)		TRBJ2-2*00(195.1)	TRBC2*00(219.8)	357|371|394|0|14||70.0		25|43|71|24|42||90.0												TGTGCCAGCAGCTTGATCACCGGTACCGGGGAGCTGTTTTTT	36								CASSLITGTGELFF		:::::::::0:-3:14:::::24:-5:42:::
57	39	0.00174755	TGTCACCAGTATGATAGCTGGCCTCCGGGGACGTTC	EEEEEEEEEEEEEEEEEEEEEEEEEEEEEEEEEEEE	IGKV3-15*00(227.9)		IGKJ1*00(134.4)	IGKC*00(227.6)	321|345|365|0|24|SG326CSA333GSA337G|72.0		22|30|58|28|36||40.0												TGTCACCAGTATGATAGCTGGCCTCCGGGGACGTTC	36								CHQYDSWPPGTF		:::::::::0:0:24:::::28:-2:36:::
58	39	0.00174755	TGTGCCGTTCCTAACACCGGTAACCAGTTCTATTTT	EEEEEEEEEEEEEEEEEEEEEEEEEEEEEEEEEEEE	TRAV12-2*00(328.3)		TRAJ49*00(212.8)	TRAC*00(83.4)	330|338|363|0|8||40.0		21|45|76|12|36||120.0												TGTGCCGTTCCTAACACCGGTAACCAGTTCTATTTT	36								CAVPNTGNQFYF		:::::::::0:-5:8:::::12:-1:36:::
59	38	0.00170274	TGCAGTGCTAGAGAAGTGGACTCCTACAATGAGCAGTTCTTC	EENNNNNNNNNNNNNNNNNNNNNNNNNNNNNNNNNNNNEEEE	TRBV20-1*00(326.6)		TRBJ2-1*00(213.7)	TRBC2*00(145.7)	321|335|355|0|14||70.0		20|42|70|20|42||110.0												TGCAGTGCTAGAGAAGTGGACTCCTACAATGAGCAGTTCTTC	36								CSAREVDSYNEQFF		:::::::::0:0:14:::::20:0:42:::
60	38	0.00170274	TGTGCTGTGATCCCCTCAGGAACCTACAAATACATCTTT	EEEEEEEEEEEEEEEEEEEEEEEEEEEEEEEEEEEEEEE	TRAV21*00(373.6)		TRAJ40*00(218.4)	TRAC*00(78.1)	324|334|356|0|10||50.0		24|50|81|13|39||130.0												TGTGCTGTGATCCCCTCAGGAACCTACAAATACATCTTT	36								CAVIPSGTYKYIF		:::::::::0:-2:10:::::13:-4:39:::
61	38	0.00170274	TGTGCCCGATGGTGGGGTGGAAACAAGCTGGTCTTT	EEEEEEEEEEEEEEEEEEEEEEEEEEEEEEEEEEEE	TRAV21*00(233.5)		TRAJ47*00(183.3)	TRAC*00(173.9)	324|329|356|0|5||25.0		27|46|77|17|36|SA36G|79.0												TGTGCCCGATGGTGGGGTGGAAACAAGCTGGTCTTT	36								CARWWGGNKLVF		:::::::::0:-7:5:::::17:-7:36:::
62	37	0.00165793	TGCAGTGCTAGAGATCGGGGGTGGGGCGGGAACACTGAAGCTTTCTTT	EEEEENNNNNNNNNNNNNNNNNNNNNNNNNNNNNNNNNNNNNNNEEEE	TRBV20-1*00(322.7)	TRBD1*00(30)	TRBJ1-1*00(184.2)	TRBC1*00(102.4)	321|337|355|0|16||80.0	19|25|36|22|28||30.0	21|40|68|29|48||95.0												TGCAGTGCTAGAGATCGGGGGTGGGGCGGGAACACTGAAGCTTTCTTT	36								CSARDRGWGGNTEAFF		:::::::::0:2:16:22:-7:1:28:29:-1:48:::
63	37	0.00165793	TGTGCCAGCAGTTTGTTCTACAATGAGCAGTTCTTC	EEEEEEEEEEEEEEEEEEEEEEEEEEEEEEEEEEEE	TRBV6-3*00(288.6),TRBV6-2*00(284.8)		TRBJ2-1*00(204.7)	TRBC2*00(184.2)	327|340|364|0|13||65.0;327|340|364|0|13||65.0		23|42|70|17|36||95.0												TGTGCCAGCAGTTTGTTCTACAATGAGCAGTTCTTC	36								CASSLFYNEQFF		:::::::::0:-4:13:::::17:-3:36:::
64	36	0.00161312	TGCGCCAGCAGCCCGGGACTGAGGAGCTCCTACGAGCAGTACTTC	EENNNNNNNNNNNNNNNNNNNNNNNNNNNNNNNNNNNNNNNNNNE	TRBV4-3*00(273.1)	TRBD2*00(35),TRBD1*00(30)	TRBJ2-7*00(249.4)	TRBC2*00(92.1)	327|340|364|0|13||65.0	15|22|48|13|20||35.0;11|17|36|13|19||30.0	15|39|67|21|45||120.0												TGCGCCAGCAGCCCGGGACTGAGGAGCTCCTACGAGCAGTACTTC	36								CASSPGLRSSYEQYF		:::::::::0:-4:13:13:1:-10:20:21:5:45:::
65	36	0.00161312	TGTGCTGTGAAAGGAAGCCAAGGAAATCTCATCTTT	EEEEEEEEEEEEEEEEEEEEEEEEEEEEEEEEEEEE	TRAV8-6*00(321.6)		TRAJ42*00(224.3)	TRAC*00(105.9)	327|337|361|0|10||50.0		30|55|86|11|36||125.0												TGTGCTGTGAAAGGAAGCCAAGGAAATCTCATCTTT	36								CAVKGSQGNLIF		:::::::::0:-4:10:::::11:-10:36:::
66	35	0.00156831	TGTGCCAACTCGGGGACAGAAGAGAGCGGGGAGCTGTTTTTT	EEEEEEEEEEEEEEEEEEEEEEEEEEEEEEEEEEEEEEEEEE	TRBV7-9*00(330.1)	TRBD1*00(35)	TRBJ2-2*00(155.4)	TRBC2*00(112.4),TRBC1*00(107.9)	330|337|367|0|7||35.0	12|19|36|12|19||35.0	27|43|71|26|42||80.0	;											TGTGCCAACTCGGGGACAGAAGAGAGCGGGGAGCTGTTTTTT	36								CANSGTEESGELFF		:::::::::0:-10:7:12:0:-5:19:26:-7:42:::
67	35	0.00156831	TGTGCCAGCAGCCCCGGGCAGGCCGGGGAGCTGTTTTTT	EEEEEEEEEEEEEEEEEEEEEEEEEEEEEEEEEEEEEEE	TRBV7-9*00(257.9)	TRBD1*00(30),TRBD2*00(30)	TRBJ2-2*00(184.4)	TRBC2*00(140.8)	330|342|367|0|12||60.0	9|15|36|12|18||30.0;13|19|48|12|18||30.0	26|43|71|22|39||85.0												TGTGCCAGCAGCCCCGGGCAGGCCGGGGAGCTGTTTTTT	36								CASSPGQAGELFF		:::::::::0:-5:12:12:3:-9:18:22:-6:39:::
68	35	0.00156831	TGTGCAATTAAGGATGCAGGCAACATGCTCACCTTT	EEEEEEEEEEEEEEEEEEEEEEEEEEEEEEEEEEEE	TRAV12-3*00(284.8)		TRAJ39*00(223)	TRAC*00(43)	330|338|363|0|8||40.0		29|52|83|13|36||115.0												TGTGCAATTAAGGATGCAGGCAACATGCTCACCTTT	36								CAIKDAGNMLTF		:::::::::0:-5:8:::::13:-9:36:::
69	35	0.00156831	TGTGCTGTGGGGAATAACAATGACATGCGCTTT	EEEEEEEEEEEEEEEEEEEEEEEEEEEEEEEEE	TRAV21*00(340.6)		TRAJ43*00(192.6)	TRAC*00(82.3)	324|333|356|0|9||45.0		22|43|74|12|33||105.0												TGTGCTGTGGGGAATAACAATGACATGCGCTTT	36								CAVGNNNDMRF		:::::::::0:-3:9:::::12:-2:33:::
70	34	0.0015235	TGTGCCAGCAGCCCCGGGGAAACCTACAATGAGCAGTTCTTC	EEEEEEEEEEEEEEEEEEEEEEEEEEEEEEEEEEEEEEEEEE	TRBV5-4*00(258.6)	TRBD1*00(30),TRBD2*00(30)	TRBJ2-1*00(207.8)	TRBC2*00(146.2)	327|339|363|0|12||60.0	9|15|36|12|18||30.0;13|19|48|12|18||30.0	22|42|70|22|42||100.0												TGTGCCAGCAGCCCCGGGGAAACCTACAATGAGCAGTTCTTC	36								CASSPGETYNEQFF		:::::::::0:-4:12:12:3:-9:18:22:-2:42:::
71	34	0.0015235	TGCGCCAGCAGCCAAGACAGGACCTACGAGCAGTACTTC	EEEEEEEEEEEEEEEEEEEEEEEEEEEEEEEEEEEEEEE	TRBV4-1*00(280.7)		TRBJ2-7*00(196.9)	TRBC2*00(122.5),TRBC1*00(109)	327|344|364|0|17||85.0		22|39|67|22|39||85.0	;											TGCGCCAGCAGCCAAGACAGGACCTACGAGCAGTACTTC	36								CASSQDRTYEQYF		:::::::::0:0:17:::::22:-2:39:::
72	34	0.0015235	TGCGCCCAGCAAACTGGGGCAAACAACCTCTTCTTT	EEEEEEEEEEEEEEEEEEEEEEEEEEEEEEEEEEEE	TRAV1-1*00(341.9)		TRAJ36*00(198.6)	TRAC*00(45.8)	312|317|346|0|5||25.0		21|48|79|9|36||135.0												TGCGCCCAGCAAACTGGGGCAAACAACCTCTTCTTT	36								CAQQTGANNLFF		:::::::::0:-9:5:::::9:-1:36:::
73	33	0.00147869	TGTGCTTTCATGAAGCCAATCGGAGGTAGCAACTATAAACTGACATTT	EENNNNNNNNNNNNNNNNNNNNNNNNNNNNNNNNNNNNNNNNNEEEEE	TRAV38-1*00(305.3)		TRAJ53*00(227.7)	TRAC*00(149.8)	333|349|370|0|16||80.0		28|55|86|21|48||135.0												TGTGCTTTCATGAAGCCAATCGGAGGTAGCAACTATAAACTGACATTT	36								CAFMKPIGGSNYKLTF		:::::::::0:-1:16:::::21:-8:48:::
74	33	0.00147869	TGTGCCAGCAGCTTAGGGAGGGAAAGGGTAGAGACCCAGTACTTC	EEEEEEEEEEEEEEEEEEEEEEEEEEEEEEEEEEEEEEEEEEEEE	TRBV7-8*00(261.8)	TRBD2*00(30),TRBD1*00(29)	TRBJ2-5*00(171.9)	TRBC2*00(198.3)	330|346|367|0|16||80.0	26|32|48|16|22||30.0;12|21|36|19|28|SC16A|29.0	24|40|68|29|45||80.0												TGTGCCAGCAGCTTAGGGAGGGAAAGGGTAGAGACCCAGTACTTC	36								CASSLGRERVETQYF		:::::::::0:-1:16:16:-10:0:22:29:-4:45:::
75	33	0.00147869	TGCGCCAGCAGCCCCAACCGGGACAGAGCCTACGAGCAGTACTTC	EEEEEEEEEEEEEEEEEEEEEEEEEEEEEEEEEEEEEEEEEEEEE	TRBV4-3*00(286)	TRBD1*00(45)	TRBJ2-7*00(194.1)	TRBC2*00(110.1)	327|340|364|0|13||65.0	10|19|36|17|26||45.0	22|39|67|28|45||85.0												TGCGCCAGCAGCCCCAACCGGGACAGAGCCTACGAGCAGTACTTC	36								CASSPNRDRAYEQYF		:::::::::0:-4:13:17:2:-5:26:28:-2:45:::
76	33	0.00147869	TGTGCAGAGAGTATAGAGGGAGGAAAGCTTATCTTC	EENNNNNNNNNNNNNNNNNNNNNNNNNNNNNNNNNE	TRAV5*00(336.6)		TRAJ23*00(212)	TRAC*00(137.7)	327|342|360|0|15||75.0		32|52|83|16|36||100.0												TGTGCAGAGAGTATAGAGGGAGGAAAGCTTATCTTC	36								CAESIEGGKLIF		:::::::::0:2:15:::::16:-12:36:::
77	33	0.00147869	TGCAGCTCACATGCAGGCAGCAAGAATGTGGTATTC	EEEEEEEEEEEEEEEEEEEEEEEEEEEEEEEEEEEE	IGLV2-8*00(304.6)		IGLJ2*00(148.2)	IGLC2*00(160.4),IGLC3*00(159.9)	324|351|374|0|27|ST333CSC347G|103.0		19|30|58|25|36||55.0	;											TGCAGCTCACATGCAGGCAGCAAGAATGTGGTATTC	36								CSSHAGSKNVVF		:::::::::0:-3:27:::::25:1:36:::
78	32	0.00143388	TGTGCCTCTCAAGGGTCCGCAGGGGGCTATCCCGACGAGCAGTACTTC	EEEEEEEEEEEEEEEEEEEEEEEEEEEEEEEEEEEEEEEEEEEEEEEE	TRBV4-2*00(196.5)	TRBD1*00(40)	TRBJ2-7*00(141.1)	TRBC2*00(204),TRBC1*00(179.9)	327|333|364|0|6||30.0	16|24|36|19|27||40.0	25|39|67|34|48||70.0	;											TGTGCCTCTCAAGGGTCCGCAGGGGGCTATCCCGACGAGCAGTACTTC	36								CASQGSAGGYPDEQYF		:::::::::0:-11:6:19:-4:0:27:34:-5:48:::
79	32	0.00143388	TGTGCCAGCAGCTTAGGTGCCTCGGCCCCTACAGATACGCAGTATTTT	EEEENNNNNNNNNNNNNNNNNNNNNNNNNNNNNNNNNNNNNNNNNNNE	TRBV11-2*00(358.4)	TRBD1*00(25),TRBD2*00(25)	TRBJ2-3*00(180.3)	TRBC2*00(112.7)	330|346|367|0|16||80.0	0|5|36|24|29||25.0;30|35|48|23|28||25.0	23|41|69|30|48||90.0												TGTGCCAGCAGCTTAGGTGCCTCGGCCCCTACAGATACGCAGTATTTT	36								CASSLGASAPTDTQYF		:::::::::0:-1:16:24:12:-19:29:30:-3:48:::
80	32	0.00143388	TGTGCAGCAAGTGAGAACTCTGGGGCTGGGAGTTACCAACTCACTTTC	EEEEEEEEEEEEEEEEEEEEEEEEEEEEEEEEEEEEEEEEEEEEEEEE	TRAV13-1*00(251.9)		TRAJ28*00(260.3)	TRAC*00(118.4)	324|336|357|0|12||60.0		23|55|86|16|48||160.0												TGTGCAGCAAGTGAGAACTCTGGGGCTGGGAGTTACCAACTCACTTTC	36								CAASENSGAGSYQLTF		:::::::::0:-1:12:::::16:-3:48:::
81	32	0.00143388	TGTGCCAGCAGCCCGACAGGGAGCTCCTACAATGAGCAGTTCTTC	EEEEEEEEEEEEEEEEEEEEEEEEEEEEEEEEEEEEEEEEEEEEE	TRBV7-3*00(306.2)	TRBD1*00(25)	TRBJ2-1*00(218.6)	TRBC2*00(102.7)	330|342|367|0|12||60.0	14|19|36|14|19||25.0	16|42|70|19|45||130.0												TGTGCCAGCAGCCCGACAGGGAGCTCCTACAATGAGCAGTTCTTC	36								CASSPTGSSYNEQFF		:::::::::0:-5:12:14:-2:-5:19:19:4:45:::
82	32	0.00143388	TGTGCAGCCAACCCCTCGACAAACACACCTCTTGTCTTT	EEEEEEEEEEEEEEEEEEEEEEEEEEEEEEEEEEEEEEE	TRAV23DV6*00(303.4)		TRAJ29*00(171.2)	TRAC*00(136.3)	351|359|384|0|8||40.0		30|49|80|20|39||95.0												TGTGCAGCCAACCCCTCGACAAACACACCTCTTGTCTTT	36								CAANPSTNTPLVF		:::::::::0:-5:8:::::20:-10:39:::
83	32	0.00143388	TGTGCCTTGTGGGAGGCCGAAACTCTTT	EEEEEEEEEEEEEEEEEEEEEEEEEEEE	TRGV9*00(182.6)		TRGJ1*00(170.8),TRGJ2*00(170.8)	TRGC2*00(288.5)	348|364|386|0|16||80.0		32|42|70|18|28||50.0;32|42|70|18|28||50.0												TGTGCCTTGTGGGAGGCCGAAACTCTTT	36								CALWE_PKLF		:::::::::0:-2:16:::::18:-12:28:::
84	31	0.00138908	TGTGCTACGGACCCGAACCAGGCAGGAACTGCTCTGATCTTT	EEEEEEEEEEEEEEEEEEEEEEEEEEEEEEEEEEEEEEEEEE	TRAV17*00(380.8)		TRAJ15*00(198.7)	TRAC*00(70.1)	324|336|357|0|12||60.0		22|49|80|15|42||135.0												TGTGCTACGGACCCGAACCAGGCAGGAACTGCTCTGATCTTT	36								CATDPNQAGTALIF		:::::::::0:-1:12:::::15:-2:42:::
85	31	0.00138908	TGTGCTGGAATTCAGGGAGCCCAGAAGCTGGTATTT	EEEEEEEEEEEEEEEEEEEEEEEEEEEEEEEEEEEE	TRAV12-3*00(209.2)		TRAJ54*00(250.6)	TRAC*00(223.6)	330|335|363|0|5||25.0		21|49|80|8|36||140.0												TGTGCTGGAATTCAGGGAGCCCAGAAGCTGGTATTT	36								CAGIQGAQKLVF		:::::::::0:-8:5:::::8:-1:36:::
86	31	0.00138908	TGTGCCAGCAGCAATACAGGGGACGAGCAGTACTTC	EEEEEEEEEEEEEEEEEEEEEEEEEEEEEEEEEEEE	TRBV16*00(329.1)	TRBD1*00(35)	TRBJ2-7*00(177.9)	TRBC2*00(108.4)	330|342|367|0|12||60.0	15|22|36|15|22||35.0	25|39|67|22|36||70.0												TGTGCCAGCAGCAATACAGGGGACGAGCAGTACTTC	36								CASSNTGDEQYF		:::::::::0:-5:12:15:-3:-2:22:22:-5:36:::
87	31	0.00138908	TGTGCAGGGGAAACTGGGGCAAACAACCTCTTCTTT	EEEEEEEEEEEEEEEEEEEEEEEEEEEEEEEEEEEE	TRAV25*00(371.3)		TRAJ36*00(235.3)	TRAC*00(111.3)	318|327|347|0|9||45.0		22|48|79|10|36||130.0												TGTGCAGGGGAAACTGGGGCAAACAACCTCTTCTTT	36								CAGETGANNLFF		:::::::::0:0:9:::::10:-2:36:::
88	31	0.00138908	TGTGCCAGCGCTTATGGGTTT	EEEEEEEEEEEEEEEEEEEEE	TRBV7-9*00(335.1)		TRBJ1-1*00(140.1)	TRBC1*00(129.7)	330|345|367|0|14|DA339|49.0		37|40|68|18|21||15.0												TGTGCCAGCGCTTATGGGTTT	36								CASAYGF		:::::::::0:-2:14:::::18:-17:21:::
89	30	0.00134427	TGTGCCGTTTCTTTCAGATGGCCAGAAGCTGCTCTTT	EEEEEEEEEEEEEEEEEEEEEEEEEEEEEEEEEEEEE	TRAV12-2*00(346.6)		TRAJ16*00(221.7)	TRAC*00(22.3)	330|338|363|0|8||40.0		23|49|80|11|37||130.0												TGTGCCGTTTCTTTCAGATGGCCAGAAGCTGCTCTTT	36								CAVSFR_GQKLLF		:::::::::0:-5:8:::::11:-3:37:::
90	30	0.00134427	TGTGCTGCGATTGCTACTGGTTGGTTCAAGATATTT	EEEEEEEEEEEEEEEEEEEEEEEEEEEEEEEEEEEE	TRGV10*00(377.7)		TRGJP1*00(212.7)	TRGC1*00(51.8),TRGC2*00(50.2)	342|351|380|0|9||45.0		25|46|80|15|36||105.0	;											TGTGCTGCGATTGCTACTGGTTGGTTCAAGATATTT	36								CAAIATGWFKIF		:::::::::0:-9:9:::::15:-5:36:::
91	29	0.00129946	TGTGCCCTCCGCGGTAGCAACTATAAACTGACATTT	EEEEEEEEEEEEEEEEEEEEEEEEEEEEEEEEEEEE	TRAV24*00(306.6)		TRAJ53*00(225.5)	TRAC*00(92.5)	333|339|363|0|6||30.0		31|55|86|12|36||120.0												TGTGCCCTCCGCGGTAGCAACTATAAACTGACATTT	36								CALRGSNYKLTF		:::::::::0:-4:6:::::12:-11:36:::
92	29	0.00129946	TGTGCCAGCAGCCAAGAGGTAGAGACCCAGTACTTC	EEEEEEEEEEEEEEEEEEEEEEEEEEEEEEEEEEEE	TRBV14*00(328)		TRBJ2-5*00(170)	TRBC2*00(168.1),TRBC1*00(157.8)	330|347|367|0|17||85.0		24|40|68|20|36||80.0	;											TGTGCCAGCAGCCAAGAGGTAGAGACCCAGTACTTC	36								CASSQEVETQYF		:::::::::0:0:17:::::20:-4:36:::
93	28	0.00125465	TGTGCCAGCAGCCAAGAAGGTCCGGGGGGGCAAGAGACCCAGTACTTC	EEEENNNNNNNNNNNNNNNNENNNNNNNNNNNNNNNNNNNNNNNNEEE	TRBV3-1*00(242.3)	TRBD1*00(25),TRBD2*00(25)	TRBJ2-5*00(167.5)	TRBC2*00(269.3)	327|344|364|0|17||85.0	10|15|36|21|26||25.0;14|19|48|21|26||25.0	22|40|68|30|48||90.0												TGTGCCAGCAGCCAAGAAGGTCCGGGGGGGCAAGAGACCCAGTACTTC	36								CASSQEGPGGQETQYF		:::::::::0:0:17:21:2:-9:26:30:-2:48:::
94	28	0.00125465	TGCGCCAGCAGCCAAGATTCGGGGGGCCGCACCGGGGAGCTGTTTTTT	EENNNNNNNNNNNNNNNNNNNNNNNNNNNNNNNNNNNNNNNNNNEEEE	TRBV4-3*00(310.7)	TRBD1*00(30)	TRBJ2-2*00(189.1)	TRBC2*00(153.9),TRBC1*00(134.9)	327|345|364|0|18||90.0	18|24|36|21|27||30.0	24|43|71|29|48||95.0	;											TGCGCCAGCAGCCAAGATTCGGGGGGCCGCACCGGGGAGCTGTTTTTT	36								CASSQDSGGRTGELFF		:::::::::0:1:18:21:-6:0:27:29:-4:48:::
95	28	0.00125465	TGCGCCAGCAGCCAATTCTGGACAGGGGGTTACGAGCAGTACTTC	EEEEEEEEEEEEEEEEEEEEEEEEEEEEEEEEEEEEEEEEEEEEE	TRBV4-3*00(288.4)	TRBD1*00(50)	TRBJ2-7*00(168.5)	TRBC2*00(146.2),TRBC1*00(131.5)	327|342|364|0|15||75.0	13|23|36|19|29||50.0	24|39|67|30|45||75.0	;											TGCGCCAGCAGCCAATTCTGGACAGGGGGTTACGAGCAGTACTTC	36								CASSQFWTGGYEQYF		:::::::::0:-2:15:19:-1:-1:29:30:-4:45:::
96	28	0.00125465	TGTGCTGTTCCCATGGAATATGGAAACAAGCTGGTCTTT	EEEEEEEEEEEEEEEEEEEEEEEEEEEEEEEEEEEEEEE	TRAV21*00(263.8)		TRAJ47*00(238.2)	TRAC*00(93.2)	324|332|356|0|8||40.0		17|46|77|10|39|SA36G|129.0												TGTGCTGTTCCCATGGAATATGGAAACAAGCTGGTCTTT	36								CAVPMEYGNKLVF		:::::::::0:-4:8:::::10:3:39:::
97	28	0.00125465	TGTGCGGATAATTCAGGAAACACACCTCTTGTCTTT	EEEEEEEEEEEEEEEEEEEEEEEEEEEEEEEEEEEE	TRAV2*00(339.5)		TRAJ29*00(219)	TRAC*00(72.9)	324|329|358|0|5||25.0		22|49|80|9|36||135.0												TGTGCGGATAATTCAGGAAACACACCTCTTGTCTTT	36								CADNSGNTPLVF		:::::::::0:-9:5:::::9:-2:36:::
98	27	0.00120984	TGTGCTGTGAGTGAGGAAGAAACCAGTGGCTCTAGGTTGACCTTT	EEEEEEEEEEEEEEEEEEEEEEEEEEEEEEEEEEEEEEEEEEEEE	TRAV8-6*00(319.5)		TRAJ58*00(214.2)	TRAC*00(166.5)	327|341|361|0|14||70.0		23|52|83|16|45||145.0												TGTGCTGTGAGTGAGGAAGAAACCAGTGGCTCTAGGTTGACCTTT	36								CAVSEEETSGSRLTF		:::::::::0:0:14:::::16:-3:45:::
99	27	0.00120984	TGTGCTGTGAGTGAGAGGAACACAGGCTTTCAGAAACTTGTATTT	EENNNNNNNNNNNNNNNNNNNNNNNNNNNNNNNNNNNNNNNNNNE	TRAV8-6*00(227.7)		TRAJ8*00(224.2)	TRAC*00(220)	327|341|361|0|14||70.0		21|49|80|17|45||140.0												TGTGCTGTGAGTGAGAGGAACACAGGCTTTCAGAAACTTGTATTT	36								CAVSERNTGFQKLVF		:::::::::0:0:14:::::17:-1:45:::
100	27	0.00120984	TGTGCTACGGAGCGCCGGATGGATAGCAGCTATAAATTGATCTTC	EEEEEEEEEEEEEEEEEEEEEEEEEEEEEEEEEEEEEEEEEEEEE	TRAV17*00(293.4)		TRAJ12*00(255.5)	TRAC*00(114)	324|335|357|0|11||55.0		18|49|80|14|45||155.0												TGTGCTACGGAGCGCCGGATGGATAGCAGCTATAAATTGATCTTC	36								CATERRMDSSYKLIF		:::::::::0:-2:11:::::14:2:45:::
101	27	0.00120984	TGTGCAGCAAGGTTCTTGGATAGCAGCTATAAATTGATCTTC	EEEEEEEEEEEEEEEEEEEEEEEEEEEEEEEEEEEEEEEEEE	TRAV13-1*00(309.1)		TRAJ12*00(210)	TRAC*00(146.8)	324|335|357|0|11||55.0		23|49|80|16|42||130.0												TGTGCAGCAAGGTTCTTGGATAGCAGCTATAAATTGATCTTC	36								CAARFLDSSYKLIF		:::::::::0:-2:11:::::16:-3:42:::
102	27	0.00120984	TGTGCAGGAGTAAAACTGACAGCTGGGGGAAATTGCAGTTT	EEEEEEEEEEEEEEEEEEEEEEEEEEEEEEEEEEEEEEEEE	TRAV27*00(301.2)		TRAJ24*00(234)	TRAC*00(94.4)	318|328|348|0|10||50.0		24|52|83|13|41||140.0												TGTGCAGGAGTAAAACTGACAGCTGGGGGAAATTGCAGTTT	36								CAGVKLT_WGKLQF		:::::::::0:0:10:::::13:-4:41:::
103	27	0.00120984	TGTGTTGTGACCGAGAACACCGGTAACCAGTTCTATTTT	EEEEEEEEEEEEEEEEEEEEEEEEEEEEEEEEEEEEEEE	TRAV8-2*00(243.7)		TRAJ49*00(224.6)	TRAC*00(67.6)	327|337|361|0|10||50.0		20|45|76|14|39||125.0												TGTGTTGTGACCGAGAACACCGGTAACCAGTTCTATTTT	36								CVVTENTGNQFYF		:::::::::0:-4:10:::::14:0:39:::
104	27	0.00120984	TGTGCCAGCAGTTACCCGGAGACCCAGTACTTC	EEEEEEEEEEEEEEEEEEEEEEEEEEEEEEEEE	TRBV6-3*00(292.7),TRBV6-2*00(292.1)		TRBJ2-5*00(196.5)	TRBC2*00(170.1)	327|342|364|0|15||75.0;327|342|364|0|15||75.0		25|40|68|18|33||75.0												TGTGCCAGCAGTTACCCGGAGACCCAGTACTTC	36								CASSYPETQYF		:::::::::0:-2:15:::::18:-5:33:::
105	26	0.00116503	TGTGCCAGCAGTTTCGACAGGGTGAACACTGAAGCTTTCTTT	EEEEEEEEEEEEEEEEEEEEEEEEEEEEEEEEEEEEEEEEEE	TRBV7-8*00(194.2)	TRBD1*00(35)	TRBJ1-1*00(209.2)	TRBC1*00(124.5)	330|341|367|0|11||55.0	14|21|36|15|22||35.0	20|40|68|22|42||100.0												TGTGCCAGCAGTTTCGACAGGGTGAACACTGAAGCTTTCTTT	36								CASSFDRVNTEAFF		:::::::::0:-6:11:15:-2:-3:22:22:0:42:::
106	26	0.00116503	TGCGCCAGCAGCCAAGATGGGGAGGGAGATACGCAGTATTTT	EENNNNNNNNNNNNNNNNNNNNNNNNNNNNNNNNNNNNNEEE	TRBV4-3*00(391.8)	TRBD2*00(35)	TRBJ2-3*00(153.5)	TRBC2*00(138.7)	327|345|364|0|18||90.0	25|32|48|19|26||35.0	25|41|69|26|42||80.0												TGCGCCAGCAGCCAAGATGGGGAGGGAGATACGCAGTATTTT	36								CASSQDGEGDTQYF		:::::::::0:1:18:19:-9:0:26:26:-5:42:::
107	26	0.00116503	TGCGCCAGCAGCTTGGTCACAGGGGCCGAGCAGTACTTC	EEEEEEEEEEEEEEEEEEEEEEEEEEEEEEEEEEEEEEE	TRBV5-1*00(332.1)	TRBD1*00(35)	TRBJ2-7*00(132.2)	TRBC2*00(223.3),TRBC1*00(202.7)	327|343|363|0|16||80.0	15|22|36|18|25||35.0	26|39|67|26|39||65.0	;											TGCGCCAGCAGCTTGGTCACAGGGGCCGAGCAGTACTTC	36								CASSLVTGAEQYF		:::::::::0:0:16:18:-3:-2:25:26:-6:39:::
108	25	0.00112022	TGTGCCAGCAGCTTTGGGCAAGCGGGGGGACCTTATTCCCAGTACTTC	EENNNNNNNNNNJNNNNNNNNNNNNNNNNNNNNNNNNNNNNNNNNNNE	TRBV7-8*00(264.3)	TRBD2*00(30)	TRBJ2-5*00(145.4)	TRBC2*00(191.4)	330|344|367|0|14||70.0	22|28|48|20|26||30.0	29|40|68|37|48||55.0												TGTGCCAGCAGCTTTGGGCAAGCGGGGGGACCTTATTCCCAGTACTTC	36								CASSFGQAGGPYSQYF		:::::::::0:-3:14:20:-6:-4:26:37:-9:48:::
109	25	0.00112022	TGTGCTGTGAGTGATCGGCGGGTGGTTCTGCAAGGCAACTGACCTTT	EEEEEEEEEEEEEEEEEEEEEEEEEEEEEEEEEEEEEEEEEEEEEEE	TRAV8-6*00(256.8)		TRAJ22*00(203.6)	TRAC*00(154.8)	327|343|361|0|16||80.0		27|52|83|22|47||125.0												TGTGCTGTGAGTGATCGGCGGGTGGTTCTGCAAGGCAACTGACCTTT	36								CAVSDRRV_SARQLTF		:::::::::0:2:16:::::22:-7:47:::
110	25	0.00112022	TGTGCCAGCAGTCGACTAGCGGGGCACACCGGGGAGCTGTTTTTT	EEEEEEEEEEEEEEEEEEEEEEEEEEEEEEEEEEEEEEEEEEEEE	TRBV12-4*00(330.2)	TRBD2*00(50)	TRBJ2-2*00(201.9)	TRBC2*00(52.3)	330|342|367|0|12||60.0	18|28|48|13|23||50.0	23|43|71|25|45||100.0												TGTGCCAGCAGTCGACTAGCGGGGCACACCGGGGAGCTGTTTTTT	36								CASSRLAGHTGELFF		:::::::::0:-5:12:13:-2:-4:23:25:-3:45:::
111	25	0.00112022	TGTGCAGCAAGCATAGGAAACTTTGGAAATGAGAAATTAACCTTT	EEEEEEEEEEEEEEEEEEEEEEEEEEEEEEEEEEEEEEEEEEEEE	TRAV23DV6*00(408.4)		TRAJ48*00(223.5)	TRAC*00(37)	351|365|384|0|14||70.0		25|52|83|18|45||135.0												TGTGCAGCAAGCATAGGAAACTTTGGAAATGAGAAATTAACCTTT	36								CAASIGNFGNEKLTF		:::::::::0:1:14:::::18:-5:45:::
112	25	0.00112022	TGTGCCACCAGCAGCGTTACAGGGAGTTACGAGCAGTACTTC	EEEEEEEEEEEEEEEEEEEEEEEEEEEEEEEEEEEEEEEEEE	TRBV15*00(211.6)	TRBD1*00(30)	TRBJ2-7*00(172.2)	TRBC2*00(151.7),TRBC1*00(139)	327|341|364|0|14||70.0	15|21|36|18|24||30.0	24|39|67|27|42||75.0	;											TGTGCCACCAGCAGCGTTACAGGGAGTTACGAGCAGTACTTC	36								CATSSVTGSYEQYF		:::::::::0:-3:14:18:-3:-3:24:27:-4:42:::
113	25	0.00112022	TGTGCCAGCAGTTTCGGCGGAATCACCGGGGAGCTGTTTTTT	EEEEEEEEEEEEEEEEEEEEEEEEEEEEEEEEEEEEEEEEEE	TRBV12-3*00(273),TRBV12-4*00(252.3)		TRBJ2-2*00(201.7)	TRBC2*00(172.3)	330|344|367|0|14||70.0;330|344|367|0|14||70.0		24|43|71|23|42||95.0												TGTGCCAGCAGTTTCGGCGGAATCACCGGGGAGCTGTTTTTT	36								CASSFGGITGELFF		:::::::::0:-3:14:::::23:-4:42:::
114	25	0.00112022	TGCGCCAGCAGCCAAGATATAGGGCAGATTGAAGCTTTCTTT	EEEEEEEEEEEEEEEEEEEEEEEEEEEEEEEEEEEEEEEEEE	TRBV4-3*00(334)	TRBD2*00(25)	TRBJ1-1*00(158.1)	TRBC1*00(113.5)	327|345|364|0|18||90.0	28|33|48|20|25||25.0	27|40|68|29|42||65.0												TGCGCCAGCAGCCAAGATATAGGGCAGATTGAAGCTTTCTTT	36								CASSQDIGQIEAFF		:::::::::0:1:18:20:-12:1:25:29:-7:42:::
115	25	0.00112022	TGTGCCGTGAACTCACGTGCAGGCAACATGCTCACCTTT	EEEEEEEEEEEEEEEEEEEEEEEEEEEEEEEEEEEEEEE	TRAV12-2*00(355.2)		TRAJ39*00(227.3)	TRAC*00(28.7)	330|342|363|0|12||60.0		30|52|83|17|39||110.0												TGTGCCGTGAACTCACGTGCAGGCAACATGCTCACCTTT	36								CAVNSRAGNMLTF		:::::::::0:-1:12:::::17:-10:39:::
116	25	0.00112022	TGCGCCAGCACGGAGGGTATAGGTGGCGAGCAGTACTTC	EEEEEEEEEEEEEEEEEEEEEEEEEEEEEEEEEEEEEEE	TRBV5-1*00(341.4)	TRBD2*00(30)	TRBJ2-7*00(133.7)	TRBC2*00(124.1)	327|337|363|0|10||50.0	26|32|48|11|17||30.0	26|39|67|26|39||65.0												TGCGCCAGCACGGAGGGTATAGGTGGCGAGCAGTACTTC	36								CASTEGIGGEQYF		:::::::::0:-6:10:11:-10:0:17:26:-6:39:::
117	25	0.00112022	TGTGCCTTTACCTCAGGAACCTACAAATACATCTTT	EEEEEEEEEEEEEEEEEEEEEEEEEEEEEEEEEEEE	TRAV24*00(282.5)		TRAJ40*00(246.4)	TRAC*00(101)	333|343|363|0|10||50.0		22|50|81|8|36||140.0												TGTGCCTTTACCTCAGGAACCTACAAATACATCTTT	36								CAFTSGTYKYIF		:::::::::0:0:10:::::8:-2:36:::
118	25	0.00112022	TGTGCCGTCCATTCAGGATACAGCACCCTCACCTTT	EEEEEEEEEEEEEEEEEEEEEEEEEEEEEEEEEEEE	TRAV12-2*00(335.5)		TRAJ11*00(219.2)	TRAC*00(74)	330|338|363|0|8||40.0		23|49|80|10|36||130.0												TGTGCCGTCCATTCAGGATACAGCACCCTCACCTTT	36								CAVHSGYSTLTF		:::::::::0:-5:8:::::10:-3:36:::
119	24	0.00107541	TGTGCCAGCAGCCAAGGGGCGGGGGAGGGCGATGAGCAGTTCTTC	EEEEEEEEEEEEEEEEEEEEEEEEEEEEEEEEEEEEEEEEEEEEE	TRBV4-2*00(234.8)	TRBD2*00(40)	TRBJ2-1*00(180.2)	TRBC2*00(160.9),TRBC1*00(154.4)	327|343|364|0|16||80.0	25|33|48|22|30||40.0	28|42|70|31|45||70.0	;											TGTGCCAGCAGCCAAGGGGCGGGGGAGGGCGATGAGCAGTTCTTC	36								CASSQGAGEGDEQFF		:::::::::0:-1:16:22:-9:1:30:31:-8:45:::
120	24	0.00107541	TGTGCCAGCAGTTTAATTGCTAGCACAGATACGCAGTATTTT	EEEEEEEEEEEEEEEEEEEEEEEEEEEEEEEEEEEEEEEEEE	TRBV12-4*00(233.3),TRBV12-3*00(231.3)		TRBJ2-3*00(212.7)	TRBC2*00(240.7)	330|345|367|0|15||75.0;330|345|367|0|15||75.0		16|41|69|17|42||125.0												TGTGCCAGCAGTTTAATTGCTAGCACAGATACGCAGTATTTT	36								CASSLIASTDTQYF		:::::::::0:-2:15:::::17:4:42:::
121	24	0.00107541	TGTGCAGCAAGCATTAGGGACACCGGTAACCAGTTCTATTTT	EEEEEEEEEEEEEEEEEEEEEEEEEEEEEEEEEEEEEEEEEE	TRAV29DV5*00(201.2)		TRAJ49*00(227.9)	TRAC*00(212.7)	345|357|378|0|12||60.0		22|45|76|19|42||115.0												TGTGCAGCAAGCATTAGGGACACCGGTAACCAGTTCTATTTT	36								CAASIRDTGNQFYF		:::::::::0:-1:12:::::19:-2:42:::
122	24	0.00107541	TGTGCTGTCCTGGATAGCAACTATCAGTTAATCTGG	EEEEEEEEEEEEEEEEEEEEEEEEEEEEEEEEEEEE	TRAV1-2*00(337.5)		TRAJ33*00(250.4)	TRAC*00(56.5)	312|320|346|0|8||40.0		11|46|77|2|36|SA15GDA19|133.0												TGTGCTGTCCTGGATAGCAACTATCAGTTAATCTGG	36								CAVLDSNYQLIW		:::::::::0:-6:8:::::2:9:36:::
123	23	0.0010306	TGTGCCAGCAGCCCAGGGAAGGGGCAGCCCCAGCATTTT	EEEEEEEEEEEEEEEEEEEEEEEEEEEEEEEEEEEEEEE	TRBV12-3*00(249.5),TRBV12-4*00(231.4)	TRBD1*00(25)	TRBJ1-5*00(173.3)	TRBC1*00(175.3)	330|341|367|0|11||55.0;330|341|367|0|11||55.0	16|21|36|13|18||25.0	27|42|70|24|39||75.0												TGTGCCAGCAGCCCAGGGAAGGGGCAGCCCCAGCATTTT	36								CASSPGKGQPQHF		:::::::::0:-6:11:13:-4:-3:18:24:-7:39:::
124	23	0.0010306	TGTGCCAGCAAGGCTAGCGGGGATCAGCAGTACTTC	EEEEEEEEEEEEEEEEEEEEEEEEEEEEEEEEEEEE	TRBV12-4*00(308.7)	TRBD2*00(40)	TRBJ2-7*00(168.2)	TRBC2*00(131)	330|340|367|0|10||50.0	20|28|48|13|21||40.0	28|39|67|25|36||55.0												TGTGCCAGCAAGGCTAGCGGGGATCAGCAGTACTTC	36								CASKASGDQQYF		:::::::::0:-7:10:13:-4:-4:21:25:-8:36:::
125	23	0.0010306	TGTGCAGAGAGTACCGGTAACCAGTTCTATTTT	EEEEEEEEEEEEEEEEEEEEEEEEEEEEEEEEE	TRAV5*00(234.5)		TRAJ49*00(229.7)	TRAC*00(155.3)	327|340|360|0|13||65.0		24|45|76|12|33||105.0												TGTGCAGAGAGTACCGGTAACCAGTTCTATTTT	36								CAESTGNQFYF		:::::::::0:0:13:::::12:-4:33:::
126	22	0.000985796	TGTGCCAGCAGCCCGGGCAGCGGGGGCCTACCAGGCACAGATACGCAGTATTTT	EEEEEEEEEEEEEEEEEEEEEEEEEEEEEEEEEEEEEEEEEEEEEEEEEEEEEE	TRBV27*00(160)	TRBD1*00(32),TRBD2*00(30)	TRBJ2-3*00(174)	TRBC2*00(238.2),TRBC1*00(219.3)	327|338|364|0|11||55.0	9|27|36|11|28|DA15SG19CSC23G|32.0;13|19|48|11|17||30.0	21|41|69|34|54||100.0	;											TGTGCCAGCAGCCCGGGCAGCGGGGGCCTACCAGGCACAGATACGCAGTATTTT	36								CASSPGSGGLPGTDTQYF		:::::::::0:-6:11:11:3:3:28:34:-1:54:::
127	22	0.000985796	TGTGTGGTGAACATGGAGTTCACGGGCAGGAGAGCACTTACTTTT	EEEEEEEEEEEEEEEEEEEEEEEEEEEEEEEEEEEEEEEEEEEEE	TRAV12-1*00(299.5)		TRAJ5*00(203.4)	TRAC*00(113.4)	324|339|357|0|15||75.0		24|49|80|20|45||125.0												TGTGTGGTGAACATGGAGTTCACGGGCAGGAGAGCACTTACTTTT	36								CVVNMEFTGRRALTF		:::::::::0:2:15:::::20:-4:45:::
128	22	0.000985796	TGTGCTACGGACAGGACTCAGGGCGGATCTGAAAAGCTGGTCTTT	EEEEEEEEEEEEEEEEEEEEEEEEEEEEEEEEEEEEEEEEEEEEE	TRAV17*00(189)		TRAJ57*00(256.4)	TRAC*00(156)	324|336|357|0|12||60.0		22|52|83|15|45||150.0												TGTGCTACGGACAGGACTCAGGGCGGATCTGAAAAGCTGGTCTTT	36								CATDRTQGGSEKLVF		:::::::::0:-1:12:::::15:-2:45:::
129	22	0.000985796	TGTGCCAGCAGCTGGGGGACAGGGGGCTACGAGCAGTACTTC	EEEEEEEEEEEEEEEEEEEEEEEEEEEEEEEEEEEEEEEEEE	TRBV5-4*00(329.8)	TRBD1*00(55)	TRBJ2-7*00(169.8)	TRBC2*00(81.7),TRBC1*00(77.1)	327|340|363|0|13||65.0	12|23|36|15|26||55.0	23|39|67|26|42||80.0	;											TGTGCCAGCAGCTGGGGGACAGGGGGCTACGAGCAGTACTTC	36								CASSWGTGGYEQYF		:::::::::0:-3:13:15:0:-1:26:26:-3:42:::
130	22	0.000985796	TGCGCCAGCAGCCCTGGGACGGGGGCATATGGCTACACCTTC	EEEEEEEEEEEEEEEEEEEEEEEEEEEEEEEEEEEEEEEEEE	TRBV4-3*00(279)	TRBD1*00(34)	TRBJ1-2*00(192.3)	TRBC1*00(83.3),TRBC2*00(73)	327|340|364|0|13||65.0	12|22|36|15|25|SA17G|34.0	25|40|68|27|42||75.0	;											TGCGCCAGCAGCCCTGGGACGGGGGCATATGGCTACACCTTC	36								CASSPGTGAYGYTF		:::::::::0:-4:13:15:0:-2:25:27:-5:42:::
131	22	0.000985796	TGTGCCAGCAGTCGGACAGGGCCCTACGAGCAGTACTTC	EEEEEEEEEEEEEEEEEEEEEEEEEEEEEEEEEEEEEEE	TRBV12-3*00(252.4),TRBV12-4*00(233.6)	TRBD1*00(40)	TRBJ2-7*00(200.4)	TRBC2*00(181.7),TRBC1*00(170.2)	330|342|367|0|12||60.0;330|342|367|0|12||60.0	13|21|36|13|21||40.0	22|39|67|22|39||85.0	;											TGTGCCAGCAGTCGGACAGGGCCCTACGAGCAGTACTTC	36								CASSRTGPYEQYF		:::::::::0:-5:12:13:-1:-3:21:22:-2:39:::
132	21	0.000940987	TGTGCCAGCAGTCTCTTCATCTCTGGGGCCAACGTCCTGACTTTC	EEEEEEEEEEEEEEEEEEEEEEEEEEEEEEEEEEEEEEEEEEEEE	TRBV12-3*00(141.6)		TRBJ2-6*00(230.4)	TRBC2*00(234.5)	330|342|367|0|12||60.0		20|45|73|20|45||125.0												TGTGCCAGCAGTCTCTTCATCTCTGGGGCCAACGTCCTGACTTTC	36								CASSLFISGANVLTF		:::::::::0:-5:12:::::20:0:45:::
133	21	0.000940987	TGTGCTCTGAGTGAGGCGGACAGCTGGGGGAAATTGCAGTTT	ENNNNNNNNNNNNNNNNNNNNNNNNNNNNNNNNNNNNNNEEE	TRAV19*00(224)		TRAJ24*00(252.6)	TRAC*00(207.6)	333|351|370|0|18||90.0		28|52|83|18|42||120.0												TGTGCTCTGAGTGAGGCGGACAGCTGGGGGAAATTGCAGTTT	36								CALSEADSWGKLQF		:::::::::0:1:18:::::18:-8:42:::
134	21	0.000940987	TGTGCCAGCAGTTTCCGAAGTTCTGACACTGAAGCTTTCTTT	EEEEEEEEEEEEEEEEEEEEEEEEEEEEEEEEEEEEEEEEEE	TRBV27*00(342.8)		TRBJ1-1*00(174)	TRBC1*00(102.6),TRBC2*00(98.8)	327|341|364|0|14||70.0		23|40|68|25|42||85.0	;											TGTGCCAGCAGTTTCCGAAGTTCTGACACTGAAGCTTTCTTT	36								CASSFRSSDTEAFF		:::::::::0:-3:14:::::25:-3:42:::
135	21	0.000940987	TGTGCCAGCAGTGAGGGACAGGGCACAGATACGCAGTATTTT	EEEEEEEEEEEEEEEEEEEEEEEEEEEEEEEEEEEEEEEEEE	TRBV12-4*00(219),TRBV12-3*00(196.6)	TRBD1*00(40)	TRBJ2-3*00(217.9)	TRBC2*00(178.8),TRBC1*00(162.3)	330|342|367|0|12||60.0;330|342|367|0|12||60.0	12|20|36|14|22||40.0	21|41|69|22|42||100.0	;											TGTGCCAGCAGTGAGGGACAGGGCACAGATACGCAGTATTTT	36								CASSEGQGTDTQYF		:::::::::0:-5:12:14:0:-4:22:22:-1:42:::
136	21	0.000940987	TGTGCTGTGAAGGGTGACAGCTGGGGGAAATTGCAGTTT	EEEEEEEEEEEEEEEEEEEEEEEEEEEEEEEEEEEEEEE	TRAV1-2*00(219.4)		TRAJ24*00(237.9)	TRAC*00(152.6)	312|322|346|0|10||50.0		27|52|83|14|39||125.0												TGTGCTGTGAAGGGTGACAGCTGGGGGAAATTGCAGTTT	36								CAVKGDSWGKLQF		:::::::::0:-4:10:::::14:-7:39:::
137	21	0.000940987	TGTGCCAGCAGCTTGAGTTCCTCCGAGACCCAGTACTTC	EENNNNNNNNNNNNNNNNNNNNNNNNNNNNNNNNNNEEE	TRBV5-4*00(237.4)	TRBD2*00(25)	TRBJ2-5*00(194)	TRBC2*00(214.5)	327|342|363|0|15||75.0	1|6|48|19|24||25.0	25|40|68|24|39||75.0												TGTGCCAGCAGCTTGAGTTCCTCCGAGACCCAGTACTTC	36								CASSLSSSETQYF		:::::::::0:-1:15:19:15:-26:24:24:-5:39:::
138	20	0.000896178	TGTGCCAGCAGCGCCGCGGGGGGGTCGAACACCGGGGAGCTGTTTTTT	EEEEEEEEEEEEEEEEEEEEEEEEEEEEEEEEEEEEEEEEEEEEEEEE	TRBV9*00(248.9)	TRBD2*00(29),TRBD1*00(25)	TRBJ2-2*00(207.4)	TRBC2*00(148.1),TRBC1*00(130.4)	327|340|363|0|13||65.0	23|32|48|15|24|SA28G|29.0;18|23|36|17|22||25.0	20|43|71|25|48||115.0	;											TGTGCCAGCAGCGCCGCGGGGGGGTCGAACACCGGGGAGCTGTTTTTT	36								CASSAAGGSNTGELFF		:::::::::0:-3:13:15:-7:0:24:25:0:48:::
139	20	0.000896178	TGTGCCAGCAACTCCCTCCCGACAGGGGGCAATCAGCCCCAGCATTTT	EEEEEEEEEEEEEEEEEEEEEEEEEEEEEEEEEEEEEEEEEEEEEEEE	TRBV6-1*00(226.3)	TRBD1*00(40),TRBD2*00(40)	TRBJ1-5*00(181.2)	TRBC1*00(150.9),TRBC2*00(138.9)	327|337|364|0|10||50.0	14|22|36|20|28||40.0;0|8|48|13|21||40.0	22|42|70|28|48||100.0	;											TGTGCCAGCAACTCCCTCCCGACAGGGGGCAATCAGCCCCAGCATTTT	36								CASNSLPTGGNQPQHF		:::::::::0:-7:10:20:-2:-2:28:28:-2:48:::
140	20	0.000896178	TGTGCCAGCAGTGAGGGGGCAAGTACCACAGATACGCAGTATTTT	EEEEEEEEEEEEEEEEEEEEEEEEEEEEEEEEEEEEEEEEEEEEE	TRBV6-2*00(278.5),TRBV6-3*00(278.5)	TRBD1*00(35)	TRBJ2-3*00(188)	TRBC2*00(162.5)	327|339|364|0|12||60.0;327|339|364|0|12||60.0	17|24|36|13|20||35.0	22|41|69|26|45||95.0												TGTGCCAGCAGTGAGGGGGCAAGTACCACAGATACGCAGTATTTT	36								CASSEGASTTDTQYF		:::::::::0:-5:12:13:-5:0:20:26:-2:45:::
141	20	0.000896178	TGTGCAGCCCACGAGGAAACCTCCTACGACAAGGTGATATTT	EEEEEEEEEEEEEEEEEEEEEEEEEEEEEEEEEEEEEEEEEE	TRAV13-1*00(297.3)		TRAJ50*00(229.2)	TRAC*00(105.5)	324|332|357|0|8||40.0		23|49|80|16|42||130.0												TGTGCAGCCCACGAGGAAACCTCCTACGACAAGGTGATATTT	36								CAAHEETSYDKVIF		:::::::::0:-5:8:::::16:-3:42:::
142	20	0.000896178	TGCAGTGCTTCCCCGGGGGCGCGGGAGCAGTACTTC	EEEEEEEEEEEEEEEEEEEEEEEEEEEEEEEEEEEE	TRBV20-1*00(281.4)	TRBD1*00(40)	TRBJ2-7*00(141.5)	TRBC2*00(143.8),TRBC1*00(132.6)	321|330|355|0|9||45.0	18|26|36|14|22||40.0	27|39|67|24|36||60.0	;											TGCAGTGCTTCCCCGGGGGCGCGGGAGCAGTACTTC	36								CSASPGAREQYF		:::::::::0:-5:9:14:-6:2:22:24:-7:36:::
143	20	0.000896178	TGTGTCTCCAGGGCAGGCAAATCAACCTTT	EEEEEEEEEEEEEEEEEEEEEEEEEEEEEE	TRAV12-1*00(316.2)		TRAJ27*00(205.7)	TRAC*00(112.5)	324|329|357|0|5||25.0		30|48|79|12|30||90.0												TGTGTCTCCAGGGCAGGCAAATCAACCTTT	36								CVSRAGKSTF		:::::::::0:-8:5:::::12:-10:30:::
144	19	0.000851369	TGCGCCAGCAGCCAAGATTATGGGCAGGATGCCCTTCTGAACACTGAAGCTTTCTTT	EEEEEEEEEEEEEEEEEEEEEEEEEEEEEEEEEEEEEEEEEEEEEEEEEEEEEEEEE	TRBV4-3*00(181.1)	TRBD2*00(25)	TRBJ1-1*00(174.9)	TRBC1*00(166.2)	327|345|364|0|18||90.0	31|36|48|30|35||25.0	20|40|68|37|57||100.0												TGCGCCAGCAGCCAAGATTATGGGCAGGATGCCCTTCTGAACACTGAAGCTTTCTTT	36								CASSQDYGQDALLNTEAFF		:::::::::0:1:18:30:-15:4:35:37:0:57:::
145	19	0.000851369	TGTGCTGTGGAGGATCTCACTAACTTTGGAAATGAGAAATTAACCTTT	EEEEEEEEEEEEEEEEEEEEEEEEEEEEEEEEEEEEEEEEEEEEEEEE	TRAV2*00(246.5)		TRAJ48*00(244.9)	TRAC*00(88.9)	324|340|358|0|16||80.0		23|52|83|19|48||145.0												TGTGCTGTGGAGGATCTCACTAACTTTGGAAATGAGAAATTAACCTTT	36								CAVEDLTNFGNEKLTF		:::::::::0:2:16:::::19:-3:48:::
146	19	0.000851369	TGTGCTGTGAGTGATCACTCTGGGGGTTACCAGAAAGTTACCTTT	EEEEEEENNNNNNNNNNNNNNNNNNNNNNNNNNNNNNNNNNNNNE	TRAV8-6*00(376.5)		TRAJ13*00(204.9)	TRAC*00(105.7)	327|347|361|0|20||100.0		25|52|83|18|45||135.0												TGTGCTGTGAGTGATCACTCTGGGGGTTACCAGAAAGTTACCTTT	36								CAVSDHSGGYQKVTF		:::::::::0:6:20:::::18:-5:45:::
147	19	0.000851369	TGTGCAGCATAGTGAACGCTGGTCAATAACAATGACATGCGCTTT	EEEEEEEEEEEEEEEEEEEEEEEEEEEEEEEEEEEEEEEEEEEEE	TRAV23DV6*00(250.4)		TRAJ43*00(193.7)	TRAC*00(152.3)	351|360|384|0|9||45.0		21|43|74|23|45||110.0												TGTGCAGCATAGTGAACGCTGGTCAATAACAATGACATGCGCTTT	36								CAA**TLVNNNDMRF		:::::::::0:-4:9:::::23:-1:45:::
148	19	0.000851369	TGTGCTGTGCAGGCAGGTCAGGCAGGAACTGCTCTGATCTTT	EEEEEEEEEEEEEEEEEEEEEEEEEEEEEEEEEEEEEEEEEE	TRAV20*00(341.1)		TRAJ15*00(184.7)	TRAC*00(103.7)	324|338|357|0|14||70.0		25|49|80|18|42||120.0												TGTGCTGTGCAGGCAGGTCAGGCAGGAACTGCTCTGATCTTT	36								CAVQAGQAGTALIF		:::::::::0:1:14:::::18:-5:42:::
149	19	0.000851369	TGTGCCAGCAGTTTTGGGACAGGCTCCTACGAGCAGTACTTC	EEEEEEEEEEEEEEEEEEEEEEEEEEEEEEEEEEEEEEEEEE	TRBV28*00(179.2)	TRBD1*00(35)	TRBJ2-7*00(223.9)	TRBC2*00(224.8)	327|341|364|0|14||70.0	12|19|36|15|22||35.0	19|39|67|22|42||100.0												TGTGCCAGCAGTTTTGGGACAGGCTCCTACGAGCAGTACTTC	36								CASSFGTGSYEQYF		:::::::::0:-3:14:15:0:-5:22:22:1:42:::
150	19	0.000851369	TGTGCCGTGAACCAGGCAGGAACTGCTCTGATCTTT	EEEEEEEEEEEEEEEEEEEEEEEEEEEEEEEEEEEE	TRAV12-2*00(305.2)		TRAJ15*00(197.7)	TRAC*00(108.4)	330|342|363|0|12||60.0		22|49|80|9|36||135.0												TGTGCCGTGAACCAGGCAGGAACTGCTCTGATCTTT	36								CAVNQAGTALIF		:::::::::0:-1:12:::::9:-2:36:::
151	19	0.000851369	TGTGCTCCTCCTGTTCTGCAAGGCAACTGACCTTT	EEEEEEEEEEEEEEEEEEEEEEEEEEEEEEEEEEE	TRAV9-2*00(272.3)		TRAJ22*00(215.7)	TRAC*00(116.6)	324|331|358|0|7||35.0		29|52|83|12|35||115.0												TGTGCTCCTCCTGTTCTGCAAGGCAACTGACCTTT	36								CAPPVL_RQLTF		:::::::::0:-7:7:::::12:-9:35:::
152	18	0.00080656	TGTGCCAGCAGCTTATATGTAGGGGGTCAGGGGGATCTCAATGAGCAGTTCTTC	EEEENNNNNNNNNNNNNNNNENNNNNNNNNNNNNNNNNNNNNNNNNNNNNNNNE	TRBV7-9*00(210.9)	TRBD1*00(39)	TRBJ2-1*00(163.1)	TRBC2*00(118.4)	330|345|367|0|15||75.0	12|23|36|23|34|SA15T|39.0	26|42|70|38|54||80.0												TGTGCCAGCAGCTTATATGTAGGGGGTCAGGGGGATCTCAATGAGCAGTTCTTC	36								CASSLYVGGQGDLNEQFF		:::::::::0:-2:15:23:0:-1:34:38:-6:54:::
153	18	0.00080656	TGTGCCAGCAGTGAGGGGACTAGCCCGGGCACAGATACGCAGTATTTT	EEEEEEEEEEEEEEEEEEEEEEEEEEEEEEEEEEEEEEEEEEEEEEEE	TRBV6-4*00(240.8)	TRBD2*00(45)	TRBJ2-3*00(190.8)	TRBC2*00(158.9)	327|341|364|0|14||70.0	16|25|48|15|24||45.0	21|41|69|28|48||100.0												TGTGCCAGCAGTGAGGGGACTAGCCCGGGCACAGATACGCAGTATTTT	36								CASSEGTSPGTDTQYF		:::::::::0:-3:14:15:0:-7:24:28:-1:48:::
154	18	0.00080656	TGCGCCAGCAGCCAAGACCGGGGGGTCCTCTACAATGAGCAGTTCTTC	EENNNNNNNNNNNNNNNNNNNNNNNNNNNNNNNNNNNNNNNNNNEEEE	TRBV4-3*00(333.5)	TRBD1*00(25),TRBD2*00(25)	TRBJ2-1*00(194.4)	TRBC2*00(130.6),TRBC1*00(116.1)	327|344|364|0|17||85.0	10|15|36|17|22||25.0;14|19|48|17|22||25.0	23|42|70|29|48||95.0	;											TGCGCCAGCAGCCAAGACCGGGGGGTCCTCTACAATGAGCAGTTCTTC	36								CASSQDRGVLYNEQFF		:::::::::0:0:17:17:2:-9:22:29:-3:48:::
155	18	0.00080656	TGTGCCAGCAGTGGCCTTACTACCGGGATCTTAGGCTACACCTTC	EEEEEEEEEEEEEEEEEEEEEEEEEEEEEEEEEEEEEEEEEEEEE	TRBV25-1*00(271.3)	TRBD2*00(34),TRBD1*00(30)	TRBJ1-2*00(159.4)	TRBC1*00(105.2),TRBC2*00(92.9)	327|340|364|0|13||65.0	19|29|48|18|28|SG23C|34.0;10|16|36|22|28||30.0	28|40|68|33|45||60.0	;											TGTGCCAGCAGTGGCCTTACTACCGGGATCTTAGGCTACACCTTC	36								CASSGLTTGILGYTF		:::::::::0:-4:13:18:-3:-3:28:33:-8:45:::
156	18	0.00080656	TGCGCCAGCAGCCAAGAAGGAGGCCGCAACGCTGAAGCTTTCTTT	EEEEEEEEEEEEEEEEEEEEEEEEEEEEEEEEEEEEEEEEEEEEE	TRBV4-3*00(257.2)	TRBD2*00(25)	TRBJ1-1*00(187.9)	TRBC1*00(165.4),TRBC2*00(159.2)	327|344|364|0|17||85.0	26|31|48|18|23||25.0	22|40|68|27|45|SA25G|74.0	;											TGCGCCAGCAGCCAAGAAGGAGGCCGCAACGCTGAAGCTTTCTTT	36								CASSQEGGRNAEAFF		:::::::::0:0:17:18:-10:-1:23:27:-2:45:::
157	18	0.00080656	TGCATCCTGAGAGACCTAACTTTGGAAATGAGAAATTAACCTTT	EEEEEEEEEEEEEEEEEEEEEEEEEEEEEEEEEEEEEEEEEEEE	TRAV26-2*00(200.8)		TRAJ48*00(269.1)	TRAC*00(195.8)	312|327|347|0|15||75.0		23|52|83|15|44||145.0												TGCATCCTGAGAGACCTAACTTTGGAAATGAGAAATTAACCTTT	36								CILRDLT_GNEKLTF		:::::::::0:0:15:::::15:-3:44:::
158	18	0.00080656	TGCGCCAGCAGCCAAGGAATTGGAGATGAAAAACTGTTTTTT	EEEEEEEEEEEEEEEEEEEEEEEEEEEEEEEEEEEEEEEEEE	TRBV4-3*00(355.4)		TRBJ1-4*00(187.8)	TRBC1*00(93.5)	327|343|364|0|16||80.0		26|43|71|25|42||85.0												TGCGCCAGCAGCCAAGGAATTGGAGATGAAAAACTGTTTTTT	36								CASSQGIGDEKLFF		:::::::::0:-1:16:::::25:-6:42:::
159	18	0.00080656	TGCGCCAGCAGCCAAAAGGACGGCTCCTACGAGCAGTACTTC	EEEEEEEEEEEEEEEEEEEEEEEEEEEEEEEEEEEEEEEEEE	TRBV4-1*00(247.3)		TRBJ2-7*00(205.3)	TRBC2*00(217.2)	327|342|364|0|15||75.0		19|39|67|22|42||100.0												TGCGCCAGCAGCCAAAAGGACGGCTCCTACGAGCAGTACTTC	36								CASSQKDGSYEQYF		:::::::::0:-2:15:::::22:1:42:::
160	18	0.00080656	TGTCGAGGGCCGCCTGGAGCCAATAGTAAGCTGACATTT	EEEEEEEEEEEEEEEEEEEEEEEEEEEEEEEEEEEEEEE	TRAV40*00(208.1)		TRAJ56*00(244.7)	TRAC*00(70)	303|307|337|0|4||20.0		25|51|82|13|39||130.0												TGTCGAGGGCCGCCTGGAGCCAATAGTAAGCTGACATTT	36								CRGPPGANSKLTF		:::::::::0:-10:4:::::13:-5:39:::
161	18	0.00080656	TGTGCCAGCAGCTTGGGGCAGGGCTATGGCTACACCTTC	EEEEEEEEEEEEEEEEEEEEEEEEEEEEEEEEEEEEEEE	TRBV5-6*00(427.1)	TRBD1*00(25)	TRBJ1-2*00(200.8)	TRBC1*00(67.1)	327|343|363|0|16||80.0	16|21|36|18|23||25.0	24|40|68|23|39||80.0												TGTGCCAGCAGCTTGGGGCAGGGCTATGGCTACACCTTC	36								CASSLGQGYGYTF		:::::::::0:0:16:18:-4:-3:23:23:-4:39:::
162	18	0.00080656	TGTGCTCTCCCGAACAGAGATGACAAGATCATCTTT	EEEEEEEEEEEEEEEEEEEEEEEEEEEEEEEEEEEE	TRAV19*00(281.4)		TRAJ30*00(230.3)	TRAC*00(103.8)	333|341|370|0|8||40.0		21|46|77|11|36||125.0												TGTGCTCTCCCGAACAGAGATGACAAGATCATCTTT	36								CALPNRDDKIIF		:::::::::0:-9:8:::::11:-1:36:::
163	18	0.00080656	TGTGCAGGAGCGGAGACCGGTAACCAGTTCTATTTT	EEEEEEEEEEEEEEEEEEEEEEEEEEEEEEEEEEEE	TRAV27*00(198.8)		TRAJ49*00(205.3)	TRAC*00(136.9)	318|329|348|0|11||55.0		24|45|76|15|36||105.0												TGTGCAGGAGCGGAGACCGGTAACCAGTTCTATTTT	36								CAGAETGNQFYF		:::::::::0:1:11:::::15:-4:36:::
164	18	0.00080656	TGTGCTGTTTATAACACCGACAAGCTCATCTTT	EEEEEEEEEEEEEEEEEEEEEEEEEEEEEEEEE	TRAV1-2*00(196.2)		TRAJ34*00(228.8)	TRAC*00(160.6)	312|320|346|0|8||40.0		22|47|78|8|33||125.0												TGTGCTGTTTATAACACCGACAAGCTCATCTTT	36								CAVYNTDKLIF		:::::::::0:-6:8:::::8:-2:33:::
165	18	0.00080656	TGTGCAGAGAAGAGTGGTAACCAGTTCTATTTT	EEEEEEEEEEEEEEEEEEEEEEEEEEEEEEEEE	TRAV13-2*00(268.5)		TRAJ49*00(184.6)	TRAC*00(120.3)	327|338|360|0|11||55.0		27|45|76|15|33||90.0												TGTGCAGAGAAGAGTGGTAACCAGTTCTATTTT	36								CAEKSGNQFYF		:::::::::0:-2:11:::::15:-7:33:::
166	17	0.000761751	TGTGCTGGTCCAATGACAACTGACAGCTGGGGGAAATTGCAGTTT	EEEEEEEEEEEEEEEEEEEEEEEEEEEEEEEEEEEEEEEEEEEEE	TRAV35*00(229.6)		TRAJ24*00(248.8)	TRAC*00(191.1)	318|326|350|0|8||40.0		19|52|83|12|45||165.0												TGTGCTGGTCCAATGACAACTGACAGCTGGGGGAAATTGCAGTTT	36								CAGPMTTDSWGKLQF		:::::::::0:-4:8:::::12:1:45:::
167	17	0.000761751	TGTGCAGCAACGATACTCACGGGAGGAGGAAACAAACTCACCTTT	EEEEEEEEEEEEEEEEEEEEEEEEEEEEEEEEEEEEEEEEEEEEE	TRAV13-1*00(227.3)		TRAJ10*00(235.9)	TRAC*00(156.5)	324|341|357|0|17|SG334CST335G|53.0		20|53|84|12|45||165.0												TGTGCAGCAACGATACTCACGGGAGGAGGAAACAAACTCACCTTT	36								CAATILTGGGNKLTF		:::::::::0:4:17:::::12:0:45:::
168	17	0.000761751	TGTGCCAGCGAGGGGGGCGGTTTTGTTTCTGAAGCTTTCTTT	EEEEEEEEEEEEEEEEEEEEEEEEEEEEEEEEEEEEEEEEEE	TRBV4-2*00(238.1)	TRBD1*00(35)	TRBJ1-1*00(166.9)	TRBC1*00(80.7),TRBC2*00(72.7)	327|336|364|0|9||45.0	18|25|36|12|19||35.0	26|40|68|28|42||70.0	;											TGTGCCAGCGAGGGGGGCGGTTTTGTTTCTGAAGCTTTCTTT	36								CASEGGGFVSEAFF		:::::::::0:-8:9:12:-6:1:19:28:-6:42:::
169	17	0.000761751	TGTGCCTGCTCTTCTGGTTCTGCAAGGCAACTGACCTTT	EEEEEEEEEEEEEEEEEEEEEEEEEEEEEEEEEEEEEEE	TRAV24*00(387.4)		TRAJ22*00(214.1)	TRAC*00(82.6)	333|340|363|0|7||35.0		22|52|83|9|39||150.0												TGTGCCTGCTCTTCTGGTTCTGCAAGGCAACTGACCTTT	36								CACSSGSARQLTF		:::::::::0:-3:7:::::9:-2:39:::
170	17	0.000761751	TGTGCCAGCAGTTTGGAGGGGAACACTGAAGCTTTCTTT	EENNNNNNNNNNNNNNNNNNNNNNNNNNNNNNNNNEEEE	TRBV27*00(312.4)	TRBD2*00(30)	TRBJ1-1*00(210)	TRBC1*00(227.3)	327|341|364|0|14||70.0	26|32|48|14|20||30.0	21|40|68|20|39||95.0												TGTGCCAGCAGTTTGGAGGGGAACACTGAAGCTTTCTTT	36								CASSLEGNTEAFF		:::::::::0:-3:14:14:-10:0:20:20:-1:39:::
171	17	0.000761751	TGCGCCAGCAGCACCTCCTACGAGCAGTACTTC	EEEEEEEEEEEEEEEEEEEEEEEEEEEEEEEEE	TRBV5-1*00(272.4)		TRBJ2-7*00(200.8)	TRBC2*00(238.3),TRBC1*00(209.8)	327|339|363|0|12||60.0		20|39|67|14|33||95.0	;											TGCGCCAGCAGCACCTCCTACGAGCAGTACTTC	36								CASSTSYEQYF		:::::::::0:-4:12:::::14:0:33:::
172	17	0.000761751	TGTGCCGTGGACAATGACATGCGCTTT	EEEEEEEEEEEEEEEEEEEEEEEEEEE	TRAV39*00(323.2)		TRAJ43*00(197.1)	TRAC*00(99.1)	318|331|351|0|13||65.0		26|43|74|10|27||85.0												TGTGCCGTGGACAATGACATGCGCTTT	36								CAVDNDMRF		:::::::::0:0:13:::::10:-6:27:::
173	16	0.000716942	TGTGCCAGCAGCTTAGAAGGGATAGGGGGGTTCCAAGAGACCCAGTACTTC	EEEEEEEEEEEEEEEEEEEEEEEEEEEEEEEEEEEEEEEEEEEEEEEEEEE	TRBV7-8*00(188.1)	TRBD1*00(34)	TRBJ2-5*00(181.2)	TRBC2*00(244),TRBC1*00(217.9)	330|346|367|0|16||80.0	12|22|36|18|28|SC16T|34.0	17|40|68|28|51|SA20T|99.0	;											TGTGCCAGCAGCTTAGAAGGGATAGGGGGGTTCCAAGAGACCCAGTACTTC	36								CASSLEGIGGFQETQYF		:::::::::0:-1:16:18:0:-2:28:28:3:51:::
174	16	0.000716942	TGTGCCAGCAGTTTACGCCGGGACCCCCCCTACAATGAGCAGTTCTTC	EEEENNNNNNNNNNNNNNNNNNNNNNNNNNNNNNNNNNNNNNNNNEEE	TRBV12-4*00(377.1)	TRBD1*00(35),TRBD2*00(35)	TRBJ2-1*00(211.8)	TRBC2*00(129.3),TRBC1*00(113.8)	330|345|367|0|15||75.0	10|17|36|17|24||35.0;14|21|48|17|24||35.0	22|42|70|28|48||100.0	;											TGTGCCAGCAGTTTACGCCGGGACCCCCCCTACAATGAGCAGTTCTTC	36								CASSLRRDPPYNEQFF		:::::::::0:-2:15:17:2:-7:24:28:-2:48:::
175	16	0.000716942	TGTGCCAGCAGTGCTAGCGGGAGCAGGGAGACCCAGTACTTC	EEEEEEEEEEEEEEEEEEEEEEEEEEEEEEEEEEEEEEEEEE	TRBV6-6*00(145.6)	TRBD2*00(50)	TRBJ2-5*00(176.2)	TRBC2*00(280.8)	327|339|364|0|12||60.0	20|30|48|13|23||50.0	25|40|68|27|42||75.0												TGTGCCAGCAGTGCTAGCGGGAGCAGGGAGACCCAGTACTTC	36								CASSASGSRETQYF		:::::::::0:-5:12:13:-4:-2:23:27:-5:42:::
176	16	0.000716942	TGTGCAGGGGAGGTGGCTGACAGCTGGGGGAAATTGCAGTTT	EEEEEEEEEEEEEEEEEEEEEEEEEEEEEEEEEEEEEEEEEE	TRAV25*00(205.1)		TRAJ24*00(211.1)	TRAC*00(153.2)	318|327|347|0|9||45.0		26|52|83|16|42||130.0												TGTGCAGGGGAGGTGGCTGACAGCTGGGGGAAATTGCAGTTT	36								CAGEVADSWGKLQF		:::::::::0:0:9:::::16:-6:42:::
177	16	0.000716942	TGTGCTGTCTTTACCTCAGGAACCTACAAATACATCTTT	EEEEEEEEEEEEEEEEEEEEEEEEEEEEEEEEEEEEEEE	TRAV21*00(353)		TRAJ40*00(216)	TRAC*00(76)	324|332|356|0|8||40.0		22|50|81|11|39||140.0												TGTGCTGTCTTTACCTCAGGAACCTACAAATACATCTTT	36								CAVFTSGTYKYIF		:::::::::0:-4:8:::::11:-2:39:::
178	16	0.000716942	TGTGCCTTCCCCCCCAATGCAGGCAACATGCTCACCTTT	EEEEEEEEEEEEEEEEEEEEEEEEEEEEEEEEEEEEEEE	TRAV24*00(315.6)		TRAJ39*00(185.7)	TRAC*00(70)	333|341|363|0|8||40.0		28|52|83|15|39||120.0												TGTGCCTTCCCCCCCAATGCAGGCAACATGCTCACCTTT	36								CAFPPNAGNMLTF		:::::::::0:-2:8:::::15:-8:39:::
179	16	0.000716942	TGTGCCAGCAGCCCTGAAGTCCAAGAGACCCAGTACTTC	EEEEEEEEEEEEEEEEEEEEEEEEEEEEEEEEEEEEEEE	TRBV2*00(327.8)	TRBD1*00(25)	TRBJ2-5*00(165.3)	TRBC2*00(173.9),TRBC1*00(158.5)	330|341|367|0|11||55.0	3|8|36|11|16||25.0	21|40|68|20|39||95.0	;											TGTGCCAGCAGCCCTGAAGTCCAAGAGACCCAGTACTTC	36								CASSPEVQETQYF		:::::::::0:-6:11:11:9:-16:16:20:-1:39:::
180	16	0.000716942	TGTGCTGTTCGCTCTAGCTATGGAAAGCTGACATTT	EEEEEEEEEEEEEEEEEEEEEEEEEEEEEEEEEEEE	TRAV22*00(279)		TRAJ52*00(213.1)	TRAC*00(144.1)	318|326|351|0|8||40.0		35|58|89|13|36||115.0												TGTGCTGTTCGCTCTAGCTATGGAAAGCTGACATTT	36								CAVRSSYGKLTF		:::::::::0:-5:8:::::13:-15:36:::
181	16	0.000716942	TGTGCTGTGGTTGGTTCTGCAAGGCAACTGACCTTT	EEEEEEEEEEEEEEEEEEEEEEEEEEEEEEEEEEEE	TRAV22*00(313.1)		TRAJ22*00(255.3)		318|328|351|0|10||50.0		27|52|83|11|36||125.0												TGTGCTGTGGTTGGTTCTGCAAGGCAACTGACCTTT	36								CAVVGSARQLTF		:::::::::0:-3:10:::::11:-7:36:::
182	16	0.000716942	TGTGCCAGCAGCCCTACAAAAGAGACCCAGTACTTC	EEEEEEEEEEEEEEEEEEEEEEEEEEEEEEEEEEEE	TRBV12-4*00(201)		TRBJ2-5*00(196.9)	TRBC2*00(246.5),TRBC1*00(228.2)	330|341|367|0|11||55.0		23|40|68|19|36||85.0	;											TGTGCCAGCAGCCCTACAAAAGAGACCCAGTACTTC	36								CASSPTKETQYF		:::::::::0:-6:11:::::19:-3:36:::
183	16	0.000716942	TGTGCAGCAAGCGAGGGCGACTACAAGCTCAGCTTT	EEEEEEEEEEEEEEEEEEEEEEEEEEEEEEEEEEEE	TRAV29DV5*00(175)		TRAJ20*00(210)	TRAC*00(258.4)	345|358|378|0|13||65.0		27|46|77|17|36||95.0												TGTGCAGCAAGCGAGGGCGACTACAAGCTCAGCTTT	36								CAASEGDYKLSF		:::::::::0:0:13:::::17:-7:36:::
184	16	0.000716942	TGTGCCACCTGGGTCTTATTATAAGAAACTCTTT	EEEEEEEEEEEEEEEEEEEEEEEEEEEEEEEEEE	TRGV8*00(199.7)		TRGJ1*00(205.3),TRGJ2*00(205.3)	TRGC2*00(141.5)	336|349|374|0|13||65.0		23|42|70|15|34||95.0;23|42|70|15|34||95.0												TGTGCCACCTGGGTCTTATTATAAGAAACTCTTT	36								CATWVL_YKKLF		:::::::::0:-5:13:::::15:-3:34:::
185	16	0.000716942	TGTGCCAGCAGTGACCACAATGAGCAGTTCTTC	EEEEEEEEEEEEEEEEEEEEEEEEEEEEEEEEE	TRBV6-4*00(274)		TRBJ2-1*00(204.9)	TRBC2*00(210.9),TRBC1*00(192.9)	327|342|364|0|15||75.0		25|42|70|16|33||85.0	;											TGTGCCAGCAGTGACCACAATGAGCAGTTCTTC	36								CASSDHNEQFF		:::::::::0:-2:15:::::16:-5:33:::
186	15	0.000672133	TGTGCCAGCAGCCCCGGACAGGGTAGCTCCTACGAGCAGTACTTC	EEEEEEEEEEEEEEEEEEEEEEEEEEEEEEEEEEEEEEEEEEEEE	TRBV5-6*00(218.3)	TRBD1*00(40)	TRBJ2-7*00(195.1)	TRBC2*00(150.7)	327|339|363|0|12||60.0	13|21|36|15|23||40.0	18|39|67|24|45||105.0												TGTGCCAGCAGCCCCGGACAGGGTAGCTCCTACGAGCAGTACTTC	36								CASSPGQGSSYEQYF		:::::::::0:-4:12:15:-1:-3:23:24:2:45:::
187	15	0.000672133	TGTGCTGTGAGTTGGACGACTGGAGGCTTCAAAACTATCTTT	EEEEEEEEEEEEEEEEEEEEEEEEEEEEEEEEEEEEEEEEEE	TRAV8-4*00(260)		TRAJ9*00(220)	TRAC*00(122.9)	327|339|361|0|12||60.0		26|50|81|18|42||120.0												TGTGCTGTGAGTTGGACGACTGGAGGCTTCAAAACTATCTTT	36								CAVSWTTGGFKTIF		:::::::::0:-2:12:::::18:-6:42:::
188	15	0.000672133	TGTGCTGTGAGAGGAGGAGCTGCAGGCAACAAGCTAACTTTT	EEEEEEEEEEEEEEEEEEEEEEEEEEEEEEEEEEEEEEEEEE	TRAV3*00(318.3)		TRAJ17*00(218.7)	TRAC*00(125)	327|340|363|0|13||65.0		27|52|83|17|42||125.0												TGTGCTGTGAGAGGAGGAGCTGCAGGCAACAAGCTAACTTTT	36								CAVRGGAAGNKLTF		:::::::::0:-3:13:::::17:-7:42:::
189	15	0.000672133	TGCAGTGCTAGAATCCTGGACAGGGCGTATGGCTACACCTTC	EEEEEEEEEEEEEEEEEEEEEEEEEEEEEEEEEEEEEEEEEE	TRBV20-1*00(265)	TRBD1*00(40)	TRBJ1-2*00(204)	TRBC1*00(130.9)	321|333|355|0|12||60.0	13|21|36|17|25||40.0	25|40|68|27|42||75.0												TGCAGTGCTAGAATCCTGGACAGGGCGTATGGCTACACCTTC	36								CSARILDRAYGYTF		:::::::::0:-2:12:17:-1:-3:25:27:-5:42:::
190	15	0.000672133	TGTGCCACCTGGGACGGGCGTTATTATAAGAAACTCTTT	EEEEEEEEEEEEEEEEEEEEEEEEEEEEEEEEEEEEEEE	TRGV2*00(257.9)		TRGJ1*00(206.5),TRGJ2*00(206.5)	TRGC2*00(151.6)	336|355|374|0|19||95.0		23|42|70|20|39||95.0;23|42|70|20|39||95.0												TGTGCCACCTGGGACGGGCGTTATTATAAGAAACTCTTT	36								CATWDGRYYKKLF		:::::::::0:1:19:::::20:-3:39:::
191	15	0.000672133	TGTGCTCTAAATCGAGCCAATAGTAAGCTGACATTT	EEEEEEEEEEEEEEEEEEEEEEEEEEEEEEEEEEEE	TRAV16*00(265.1)		TRAJ56*00(252.3)	TRAC*00(90.9)	315|325|349|0|10||50.0		28|51|82|13|36||115.0												TGTGCTCTAAATCGAGCCAATAGTAAGCTGACATTT	36								CALNRANSKLTF		:::::::::0:-4:10:::::13:-8:36:::
192	15	0.000672133	TGTGCTGGCGACTCAGGAACCTACAAATACATCTTT	EEEEEEEEEEEEEEEEEEEEEEEEEEEEEEEEEEEE	TRAV21*00(328.3)		TRAJ40*00(209.6)	TRAC*00(127)	324|331|356|0|7||35.0		25|50|81|11|36||125.0												TGTGCTGGCGACTCAGGAACCTACAAATACATCTTT	36								CAGDSGTYKYIF		:::::::::0:-5:7:::::11:-5:36:::
193	15	0.000672133	TGTGCCGTGAATTCAGGAAACACACCTCTTGTCTTT	EEEEEEEEEEEEEEEEEEEEEEEEEEEEEEEEEEEE	TRAV12-2*00(356.5)		TRAJ29*00(234.9)	TRAC*00(115.3)	330|341|363|0|11||55.0		21|49|80|8|36||140.0												TGTGCCGTGAATTCAGGAAACACACCTCTTGTCTTT	36								CAVNSGNTPLVF		:::::::::0:-2:11:::::8:-1:36:::
194	15	0.000672133	TGTGCCGCCTCAGGAACCTACAAATACATCTTT	EEEEEEEEEEEEEEEEEEEEEEEEEEEEEEEEE	TRAV13-1*00(356.3)		TRAJ40*00(213.7)	TRAC*00(72.9)	324|329|357|0|5||25.0		24|50|81|7|33||130.0												TGTGCCGCCTCAGGAACCTACAAATACATCTTT	36								CAASGTYKYIF		:::::::::0:-8:5:::::7:-4:33:::
195	14	0.000627324	TGTGCCAGCAGCGTAGGTCAGCTAGCGGGGGGGACGCTCCTACAATGAGCAGTTCTTC	EEEEEEEEEEEEEEEEEEEEEEEEEEEEEEEEEEEEEEEEEEEEEEEEEEEEEEEEEE	TRBV9*00(178.2)	TRBD2*00(44)	TRBJ2-1*00(208.2)	TRBC2*00(150.7),TRBC1*00(137)	327|343|363|0|16||80.0	20|32|48|21|33|SA28G|44.0	19|42|70|35|58||115.0	;											TGTGCCAGCAGCGTAGGTCAGCTAGCGGGGGGGACGCTCCTACAATGAGCAGTTCTTC	36								CASSVGQLAG_GRSYNEQFF		:::::::::0:0:16:21:-4:0:33:35:1:58:::
196	14	0.000627324	TGTGCCAGCAGCTTCCCCGGGTCGTCGGGAATGGACACCGGGGAGCTGTTTTTT	EEEEEEEEEEEEEEEEEEEEEEEEEEEEEEEEEEEEEEEEEEEEEEEEEEEEEE	TRBV5-4*00(290.3)	TRBD1*00(30),TRBD2*00(30)	TRBJ2-2*00(170.7)	TRBC2*00(96.1)	327|341|363|0|14||70.0	9|15|36|15|21||30.0;13|19|48|15|21||30.0	23|43|71|34|54||100.0												TGTGCCAGCAGCTTCCCCGGGTCGTCGGGAATGGACACCGGGGAGCTGTTTTTT	36								CASSFPGSSGMDTGELFF		:::::::::0:-2:14:15:3:-9:21:34:-3:54:::
197	14	0.000627324	TGCATCGTCAGAGTCGTCCGCTCTGGGGCTGGGAGTTACCAACTCACTTTC	EEEEEEEEEEEEEEEEEEEEEEEEEEEEEEEEEEEEEEEEEEEEEEEEEEE	TRAV26-1*00(167.7)		TRAJ28*00(247.7)	TRAC*00(261.9)	312|328|348|0|16||80.0		24|55|86|20|51||155.0												TGCATCGTCAGAGTCGTCCGCTCTGGGGCTGGGAGTTACCAACTCACTTTC	36								CIVRVVRSGAGSYQLTF		:::::::::0:0:16:::::20:-4:51:::
198	14	0.000627324	TGCGCCAGCAGCCAAGATCGGGGAACAGTGGGGGAAAAACTGTTTTTT	EEEEEEEEEEEEEEEEEEEEEEEEEEEEEEEEEEEEEEEEEEEEEEEE	TRBV4-1*00(336.1)		TRBJ1-4*00(181.9)	TRBC1*00(91.1)	327|346|364|0|19||95.0		28|43|71|33|48||75.0												TGCGCCAGCAGCCAAGATCGGGGAACAGTGGGGGAAAAACTGTTTTTT	36								CASSQDRGTVGEKLFF		:::::::::0:2:19:::::33:-8:48:::
199	14	0.000627324	TGTGCCAGCAGCTTACAGGGGGAATCCTACAATGAGCAGTTCTTC	EEEEEEEEEEEEEEEEEEEEEEEEEEEEEEEEEEEEEEEEEEEEE	TRBV12-4*00(216.1)	TRBD1*00(35)	TRBJ2-1*00(221.4)	TRBC2*00(158.2),TRBC1*00(147.9)	330|345|367|0|15|ST341C|59.0	16|23|36|15|22||35.0	21|42|70|24|45||105.0	;											TGTGCCAGCAGCTTACAGGGGGAATCCTACAATGAGCAGTTCTTC	36								CASSLQGESYNEQFF		:::::::::0:-2:15:15:-4:-1:22:24:-1:45:::
200	14	0.000627324	TGTGCAGCAAGCATTGGTAACTTTGGAAATGAGAAATTAACCTTT	EEEEEEEEEEEEEEEEEEEEEEEEEEEEEEEEEEEEEEEEEEEEE	TRAV23DV6*00(374.6)		TRAJ48*00(241.1)	TRAC*00(54.3)	351|365|384|0|14||70.0		24|52|83|17|45||140.0												TGTGCAGCAAGCATTGGTAACTTTGGAAATGAGAAATTAACCTTT	36								CAASIGNFGNEKLTF		:::::::::0:1:14:::::17:-4:45:::
201	14	0.000627324	TGTGCCAGCAGTTACGGCGGGGAATCCTACGAGCAGTACTTC	EEEEEEEEEEEEEEEEEEEEEEEEEEEEEEEEEEEEEEEEEE	TRBV6-2*00(193.6),TRBV6-3*00(192.4)	TRBD2*00(25)	TRBJ2-7*00(209.3)	TRBC2*00(243.8)	327|342|364|0|15||75.0;327|342|364|0|15||75.0	23|28|48|16|21||25.0	21|39|67|24|42||90.0												TGTGCCAGCAGTTACGGCGGGGAATCCTACGAGCAGTACTTC	36								CASSYGGESYEQYF		:::::::::0:-2:15:16:-7:-4:21:24:-1:42:::
202	14	0.000627324	TGTGCCAGCAGTGAGGCCAGGGGCGGCAATGAGCAGTTCTTC	EEEEEEEEEEEEEEEEEEEEEEEEEEEEEEEEEEEEEEEEEE	TRBV6-1*00(248)	TRBD1*00(30)	TRBJ2-1*00(203.1)	TRBC2*00(226.2),TRBC1*00(211.4)	327|341|364|0|14||70.0	16|22|36|17|23||30.0	26|42|70|26|42||80.0	;											TGTGCCAGCAGTGAGGCCAGGGGCGGCAATGAGCAGTTCTTC	36								CASSEARGGNEQFF		:::::::::0:-3:14:17:-4:-2:23:26:-6:42:::
203	14	0.000627324	TGTGCGATGTATTCAGGAGGAGGTGCTGACGGACTCACCTTT	EEEEEEEEEEEEEEEEEEEEEEEEEEEEEEEEEEEEEEEEEE	TRAV8-2*00(258.4),TRAV8-4*00(226.4)		TRAJ45*00(288.1)	TRAC*00(107.5)	327|331|361|0|4||20.0;327|332|361|0|5||25.0		19|55|86|6|42||180.0												TGTGCGATGTATTCAGGAGGAGGTGCTGACGGACTCACCTTT	36								CAMYSGGGADGLTF		:::::::::0:-10:4:::::6:1:42:::
204	14	0.000627324	TGTGCCACCCAGGGGTGGAGCTCCTACGAGCAGTACTTC	EEEEEEEEEEEEEEEEEEEEEEEEEEEEEEEEEEEEEEE	TRBV2*00(238.2)	TRBD1*00(30)	TRBJ2-7*00(231.4)	TRBC2*00(144.2)	330|337|367|0|7||35.0	16|22|36|9|15||30.0	16|39|67|16|39||115.0												TGTGCCACCCAGGGGTGGAGCTCCTACGAGCAGTACTTC	36								CATQGWSSYEQYF		:::::::::0:-10:7:9:-4:-2:15:16:4:39:::
205	14	0.000627324	TGTGCCAGCAGTTGGGGACCCACAGATACGCAGTATTTT	EEEEEEEEEEEEEEEEEEEEEEEEEEEEEEEEEEEEEEE	TRBV12-4*00(375.6)	TRBD1*00(25),TRBD2*00(25)	TRBJ2-3*00(189.3)		330|343|367|0|13||65.0	12|17|36|14|19||25.0;16|21|48|14|19||25.0	22|41|69|20|39||95.0												TGTGCCAGCAGTTGGGGACCCACAGATACGCAGTATTTT	36								CASSWGPTDTQYF		:::::::::0:-4:13:14:0:-7:19:20:-2:39:::
206	14	0.000627324	TGTGCTGTGGGTGCGCTGCGGGACATGCGCTTT	EEEEEEEEEEEEEEEEEEEEEEEEEEEEEEEEE	TRAV8-3*00(226.8)		TRAJ43*00(165)	TRAC*00(159.5)	327|343|361|0|16||80.0		31|43|74|21|33||60.0												TGTGCTGTGGGTGCGCTGCGGGACATGCGCTTT	36								CAVGALRDMRF		:::::::::0:2:16:::::21:-11:33:::
207	14	0.000627324	TGTGCTGTGGAAGGGGATGACAAGATCATCTTT	EEEEEEEEEEEEEEEEEEEEEEEEEEEEEEEEE	TRAV22*00(359.9)		TRAJ30*00(197.5)	TRAC*00(22.9)	318|329|351|0|11||55.0		28|46|77|15|33||90.0												TGTGCTGTGGAAGGGGATGACAAGATCATCTTT	36								CAVEGDDKIIF		:::::::::0:-2:11:::::15:-8:33:::
208	14	0.000627324	TGTGCAGGAGCACGCGGTCAGAATTTTGTCTTT	EEEEEEEEEEEEEEEEEEEEEEEEEEEEEEEEE	TRAV27*00(220)		TRAJ26*00(232.9)	TRAC*00(89.6)	318|329|348|0|11||55.0		31|49|80|15|33||90.0												TGTGCAGGAGCACGCGGTCAGAATTTTGTCTTT	36								CAGARGQNFVF		:::::::::0:1:11:::::15:-11:33:::
209	14	0.000627324	TGTGTGGTGACCCTCAATGACATGCGCTTT	EEEEEEEEEEEEEEEEEEEEEEEEEEEEEE	TRAV12-1*00(332.5)		TRAJ43*00(168.1)	TRAC*00(174.9)	324|334|357|0|10||50.0		27|43|74|14|30||80.0												TGTGTGGTGACCCTCAATGACATGCGCTTT	36								CVVTLNDMRF		:::::::::0:-3:10:::::14:-7:30:::
210	13	0.000582516	TGTGCCAGCAGTCAATACCAGTCTTCGGGGGGCCGTGATACGCAGTATTTT	EEEEEEEEEEEEEEEEEEEEEEEEEEEEEEEEEEEEEEEEEEEEEEEEEEE	TRBV12-3*00(252.1)	TRBD1*00(30)	TRBJ2-3*00(143.8)	TRBC2*00(183.6),TRBC1*00(172.9)	330|342|367|0|12||60.0	18|24|36|27|33||30.0	26|41|69|36|51||75.0	;											TGTGCCAGCAGTCAATACCAGTCTTCGGGGGGCCGTGATACGCAGTATTTT	36								CASSQYQSSGGRDTQYF		:::::::::0:-5:12:27:-6:0:33:36:-6:51:::
211	13	0.000582516	TGCATCGTCAGAGTCTACCCCAGGAGGAGGTGCTGACGGACTCACCTTT	EEEEEEEEEEEEEEEEEEEEEEEEEEEEEEEEEEEEEEEEEEEEEEEEE	TRAV26-1*00(196.5)		TRAJ45*00(243.8)	TRAC*00(179.2)	312|327|348|0|15||75.0		26|55|86|20|49||145.0												TGCATCGTCAGAGTCTACCCCAGGAGGAGGTGCTGACGGACTCACCTTT	36								CIVRVYPR_GGADGLTF		:::::::::0:-1:15:::::20:-6:49:::
212	13	0.000582516	TGTGCTTATAGGAGTCTGAGGACTGGGGCAAACAACCTCTTCTTT	EEEEEEEEEEEEEEEEEEEEEEEEEEEEEEEEEEEEEEEEEEEEE	TRAV38-2DV8*00(396.9)		TRAJ36*00(205.4)	TRAC*00(68.5)	333|347|369|0|14||70.0		24|48|79|21|45||120.0												TGTGCTTATAGGAGTCTGAGGACTGGGGCAAACAACCTCTTCTTT	36								CAYRSLRTGANNLFF		:::::::::0:-2:14:::::21:-4:45:::
213	13	0.000582516	TGTGCCAGCAGCTTTGGGGGGCAAGCACGGCAGTACTTC	EEEEEEEEEEEEEEEEEEEEEEEEEEEEEEEEEEEEEEE	TRBV5-6*00(307.3)	TRBD1*00(30)	TRBJ2-7*00(149.6)	TRBC2*00(166.4),TRBC1*00(155.3)	327|341|363|0|14||70.0	18|24|36|16|22||30.0	29|39|67|29|39||50.0	;											TGTGCCAGCAGCTTTGGGGGGCAAGCACGGCAGTACTTC	36								CASSFGGQARQYF		:::::::::0:-2:14:16:-6:0:22:29:-9:39:::
214	13	0.000582516	TGTGCTGCGTGGGACCGATTATTATAAGAAACTCTTT	EEEEEEEEEEEEEEEEEEEEEEEEEEEEEEEEEEEEE	TRGV10*00(229.8)		TRGJ1*00(193.5),TRGJ2*00(193.5)	TRGC2*00(215.5),TRGC1*00(198.3)	342|356|380|0|14||70.0		22|42|70|17|37||100.0;22|42|70|17|37||100.0	;											TGTGCTGCGTGGGACCGATTATTATAAGAAACTCTTT	36								CAAWDR_YYKKLF		:::::::::0:-4:14:::::17:-2:37:::
215	13	0.000582516	TGTGCAGAGTCTGGGGGTTACCAGAAAGTTACCTTT	EEEEEEEEEEEEEEEEEEEEEEEEEEEEEEEEEEEE	TRAV5*00(231.8)		TRAJ13*00(231.9)	TRAC*00(168.5)	327|336|360|0|9||45.0		25|52|83|9|36||135.0												TGTGCAGAGTCTGGGGGTTACCAGAAAGTTACCTTT	36								CAESGGYQKVTF		:::::::::0:-4:9:::::9:-5:36:::
216	13	0.000582516	TGTGCAGAGAGAAGGGAGGCAAACTAATCTTT	EEEEEEEEEEEEEEEEEEEEEEEEEEEEEEEE	TRAV5*00(204.2)		TRAJ37*00(221.8)	TRAC*00(171.3)	327|338|360|0|11||55.0		35|51|82|16|32||80.0												TGTGCAGAGAGAAGGGAGGCAAACTAATCTTT	36								CAERR_GKLIF		:::::::::0:-2:11:::::16:-15:32:::
217	12	0.000537707	TGTGCCAGCAGCTTGGTGGTAGCGGGGACTCGTGGGAGATACGCAGTATTTT	EEEEEEEEEEEEEEEEEEEEEEEEEEEEEEEEEEEEEEEEEEEEEEEEEEEE	TRBV5-4*00(285.4)	TRBD2*00(35)	TRBJ2-3*00(162.9)	TRBC2*00(80.8)	327|343|363|0|16||80.0	21|28|48|19|26||35.0	25|41|69|36|52||80.0												TGTGCCAGCAGCTTGGTGGTAGCGGGGACTCGTGGGAGATACGCAGTATTTT	36								CASSLVVAG_LVGDTQYF		:::::::::0:0:16:19:-5:-4:26:36:-5:52:::
218	12	0.000537707	TGCATCGTCAGAGTCTCCGACCTTTAATTCAGGATACAGCACCCTCACCTTT	EEEEEEEEEEEEEEEEEEEEEEEEEEEEEEEEEEEEEEEEEEEEEEEEEEEE	TRAV26-1*00(292.9)		TRAJ11*00(212.1)	TRAC*00(63.3)	312|327|348|0|15||75.0		22|49|80|25|52||135.0												TGCATCGTCAGAGTCTCCGACCTTTAATTCAGGATACAGCACCCTCACCTTT	36								CIVRVSDL*_SGYSTLTF		:::::::::0:-1:15:::::25:-2:52:::
219	12	0.000537707	TGTGCCAGCAGTGACTCTAGGACGTCGAACACCGGGGAGCTGTTTTTT	ENNNNNNNNNNNNNNNNNNNNNNNNNNNNNNNNNNNNNNNNNNNNNNN	TRBV6-4*00(334.1)		TRBJ2-2*00(225)	TRBC2*00(167.6)	327|344|364|0|17||85.0		20|43|71|25|48||115.0												TGTGCCAGCAGTGACTCTAGGACGTCGAACACCGGGGAGCTGTTTTTT	36								CASSDSRTSNTGELFF		:::::::::0:0:17:::::25:0:48:::
220	12	0.000537707	TGTGCCACCTGGGACGGCCGCCCGAATTATTATAAGAAACTCTTT	EEEEEEEEEEEEEEEEEEEEEEEEEEEEEEEEEEEEEEEEEEEEE	TRGV2*00(276.5)		TRGJ1*00(217.1),TRGJ2*00(217.1)	TRGC2*00(102),TRGC1*00(95.3)	336|353|374|0|17||85.0		19|42|70|22|45||115.0;19|42|70|22|45||115.0	;											TGTGCCACCTGGGACGGCCGCCCGAATTATTATAAGAAACTCTTT	36								CATWDGRPNYYKKLF		:::::::::0:-1:17:::::22:1:45:::
221	12	0.000537707	TGTGCCACCAGCAGCGGGGACAGGGGGCTTCACGAGCAGTACTTC	EEEEEEEEEEEEEEEEEEEEEEEEEEEEEEEEEEEEEEEEEEEEE	TRBV15*00(246.2)	TRBD1*00(60)	TRBJ2-7*00(187.1)	TRBC2*00(132.9)	327|341|364|0|14||70.0	12|24|36|16|28||60.0	25|39|67|31|45||70.0												TGTGCCACCAGCAGCGGGGACAGGGGGCTTCACGAGCAGTACTTC	36								CATSSGDRGLHEQYF		:::::::::0:-3:14:16:0:0:28:31:-5:45:::
222	12	0.000537707	TGTGCCAGCAAAATTGTAGCGGGGGGGCCAAATGAGCAGTTCTTC	EEEEEEEEEEEEEEEEEEEEEEEEEEEEEEEEEEEEEEEEEEEEE	TRBV12-1*00(199.2)	TRBD2*00(49)	TRBJ2-1*00(168.7)	TRBC2*00(274.3),TRBC1*00(259.6)	327|337|364|0|10||50.0	21|34|48|16|29|SA28G|49.0	27|42|70|30|45||75.0	;											TGTGCCAGCAAAATTGTAGCGGGGGGGCCAAATGAGCAGTTCTTC	36								CASKIVAGGPNEQFF		:::::::::0:-7:10:16:-5:2:29:30:-7:45:::
223	12	0.000537707	TGTGCAGCCCTCACGATGGATAACTATGGTCAGAATTTTGTCTTT	EEEEEEEEEEEEEEEEEEEEEEEEEEEEEEEEEEEEEEEEEEEEE	TRAV27*00(189.4)		TRAJ26*00(246.3)	TRAC*00(70.8)	318|325|348|0|7||35.0		21|49|80|17|45||140.0												TGTGCAGCCCTCACGATGGATAACTATGGTCAGAATTTTGTCTTT	36								CAALTMDNYGQNFVF		:::::::::0:-3:7:::::17:-1:45:::
224	12	0.000537707	TGTGCTGCGTGGGATCCCCGGAGGAAGGTATAAGAAACTCTTT	EEEEEEEEEEEEEEEEEEEEEEEEEEEEEEEEEEEEEEEEEEE	TRGV10*00(354.6)		TRGJ1*00(171.6),TRGJ2*00(171.6)	TRGC2*00(91)	342|357|380|0|15||75.0		27|42|70|28|43||75.0;27|42|70|28|43||75.0												TGTGCTGCGTGGGATCCCCGGAGGAAGGTATAAGAAACTCTTT	36								CAAWDPR_GRYKKLF		:::::::::0:-3:15:::::28:-7:43:::
225	12	0.000537707	TGTGCTCTGTATTCTGTAGGAAGCCAAGGAAATCTCATCTTT	EEEEEEEEEEEEEEEEEEEEEEEEEEEEEEEEEEEEEEEEEE	TRAV9-2*00(257.7)		TRAJ42*00(236.3)	TRAC*00(70.8)	324|333|358|0|9||45.0		23|55|86|10|42|SA26CSG29T|128.0												TGTGCTCTGTATTCTGTAGGAAGCCAAGGAAATCTCATCTTT	36								CALYSVGSQGNLIF		:::::::::0:-5:9:::::10:-3:42:::
226	12	0.000537707	TGTGCTGTGAGGCCGGCACTGGAGGCTTCAAAACTATCTTT	EEEEEEEEEEEEEEEEEEEEEEEEEEEEEEEEEEEEEEEEE	TRAV21*00(108.3)		TRAJ9*00(242.9)	TRAC*00(195)	324|338|356|0|14||70.0		26|50|81|17|41||120.0												TGTGCTGTGAGGCCGGCACTGGAGGCTTCAAAACTATCTTT	36								CAVRPAL_GFKTIF		:::::::::0:2:14:::::17:-6:41:::
227	12	0.000537707	TGTGCTGTCCCCAACCAGGCAGGAACTGCTCTGATCTTT	EEEEEEEEEEEEEEEEEEEEEEEEEEEEEEEEEEEEEEE	TRAV19*00(388.2)		TRAJ15*00(189.6)	TRAC*00(94.2)	333|339|370|0|6||30.0		20|49|80|10|39||145.0												TGTGCTGTCCCCAACCAGGCAGGAACTGCTCTGATCTTT	36								CAVPNQAGTALIF		:::::::::0:-11:6:::::10:0:39:::
228	12	0.000537707	TGTGCAGAGAGTGCAGACTACACCGACAAGCTCATCTTT	EEEEEEEEEEEEEEEEEEEEEEEEEEEEEEEEEEEEEEE	TRAV5*00(314.5)		TRAJ34*00(200.9)	TRAC*00(44.1)	327|339|360|0|12||60.0		27|47|78|19|39||100.0												TGTGCAGAGAGTGCAGACTACACCGACAAGCTCATCTTT	36								CAESADYTDKLIF		:::::::::0:-1:12:::::19:-7:39:::
229	12	0.000537707	TGCCTCGCCAACACCAATGCAGGCAAATCAACCTTT	EEEEEEEEEEEEEEEEEEEEEEEEEEEEEEEEEEEE	TRAV4*00(314.7)		TRAJ27*00(197.9)	TRAC*00(63.3)	312|319|348|0|7||35.0		21|48|79|9|36||135.0												TGCCTCGCCAACACCAATGCAGGCAAATCAACCTTT	36								CLANTNAGKSTF		:::::::::0:-9:7:::::9:-1:36:::
230	12	0.000537707	TGCATCGTCCGTATAACACCGACAAGCTCATCTTT	EEEEEEEEEEEEEEEEEEEEEEEEEEEEEEEEEEE	TRAV26-1*00(243.3)		TRAJ34*00(237.5)		312|321|348|0|9||45.0		23|47|78|11|35||120.0												TGCATCGTCCGTATAACACCGACAAGCTCATCTTT	36								CIVRIT_DKLIF		:::::::::0:-7:9:::::11:-3:35:::
231	12	0.000537707	TGTGCTGTTGATAGCAACTATCAGTTAATCTGG	EEEEEEEEEEEEEEEEEEEEEEEEEEEEEEEEE	TRAV21*00(364.6)		TRAJ33*00(220.8)	TRAC*00(17.5)	324|332|356|0|8||40.0		22|46|77|9|33||120.0												TGTGCTGTTGATAGCAACTATCAGTTAATCTGG	36								CAVDSNYQLIW		:::::::::0:-4:8:::::9:-2:33:::
232	12	0.000537707	TGTCAGCAGTATGGTAGCTCACCTCCGGGGC	EEEEEEEEEEEEEEEEEEEEEEEEEEEEEEE	IGKV3-20*00(306.7)		IGKJ3*00(126.3)		324|348|368|0|24||120.0		29|30|58|30|31||5.0												TGTCAGCAGTATGGTAGCTCACCTCCGGGGC	36								CQQYG_AHLRG		:::::::::0:0:24:::::30:-9:31:::
233	12	0.000537707	TGTGCCACCTGGGAGGTTAAGAAACTCTTT	EEEEEEEEEEEEEEEEEEEEEEEEEEEEEE	TRGV2*00(168.1)		TRGJ1*00(200),TRGJ2*00(200)	TRGC2*00(176.9)	336|350|374|0|14||70.0		29|42|70|17|30||65.0;29|42|70|17|30||65.0												TGTGCCACCTGGGAGGTTAAGAAACTCTTT	36								CATWEVKKLF		:::::::::0:-4:14:::::17:-9:30:::
234	12	0.000537707	TGTGTGGTACACCGACAAGCTCATCTTT	EEEEEEEEEEEEEEEEEEEEEEEEEEEE	TRAV12-1*00(359.8)		TRAJ34*00(198.3)	TRAC*00(70)	324|332|357|0|8||40.0		27|47|78|8|28||100.0												TGTGTGGTACACCGACAAGCTCATCTTT	36								CVVHR_KLIF		:::::::::0:-5:8:::::8:-7:28:::
235	11	0.000492898	TGTGCCAGCAGCTTCTCCCTCAGTGCAACTAATGAAAAACTGTTTTTTT	EEEEEEEEEEEEEEEEEEEEEEEEEEEEEEEEEEEEEEEEEEEEEEEEE	TRBV7-9*00(138.2)	TRBD2*00(25)	TRBJ1-4*00(209.5)	TRBC1*00(235.1)	330|344|367|0|14||70.0	0|5|48|16|21||25.0	18|43|71|23|49|I43T|104.0												TGTGCCAGCAGCTTCTCCCTCAGTGCAACTAATGAAAAACTGTTTTTTT	36								CASSFSLS_QLMKNCFF		:::::::::0:-3:14:16:16:-27:21:23:2:49:::
236	11	0.000492898	TGTGCCGTGACCCAAACGAATTCTGGGGGTTACCAGAAAGTTACCTTT	EEEEEEEEEEEEEEEEEEEEEEEEEEEEEEEEEEEEEEEEEEEEEEEE	TRAV12-2*00(333.6)		TRAJ13*00(209.7)	TRAC*00(37.7)	330|340|363|0|10||50.0		21|52|83|17|48||155.0												TGTGCCGTGACCCAAACGAATTCTGGGGGTTACCAGAAAGTTACCTTT	36								CAVTQTNSGGYQKVTF		:::::::::0:-3:10:::::17:-1:48:::
237	11	0.000492898	TGTGCCAGCAGTATATCCGGGACAGGGCGGTCAAATGAGCAGTTCTTC	EEEEEEEEEEEEEEEEEEEEEEEEEEEEEEEEEEEEEEEEEEEEEEEE	TRBV2*00(231.6)	TRBD1*00(55)	TRBJ2-1*00(130)	TRBC2*00(258.1),TRBC1*00(233.3)	330|342|367|0|12||60.0	10|21|36|16|27||55.0	27|42|70|33|48||75.0	;											TGTGCCAGCAGTATATCCGGGACAGGGCGGTCAAATGAGCAGTTCTTC	36								CASSISGTGRSNEQFF		:::::::::0:-5:12:16:2:-3:27:33:-7:48:::
238	11	0.000492898	TGTGCCAGCAGCCTACACCTACAGGGGGCGAGGACTGAAGCTTTCTTT	EEEEEEEEEEEEEEEEEEEEEEEEEEEEEEEEEEEEEEEEEEEEEEEE	TRBV7-9*00(200.9)	TRBD1*00(50)	TRBJ1-1*00(191.8)	TRBC1*00(143.5)	330|342|367|0|12||60.0	15|25|36|20|30||50.0	25|40|68|33|48||75.0												TGTGCCAGCAGCCTACACCTACAGGGGGCGAGGACTGAAGCTTTCTTT	36								CASSLHLQGARTEAFF		:::::::::0:-5:12:20:-3:1:30:33:-5:48:::
239	11	0.000492898	TGCGCCAGCAGCTTGGAGAACAGGGGCCGCTTCAATGAGCAGTTCTTC	EEEEEEEEEEEEEEEEEEEEEEEEEEEEEEEEEEEEEEEEEEEEEEEE	TRBV5-1*00(237.2)	TRBD1*00(39)	TRBJ2-1*00(175.9)	TRBC2*00(141.2)	327|343|363|0|16||80.0	15|26|36|19|30|SG22C|39.0	26|42|70|32|48||80.0												TGCGCCAGCAGCTTGGAGAACAGGGGCCGCTTCAATGAGCAGTTCTTC	36								CASSLENRGRFNEQFF		:::::::::0:0:16:19:-3:2:30:32:-6:48:::
240	11	0.000492898	TGCATCGTCAGACTTTCGGACTCAAATTCCGGGTATGCACTCAACTTC	EEEEEEEEEEEEEEEEEEEEEEEEEEEEEEEEEEEEEEEEEEEEEEEE	TRAV26-1*00(246.5)		TRAJ41*00(270.5)	TRAC*00(145)	312|324|348|0|12||60.0		17|51|82|14|48|SA21G|154.0												TGCATCGTCAGACTTTCGGACTCAAATTCCGGGTATGCACTCAACTTC	36								CIVRLSDSNSGYALNF		:::::::::0:-4:12:::::14:3:48:::
241	11	0.000492898	TGTGCCACCAGCAGAGAGGGGGGAGAGACCCAGTACTTC	EEEENNNNNNNNNNNNNNNNNNNNNNNNNNNNNNNNNNE	TRBV15*00(306.3)	TRBD1*00(25)	TRBJ2-5*00(201.5)	TRBC2*00(242.5)	327|344|364|0|17||85.0	18|23|36|17|22||25.0	24|40|68|23|39||80.0												TGTGCCACCAGCAGAGAGGGGGGAGAGACCCAGTACTTC	36								CATSREGGETQYF		:::::::::0:0:17:17:-6:-1:22:23:-4:39:::
242	11	0.000492898	TGTGCCAGCAGCTATCCCAGGGCGGATACGCAGTATTTT	EEEEEEEEEEEEEEEEEEEEEEEEEEEEEEEEEEEEEEE	TRBV3-1*00(422.7)	TRBD1*00(25),TRBD2*00(25)	TRBJ2-3*00(149.9)	TRBC2*00(30.9)	327|339|364|0|12||60.0	16|21|36|17|22||25.0;28|33|48|18|23||25.0	26|41|69|24|39||75.0												TGTGCCAGCAGCTATCCCAGGGCGGATACGCAGTATTTT	36								CASSYPRADTQYF		:::::::::0:-5:12:17:-4:-3:22:24:-6:39:::
243	11	0.000492898	TGTGCAATGAGTCGGGGAGGAAGCTACATACCTACATTT	EEEEEEEEEEEEEEEEEEEEEEEEEEEEEEEEEEEEEEE	TRAV12-3*00(273.2)		TRAJ6*00(240)	TRAC*00(115.4)	330|341|363|0|11||55.0		27|51|82|15|39||120.0												TGTGCAATGAGTCGGGGAGGAAGCTACATACCTACATTT	36								CAMSRGGSYIPTF		:::::::::0:-2:11:::::15:-7:39:::
244	11	0.000492898	TGCGCCAGCAGCCCGGGGAGGAACACTGAAGCTTTCTTT	EEEEEEEEEEEEEEEEEEEEEEEEEEEEEEEEEEEEEEE	TRBV4-3*00(310.4)	TRBD2*00(25)	TRBJ1-1*00(205.8)	TRBC1*00(132.9)	327|340|364|0|13||65.0	25|30|48|15|20||25.0	21|40|68|20|39||95.0												TGCGCCAGCAGCCCGGGGAGGAACACTGAAGCTTTCTTT	36								CASSPGRNTEAFF		:::::::::0:-4:13:15:-9:-2:20:20:-1:39:::
245	11	0.000492898	TGTGCTCTATGGGATAGCAACTATCAGTTAATCTGG	EEEEEEEEEEEEEEEEEEEEEEEEEEEEEEEEEEEE	TRAV1-2*00(313.1)		TRAJ33*00(256.4)	TRAC*00(54.5)	312|318|346|0|6||30.0		21|46|77|11|36||125.0												TGTGCTCTATGGGATAGCAACTATCAGTTAATCTGG	36								CALWDSNYQLIW		:::::::::0:-8:6:::::11:-1:36:::
246	11	0.000492898	TGTGCTGCCCTGGATAGCAACTATCAGTTAATCTGG	EEEEEEEEEEEEEEEEEEEEEEEEEEEEEEEEEEEE	TRAV1-2*00(297.7)		TRAJ33*00(220.5)	TRAC*00(136.8)	312|319|346|0|7||35.0		20|46|77|10|36||130.0												TGTGCTGCCCTGGATAGCAACTATCAGTTAATCTGG	36								CAALDSNYQLIW		:::::::::0:-7:7:::::10:0:36:::
247	11	0.000492898	TGTCAGCAATATTATAGTACTCCGTGGACGTTC	EEEEEEEEEEEEEEEEEEEEEEEEEEEEEEEEE	IGKV4-1*00(356.7)		IGKJ1*00(158.6)	IGKC*00(121.8)	339|362|383|0|23||115.0		19|30|58|22|33||55.0												TGTCAGCAATATTATAGTACTCCGTGGACGTTC	36								CQQYYSTPWTF		:::::::::0:-1:23:::::22:1:33:::
248	11	0.000492898	TGTGCCCGGGGGGGCAACAATGACATGCGCTTT	EEEEEEEEEEEEEEEEEEEEEEEEEEEEEEEEE	TRAV13-1*00(335.8)		TRAJ43*00(162.7)	TRAC*00(154)	324|329|357|0|5||25.0		25|43|74|15|33||90.0												TGTGCCCGGGGGGGCAACAATGACATGCGCTTT	36								CARGGNNDMRF		:::::::::0:-8:5:::::15:-5:33:::
249	11	0.000492898	TGCAGTGCTAGACAGGGATACGAGCAGTACTTC	EEEEEEEEEEEEEEEEEEEEEEEEEEEEEEEEE	TRBV20-1*00(193.2)	TRBD1*00(25)	TRBJ2-7*00(215)	TRBC2*00(239.1)	321|333|355|0|12||60.0	16|21|36|12|17||25.0	24|39|67|18|33||75.0												TGCAGTGCTAGACAGGGATACGAGCAGTACTTC	36								CSARQGYEQYF		:::::::::0:-2:12:12:-4:-3:17:18:-4:33:::
250	10	0.000448089	TGCAGTGCTAGAGAGATGGGCGTGAGACAGGGGCAGGTTTACCAAGAGACCCAGTACTTC	EEEEEEEEEEEEEEEEEEEEEEEEEEEEEEEEEEEEEEEEEEEEEEEEEEEEEEEEEEEE	TRBV20-1*00(218.5)	TRBD1*00(40)	TRBJ2-5*00(164.3)	TRBC2*00(150)	321|335|355|0|14||70.0	14|22|36|25|33||40.0	19|40|68|39|60||105.0												TGCAGTGCTAGAGAGATGGGCGTGAGACAGGGGCAGGTTTACCAAGAGACCCAGTACTTC	36								CSAREMGVRQGQVYQETQYF		:::::::::0:0:14:25:-2:-2:33:39:1:60:::
251	10	0.000448089	TGTGCTGGGCCCTCCGGACAGTATTCAGGAGGAGGTGCTGACGGACTCACCTTT	EEEEEEEEEEEEEEEEEEEEEEEEEEEEEEEEEEEEEEEEEEEEEEEEEEEEEE	TRAV35*00(99.5)		TRAJ45*00(259.5)	TRAC*00(294.5)	318|328|350|0|10||50.0		21|55|86|20|54||170.0												TGTGCTGGGCCCTCCGGACAGTATTCAGGAGGAGGTGCTGACGGACTCACCTTT	36								CAGPSGQYSGGGADGLTF		:::::::::0:-2:10:::::20:-1:54:::
252	10	0.000448089	TGTGCCATCAGTGAGGTGACTAGCGGGCGCATTGGTTGGGAGACCCAGTACTTC	EENNNNNNNNNNNNNNNNNNNNNNNNNNNNNNNNNNNNNNNNNNNNNNNNNNNE	TRBV10-3*00(307.2)	TRBD2*00(50)	TRBJ2-5*00(120.4)	TRBC2*00(209.4),TRBC1*00(198.8)	327|342|364|0|15||75.0	18|28|48|17|27||50.0	25|40|68|39|54||75.0	;											TGTGCCATCAGTGAGGTGACTAGCGGGCGCATTGGTTGGGAGACCCAGTACTTC	36								CAISEVTSGRIGWETQYF		:::::::::0:-2:15:17:-2:-4:27:39:-5:54:::
253	10	0.000448089	TGTGCCAGCGGACCCGGGACAGGTCAGGCAAACTATGGCTACACCTTC	EEEEEEEEEEEEEEEEEEEEEEEEEEEEEEEEEEEEEEEEEEEEEEEE	TRBV27*00(224)	TRBD1*00(55)	TRBJ1-2*00(159)	TRBC1*00(214.9),TRBC2*00(208.5)	327|336|364|0|9||45.0	9|20|36|12|23||55.0	22|40|68|30|48||90.0	;											TGTGCCAGCGGACCCGGGACAGGTCAGGCAAACTATGGCTACACCTTC	36								CASGPGTGQANYGYTF		:::::::::0:-8:9:12:3:-4:23:30:-2:48:::
254	10	0.000448089	TGTGCCAGCAGCTTAGTTAGGGGAGGTGGCACTGAAGCTTTCTTT	EEEEEEEEEEEEEEEEEEEEEEEEEEEEEEEEEEEEEEEEEEEEE	TRBV7-2*00(270.6)	TRBD2*00(30)	TRBJ1-1*00(183.9)	TRBC1*00(81.6),TRBC2*00(78)	330|346|367|0|16||80.0	25|31|48|20|26||30.0	24|40|68|29|45||80.0	;											TGTGCCAGCAGCTTAGTTAGGGGAGGTGGCACTGAAGCTTTCTTT	36								CASSLVRGGGTEAFF		:::::::::0:-1:16:20:-9:-1:26:29:-4:45:::
255	10	0.000448089	TGTGCCAGCAGCGTAGGTGGGGGGGACACAGATACGCAGTATTTT	EEEENNNNNNNNNNNNNNNNNNNNNNNNNNNNNNNNNNNNNNNNE	TRBV9*00(302.9)	TRBD1*00(25)	TRBJ2-3*00(190)	TRBC2*00(153.9),TRBC1*00(142)	327|343|363|0|16||80.0	18|23|36|18|23||25.0	22|41|69|26|45||95.0	;											TGTGCCAGCAGCGTAGGTGGGGGGGACACAGATACGCAGTATTTT	36								CASSVGGGDTDTQYF		:::::::::0:0:16:18:-6:-1:23:26:-2:45:::
256	10	0.000448089	TGTGCTCTAAAGCCGGACACGGGCAGGAGAGCACTTACTTTT	EEEEEEEEEEEEEEEEEEEEEEEEEEEEEEEEEEEEEEEEEE	TRAV16*00(192.5)		TRAJ5*00(219.5)	TRAC*00(118.5)	315|325|349|0|10||50.0		21|49|80|14|42||140.0												TGTGCTCTAAAGCCGGACACGGGCAGGAGAGCACTTACTTTT	36								CALKPDTGRRALTF		:::::::::0:-4:10:::::14:-1:42:::
257	10	0.000448089	TGTGCCTCGGAGTTGGACTTTGGAAATGAGAAATTAACCTTT	EEEEEEEEEEEEEEEEEEEEEEEEEEEEEEEEEEEEEEEEEE	TRAV17*00(206.7)		TRAJ48*00(239)	TRAC*00(131)	324|329|357|0|5||25.0		26|52|83|16|42||130.0												TGTGCCTCGGAGTTGGACTTTGGAAATGAGAAATTAACCTTT	36								CASELDFGNEKLTF		:::::::::0:-8:5:::::16:-6:42:::
258	10	0.000448089	TGTGCCAGCTCACCATGGCCCCAGACAATACGCTGCACCTTC	EEEEEEEEEEEEEEEEEEEEEEEEEEEEEEEEEEEEEEEEEE	TRBV18*00(367.2)	TRBD1*00(25),TRBD2*00(25)	TRBJ1-2*00(170.6)	TRBC1*00(83.3),TRBC2*00(81.6)	330|345|367|0|15||75.0	0|5|36|17|22||25.0;30|35|48|16|21||25.0	29|40|68|31|42|SA32G|39.0	;											TGTGCCAGCTCACCATGGCCCCAGACAATACGCTGCACCTTC	36								CASSPWPQTIRCTF		:::::::::0:-2:15:17:12:-19:22:31:-9:42:::
259	10	0.000448089	TGTGCGGGCGGACGAAGAGGTAGCAACTATAAACTGACATTT	EEEEEEEEEEEEEEEEEEEEEEEEEEEEEEEEEEEEEEEEEE	TRAV27*00(309.2)		TRAJ53*00(189.4)	TRAC*00(151)	318|323|348|0|5||25.0		29|55|86|16|42||130.0												TGTGCGGGCGGACGAAGAGGTAGCAACTATAAACTGACATTT	36								CAGGRRGSNYKLTF		:::::::::0:-5:5:::::16:-9:42:::
260	10	0.000448089	TGCGCCAGCAGCCAAACCCAGGACCCGAAGACCCAGTACTTC	EEEEEEEEEEEEEEEEEEEEEEEEEEEEEEEEEEEEEEEEEE	TRBV4-3*00(330.5)		TRBJ2-5*00(175.9)	TRBC2*00(150.5),TRBC1*00(145.7)	327|342|364|0|15||75.0		26|40|68|28|42||70.0	;											TGCGCCAGCAGCCAAACCCAGGACCCGAAGACCCAGTACTTC	36								CASSQTQDPKTQYF		:::::::::0:-2:15:::::28:-6:42:::
261	10	0.000448089	TGTGCTGTGGGGGGCATTCAGGAAACACACCTCTTGTCTTT	EEEEEEEEEEEEEEEEEEEEEEEEEEEEEEEEEEEEEEEEE	TRAV36DV7*00(248.3)		TRAJ29*00(193.9)	TRAC*00(255.5)	327|337|360|0|10||50.0		23|49|80|15|41||130.0												TGTGCTGTGGGGGGCATTCAGGAAACACACCTCTTGTCTTT	36								CAVGGIQ_NTPLVF		:::::::::0:-3:10:::::15:-3:41:::
262	10	0.000448089	TGTGCTGCGTGGGATTGGTCACTGGTTGGTTCAAGATATTT	EEEEEEEEEEEEEEEEEEEEEEEEEEEEEEEEEEEEEEEEE	TRGV10*00(231.5)		TRGJP1*00(198)	TRGC1*00(145.6),TRGC2*00(137.6)	342|358|380|0|16||80.0		24|46|80|19|41||110.0	;											TGTGCTGCGTGGGATTGGTCACTGGTTGGTTCAAGATATTT	36								CAAWDWS_GWFKIF		:::::::::0:-2:16:::::19:-4:41:::
263	10	0.000448089	TGTGCTCTAGGGGAGAACTTCAACAAATTTTACTTT	EEEEEEEEEEEEEEEEEEEEEEEEEEEEEEEEEEEE	TRAV6*00(367.6)		TRAJ21*00(198)	TRAC*00(129.5)	327|337|360|0|10||50.0		23|44|75|15|36||105.0												TGTGCTCTAGGGGAGAACTTCAACAAATTTTACTTT	36								CALGENFNKFYF		:::::::::0:-3:10:::::15:-3:36:::
264	10	0.000448089	TGTGCTGTCATGGATAGCAACTATCAGTTAATCTGG	EEEEEEEEEEEEEEEEEEEEEEEEEEEEEEEEEEEE	TRAV1-2*00(201.5)		TRAJ33*00(274.5)	TRAC*00(169)	312|320|346|0|8||40.0		18|46|77|8|36||140.0												TGTGCTGTCATGGATAGCAACTATCAGTTAATCTGG	36								CAVMDSNYQLIW		:::::::::0:-6:8:::::8:2:36:::
265	10	0.000448089	TGTGCTGTGGAAGCTGCAGGCAACAAGCTAACTTTT	EEEEEEEEEEEEEEEEEEEEEEEEEEEEEEEEEEEE	TRAV21*00(263)		TRAJ17*00(226.5)	TRAC*00(138.9)	324|333|356|0|9||45.0		26|52|83|10|36||130.0												TGTGCTGTGGAAGCTGCAGGCAACAAGCTAACTTTT	36								CAVEAAGNKLTF		:::::::::0:-3:9:::::10:-6:36:::
266	10	0.000448089	TGTGCTGGCATGGATAGCAACTATCAGTTAATCTGG	EEEEEEEEEEEEEEEEEEEEEEEEEEEEEEEEEEEE	TRAV1-2*00(219.4)		TRAJ33*00(250)	TRAC*00(176.5)	312|319|346|0|7||35.0		18|46|77|8|36||140.0												TGTGCTGGCATGGATAGCAACTATCAGTTAATCTGG	36								CAGMDSNYQLIW		:::::::::0:-7:7:::::8:2:36:::
267	10	0.000448089	TGTGCCGTGAGTAGCACCGGTAACCAGTTCTATTTT	EEEEEEEEEEEEEEEEEEEEEEEEEEEEEEEEEEEE	TRAV12-2*00(283.2)		TRAJ49*00(200.4)	TRAC*00(242.5)	330|340|363|0|10||50.0		23|45|76|14|36||110.0												TGTGCCGTGAGTAGCACCGGTAACCAGTTCTATTTT	36								CAVSSTGNQFYF		:::::::::0:-3:10:::::14:-3:36:::
268	9	0.00040328	TGTGCCAGCAGCCTACGACCTGCCATTAGCGGGGGGGCCTATACGCAGTATTTT	EEEEEEEEEEEEEEEEEEEEEEEEEEEEEEEEEEEEEEEEEEEEEEEEEEEEEE	TRBV14*00(295)	TRBD2*00(49)	TRBJ2-3*00(151.7)	TRBC2*00(123.9)	330|343|367|0|13||65.0	21|34|48|26|39|SA28G|49.0	27|41|69|40|54||70.0												TGTGCCAGCAGCCTACGACCTGCCATTAGCGGGGGGGCCTATACGCAGTATTTT	36								CASSLRPAISGGAYTQYF		:::::::::0:-4:13:26:-5:2:39:40:-7:54:::
269	9	0.00040328	TGTGTTGTGAGTGAAGGGGGAGGTCAGGAGGAGGTGCTGACGGACTCACCTTT	EEEEEEEEEEEEEEEEEEEEEEEEEEEEEEEEEEEEEEEEEEEEEEEEEEEEE	TRAV8-2*00(335)		TRAJ45*00(213.3)	TRAC*00(131.7)	327|341|361|0|14||70.0		25|55|86|23|53||150.0												TGTGTTGTGAGTGAAGGGGGAGGTCAGGAGGAGGTGCTGACGGACTCACCTTT	36								CVVSEGGGQ_GGADGLTF		:::::::::0:0:14:::::23:-5:53:::
270	9	0.00040328	TGTGCCAGCAGTTACTCCGGGACTTTTAGTGGGAATTCACCCCTCCACTTT	EEEEEEEEEEEEEEEEEEEEEEEEEEEEEEEEEEEEEEEEEEEEEEEEEEE	TRBV6-5*00(334.4)	TRBD2*00(35),TRBD1*00(30)	TRBJ1-6*00(151.1)	TRBC1*00(147.6)	327|344|364|0|17||85.0	15|22|48|17|24||35.0;11|17|36|17|23||30.0	27|45|73|33|51||90.0												TGTGCCAGCAGTTACTCCGGGACTTTTAGTGGGAATTCACCCCTCCACTTT	36								CASSYSGTFSGNSPLHF		:::::::::0:0:17:17:1:-10:24:33:-7:51:::
271	9	0.00040328	TGCAGTGCTAGGGAGGGACAGGGGACTTCTAACTATGGCTACACCTTC	EEEEEEEEEEEEEEEEEEEEEEEEEEEEEEEEEEEEEEEEEEEEEEEE	TRBV20-1*00(254.9)	TRBD1*00(50)	TRBJ1-2*00(167.7)	TRBC1*00(172.9)	321|332|355|0|11||55.0	12|22|36|14|24||50.0	20|40|68|28|48||100.0												TGCAGTGCTAGGGAGGGACAGGGGACTTCTAACTATGGCTACACCTTC	36								CSAREGQGTSNYGYTF		:::::::::0:-3:11:14:0:-2:24:28:0:48:::
272	9	0.00040328	TGTGCCAGCAGCTTAGGCTGGGATGGGACCGGGGAGCTGTTTTTT	EEEEEEEEEEEEEEEEEEEEEEEEEEEEEEEEEEEEEEEEEEEEE	TRBV7-6*00(290.6),TRBV7-7*00(269.2)		TRBJ2-2*00(178.9)	TRBC2*00(162.8),TRBC1*00(159.2)	330|346|367|0|16||80.0;330|346|367|0|16||80.0		25|43|71|27|45||90.0	;											TGTGCCAGCAGCTTAGGCTGGGATGGGACCGGGGAGCTGTTTTTT	36								CASSLGWDGTGELFF		:::::::::0:-1:16:::::27:-5:45:::
273	9	0.00040328	TGCGCCAGCAGCCAGGACAGGTCTAGTGGAAACACCATATATTTT	EEEEEEEEEEEEEEEEEEEEEEEEEEEEEEEEEEEEEEEEEEEEE	TRBV5-1*00(376.8)	TRBD1*00(35)	TRBJ1-3*00(191.3)	TRBC1*00(64.3)	327|339|363|0|12||60.0	13|20|36|14|21||35.0	23|42|70|26|45||95.0												TGCGCCAGCAGCCAGGACAGGTCTAGTGGAAACACCATATATTTT	36								CASSQDRSSGNTIYF		:::::::::0:-4:12:14:-1:-4:21:26:-3:45:::
274	9	0.00040328	TGTGCCAGCTTCTTAGAAGGTGGCAGACAGAGACCCAGTACTTC	EEEEEEEEEEEEEEEEEEEEEEEEEEEEEEEEEEEEEEEEEEEE	TRBV21-1*00(238.2)		TRBJ2-5*00(170.6)	TRBC2*00(183.9)	331|340|368|0|9||45.0		24|40|68|28|44||80.0												TGTGCCAGCTTCTTAGAAGGTGGCAGACAGAGACCCAGTACTTC	36								CASFLEG_QTETQYF		:::::::::0:-8:9:::::28:-4:44:::
275	9	0.00040328	TGTGCTTTCATGAAACTGGATAGCAGCTATAAATTGATCTTC	EEEEEEEEEEEEEEEEEEEEEEEEEEEEEEEEEEEEEEEEEE	TRAV38-1*00(227.8)		TRAJ12*00(237.8)	TRAC*00(156.1)	333|347|370|0|14||70.0		23|49|80|16|42||130.0												TGTGCTTTCATGAAACTGGATAGCAGCTATAAATTGATCTTC	36								CAFMKLDSSYKLIF		:::::::::0:-3:14:::::16:-3:42:::
276	9	0.00040328	TGTGCCACCTGGGACGGGCTGAGTTATTATAAGAAACTCTTT	EEEEEEEEEEEEEEEEEEEEEEEEEEEEEEEEEEEEEEEEEE	TRGV2*00(394.3)		TRGJ1*00(189.4),TRGJ2*00(189.4)	TRGC2*00(63.2),TRGC1*00(59.7)	336|355|374|0|19||95.0		23|42|70|23|42||95.0;23|42|70|23|42||95.0	;											TGTGCCACCTGGGACGGGCTGAGTTATTATAAGAAACTCTTT	36								CATWDGLSYYKKLF		:::::::::0:1:19:::::23:-3:42:::
277	9	0.00040328	TGTGCCAGCAGTTTATCTCGACAGCCCTATGGCTACACCTTC	EEEEEEEEEEEEEEEEEEEEEEEEEEEEEEEEEEEEEEEEEE	TRBV27*00(298.9)	TRBD1*00(25)	TRBJ1-2*00(191.7)	TRBC1*00(164.2),TRBC2*00(157.1)	327|344|364|0|17||85.0	14|19|36|19|24||25.0	24|40|68|26|42||80.0	;											TGTGCCAGCAGTTTATCTCGACAGCCCTATGGCTACACCTTC	36								CASSLSRQPYGYTF		:::::::::0:0:17:19:-2:-5:24:26:-4:42:::
278	9	0.00040328	TGTGCCAGCAGTACCTCCGGGACAGTTCACGAGCAGTACTTC	EEEEEEEEEEEEEEEEEEEEEEEEEEEEEEEEEEEEEEEEEE	TRBV7-2*00(305)	TRBD1*00(45)	TRBJ2-7*00(173.8)	TRBC2*00(130)	330|341|367|0|11||55.0	10|19|36|16|25||45.0	25|39|67|28|42||70.0												TGTGCCAGCAGTACCTCCGGGACAGTTCACGAGCAGTACTTC	36								CASSTSGTVHEQYF		:::::::::0:-6:11:16:2:-5:25:28:-5:42:::
279	9	0.00040328	TGTGCCACCTGGGACATTAAATTATTATAAGAAACTCTTT	EENNNNNNNNNNNNNNNNNNNNNNNNNNNNNNNNNNNNNE	TRGV3*00(341)		TRGJ1*00(185.6),TRGJ2*00(185.6)	TRGC2*00(151.1)	336|352|374|0|16||80.0		21|42|70|19|40||105.0;21|42|70|19|40||105.0												TGTGCCACCTGGGACATTAAATTATTATAAGAAACTCTTT	36								CATWDIK_YYKKLF		:::::::::0:-2:16:::::19:-1:40:::
280	9	0.00040328	TGCACCGCGTGGGGCGGGGGTTACCAGAAAGTTACCTTT	EEEEEEEEEEEEEEEEEEEEEEEEEEEEEEEEEEEEEEE	TRAV26-1*00(270)		TRAJ13*00(220.7)	TRAC*00(82.8)	312|316|348|0|4||20.0		28|52|83|15|39||120.0												TGCACCGCGTGGGGCGGGGGTTACCAGAAAGTTACCTTT	36								CTAWGGGYQKVTF		:::::::::0:-12:4:::::15:-8:39:::
281	9	0.00040328	TGTGCCAGCTTCGATAGCTCCTACGAGCAGTACTTC	EEEEEEEEEEEEEEEEEEEEEEEEEEEEEEEEEEEE	TRBV27*00(222.2)		TRBJ2-7*00(216.7)	TRBC2*00(124.4)	327|336|364|0|9||45.0		18|39|67|15|36||105.0												TGTGCCAGCTTCGATAGCTCCTACGAGCAGTACTTC	36								CASFDSSYEQYF		:::::::::0:-8:9:::::15:2:36:::
282	8	0.000358471	TGTCTTCCTCGACCCTTTCCCGGAGGAAGCCAAGGAAATCTCATCTTT	EEEEEEEEEEEEEEEEEEEEEEEEEEEEEEEEEEEEEEEEEEEEEEEE	TRAV40*00(103.6)		TRAJ42*00(217.1)	TRAC*00(296.7)	303|310|337|0|7||35.0		28|55|86|21|48||135.0												TGTCTTCCTCGACCCTTTCCCGGAGGAAGCCAAGGAAATCTCATCTTT	36								CLPRPFPGGSQGNLIF		:::::::::0:-7:7:::::21:-8:48:::
283	8	0.000358471	TGTGCCAGCAGCTTAAGGCAGGGGGTAAACACCGGGGAGCTGTTTTTT	EEEEEEEEEEEEEEEEEEEEEEEEEEEEEEEEEEEEEEEEEEEEEEEE	TRBV7-9*00(311.9)	TRBD1*00(35)	TRBJ2-2*00(211.9)	TRBC2*00(120.9)	330|345|367|0|15||75.0	16|23|36|18|25||35.0	22|43|71|27|48||105.0												TGTGCCAGCAGCTTAAGGCAGGGGGTAAACACCGGGGAGCTGTTTTTT	36								CASSLRQGVNTGELFF		:::::::::0:-2:15:18:-4:-1:25:27:-2:48:::
284	8	0.000358471	TGTGCTGCGTGGGATCGTAGGGGAGGATTATTATAAGAAACTCTTT	EEEEEEEEEEEEEEEEEEEEEEEEEEEEEEEEEEEEEEEEEEEEEE	TRGV10*00(239.4)		TRGJ1*00(179.4),TRGJ2*00(179.4)	TRGC2*00(282.5)	342|357|380|0|15||75.0		22|42|70|26|46||100.0;22|42|70|26|46||100.0												TGTGCTGCGTGGGATCGTAGGGGAGGATTATTATAAGAAACTCTTT	36								CAAWDRRG_DYYKKLF		:::::::::0:-3:15:::::26:-2:46:::
285	8	0.000358471	TGTGCTGCGTGGGATTAAATAGCGACCTATTATAAGAAACTCTTT	EEEEEEEEEEEEEEEEEEEEEEEEEEEEEEEEEEEEEEEEEEEEE	TRGV10*00(187.1)		TRGJ1*00(208.6),TRGJ2*00(208.6)	TRGC2*00(190.7),TRGC1*00(179.3)	342|359|380|0|17||85.0		24|42|70|27|45||90.0;24|42|70|27|45||90.0	;											TGTGCTGCGTGGGATTAAATAGCGACCTATTATAAGAAACTCTTT	36								CAAWD*IATYYKKLF		:::::::::0:-1:17:::::27:-4:45:::
286	8	0.000358471	TGTGCTACGGAAATCCGGATGGATAGCAGCTATAAATTGATCTTC	EEEEEEEEEEEEEEEEEEEEEEEEEEEEEEEEEEEEEEEEEEEEE	TRAV17*00(200.6)		TRAJ12*00(262.5)	TRAC*00(174.3)	324|335|357|0|11||55.0		16|49|80|12|45||165.0												TGTGCTACGGAAATCCGGATGGATAGCAGCTATAAATTGATCTTC	36								CATEIRMDSSYKLIF		:::::::::0:-2:11:::::12:4:45:::
287	8	0.000358471	TGTGCCAGCAGTCAGGGACGGCCAGAGTTTTACGAGCAGTACTTC	EEEEEEEEEEEEEEEEEEEEEEEEEEEEEEEEEEEEEEEEEEEEE	TRBV12-4*00(253.8),TRBV12-3*00(243.8)	TRBD2*00(29),TRBD1*00(25)	TRBJ2-7*00(185)	TRBC2*00(63.1)	330|342|367|0|12||60.0;330|342|367|0|12||60.0	25|34|48|14|23|SG29C|29.0;12|17|36|14|19||25.0	24|39|67|30|45||75.0												TGTGCCAGCAGTCAGGGACGGCCAGAGTTTTACGAGCAGTACTTC	36								CASSQGRPEFYEQYF		:::::::::0:-5:12:14:-9:2:23:30:-4:45:::
288	8	0.000358471	TGTGCCAGCAGCGTGGCCCCCCCTACAGGGAGAGAGCAGTACTTC	EEEEEEEEEEEEEEEEEEEEEEEEEEEEEEEEEEEEEEEEEEEEE	TRBV9*00(294.3)	TRBD1*00(34),TRBD2*00(29)	TRBJ2-7*00(168.6)	TRBC2*00(163.4)	327|341|363|0|14||70.0	21|31|36|14|24|SG24C|34.0;30|39|48|14|23|ST35C|29.0	27|39|67|33|45||60.0												TGTGCCAGCAGCGTGGCCCCCCCTACAGGGAGAGAGCAGTACTTC	36								CASSVAPPTGREQYF		:::::::::0:-2:14:14:-9:7:24:33:-7:45:::
289	8	0.000358471	TGCGCCAGCAGCGCTAGACAGGGGACCAACTACGAGCAGTACTTC	EEEEEEEEEEEEEEEEEEEEEEEEEEEEEEEEEEEEEEEEEEEEE	TRBV5-1*00(451.9)	TRBD1*00(40)	TRBJ2-7*00(165.6)	TRBC2*00(47.5),TRBC1*00(43.5)	327|339|363|0|12||60.0	14|22|36|16|24||40.0	23|39|67|29|45||80.0	;											TGCGCCAGCAGCGCTAGACAGGGGACCAACTACGAGCAGTACTTC	36								CASSARQGTNYEQYF		:::::::::0:-4:12:16:-2:-2:24:29:-3:45:::
290	8	0.000358471	TGTGCTGTGCCGGTAAACACAGGCTTTCAGAAACTTGTATTT	EEEEEEEEEEEEEEEEEEEEEEEEEEEEEEEEEEEEEEEEEE	TRAV20*00(249.3)		TRAJ8*00(270.6)	TRAC*00(166.8)	324|334|357|0|10||50.0		22|49|80|15|42||135.0												TGTGCTGTGCCGGTAAACACAGGCTTTCAGAAACTTGTATTT	36								CAVPVNTGFQKLVF		:::::::::0:-3:10:::::15:-2:42:::
291	8	0.000358471	TGTGCCGTGATTCCGATAGGCTTTGGGAATGTGCTGCATTGC	EEEEEEEEEEEEEEEEEEEEEEEEEEEEEEEEEEEEEEEEEE	TRAV8-1*00(275)		TRAJ35*00(222.4)	TRAC*00(188)	327|337|361|0|10||50.0		19|48|79|13|42||145.0												TGTGCCGTGATTCCGATAGGCTTTGGGAATGTGCTGCATTGC	36								CAVIPIGFGNVLHC		:::::::::0:-4:10:::::13:1:42:::
292	8	0.000358471	TGTGCCAGCAGCTTAGCAGGGTCGGGCGGTACGCAGTATTTT	EEEEEEEEEEEEEEEEEEEEEEEEEEEEEEEEEEEEEEEEEE	TRBV11-2*00(331.4)	TRBD1*00(25)	TRBJ2-3*00(160)	TRBC2*00(161.4),TRBC1*00(156.9)	330|346|367|0|16||80.0	16|21|36|16|21||25.0	28|41|69|29|42||65.0	;											TGTGCCAGCAGCTTAGCAGGGTCGGGCGGTACGCAGTATTTT	36								CASSLAGSGGTQYF		:::::::::0:-1:16:16:-4:-3:21:29:-8:42:::
293	8	0.000358471	TGCATCGTCAGAGTGGCGTCAGGAAACACACCTCTTGTCTTT	EEEEEEEEEEEEEEEEEEEEEEEEEEEEEEEEEEEEEEEEEE	TRAV26-1*00(137.6)		TRAJ29*00(201.6)	TRAC*00(146.9)	312|330|348|0|18|SC326G|74.0		25|49|80|18|42||120.0												TGCATCGTCAGAGTGGCGTCAGGAAACACACCTCTTGTCTTT	36								CIVRVASGNTPLVF		:::::::::0:2:18:::::18:-5:42:::
294	8	0.000358471	TGTGCCACCTGGGTTCCCAGTGATTGGATCAAGACGTTT	EEEEEEEEEEEEEEEEEEEEEEEEEEEEEEEEEEEEEEE	TRGV8*00(243.8)		TRGJP2*00(206.9)	TRGC2*00(155),TRGC1*00(139)	336|349|374|0|13||65.0		25|46|80|18|39||105.0	;											TGTGCCACCTGGGTTCCCAGTGATTGGATCAAGACGTTT	36								CATWVPSDWIKTF		:::::::::0:-5:13:::::18:-5:39:::
295	8	0.000358471	TGTGCAGGGCCAGATAACCAGGGAGGAAAGCTTATCTTC	EEEEEEEEEEEEEEEEEEEEEEEEEEEEEEEEEEEEEEE	TRAV25*00(279.8)		TRAJ23*00(222.4)	TRAC*00(141.3)	318|329|347|0|11||55.0		26|52|83|13|39||130.0												TGTGCAGGGCCAGATAACCAGGGAGGAAAGCTTATCTTC	36								CAGPDNQGGKLIF		:::::::::0:2:11:::::13:-6:39:::
296	8	0.000358471	TGTGTGGTTGGAGGGGGCAGGAGAGCACTTACTTTT	EEEEEEEEEEEEEEEEEEEEEEEEEEEEEEEEEEEE	TRAV12-1*00(408.1)		TRAJ5*00(191.3)	TRAC*00(18.1)	324|332|357|0|8||40.0		27|49|80|14|36||110.0												TGTGTGGTTGGAGGGGGCAGGAGAGCACTTACTTTT	36								CVVGGGRRALTF		:::::::::0:-5:8:::::14:-7:36:::
297	8	0.000358471	TGTGCAGCAGTGGATTCCGGGTATGCACTCAACTTC	EEEEEEEEEEEEEEEEEEEEEEEEEEEEEEEEEEEE	TRAV29DV5*00(268.1)		TRAJ41*00(231.9)	TRAC*00(149.3)	345|354|378|0|9||45.0		28|51|82|13|36||115.0												TGTGCAGCAGTGGATTCCGGGTATGCACTCAACTTC	36								CAAVDSGYALNF		:::::::::0:-4:9:::::13:-8:36:::
298	8	0.000358471	TGTGCAGCAAGCGCGAGAGGCTTCAAAACTATCTTT	EEEEEEEEEEEEEEEEEEEEEEEEEEEEEEEEEEEE	TRAV29DV5*00(304.1)		TRAJ9*00(219.4)	TRAC*00(160.6)	345|360|378|0|15||75.0		30|50|81|16|36||100.0												TGTGCAGCAAGCGCGAGAGGCTTCAAAACTATCTTT	36								CAASARGFKTIF		:::::::::0:2:15:::::16:-10:36:::
299	8	0.000358471	TGTGCCGTGGATGCAGGCAACATGCTCACCTTT	EEEEEEEEEEEEEEEEEEEEEEEEEEEEEEEEE	TRAV12-2*00(348.4)		TRAJ39*00(238.6)	TRAC*00(118.8)	330|339|363|0|9||45.0		29|52|83|10|33||115.0												TGTGCCGTGGATGCAGGCAACATGCTCACCTTT	36								CAVDAGNMLTF		:::::::::0:-4:9:::::10:-9:33:::
300	7	0.000313662	TGCGCCAGCAGCCAAGATCCCCTGTTGGGAGCCACAGATACGCAGTATTTT	EEEEEEEEEEEEEEEEEEEEEEEEEEEEEEEEEEEEEEEEEEEEEEEEEEE	TRBV4-3*00(423.4)	TRBD1*00(30)	TRBJ2-3*00(164.3)		327|346|364|0|19||95.0	3|9|36|19|25||30.0	22|41|69|32|51||95.0												TGCGCCAGCAGCCAAGATCCCCTGTTGGGAGCCACAGATACGCAGTATTTT	36								CASSQDPLLGATDTQYF		:::::::::0:2:19:19:9:-15:25:32:-2:51:::
301	7	0.000313662	TGTGCTCTGAGCGCGAATTATGGAGGAAGCCAAGGAAATCTCATCTTT	EEEEEEEEEEEEEEEEEEEEEEEEEEEEEEEEEEEEEEEEEEEEEEEE	TRAV19*00(257.7)		TRAJ42*00(277.1)		333|344|370|0|11||55.0		21|55|86|14|48||170.0												TGTGCTCTGAGCGCGAATTATGGAGGAAGCCAAGGAAATCTCATCTTT	36								CALSANYGGSQGNLIF		:::::::::0:-6:11:::::14:-1:48:::
302	7	0.000313662	TGTGCCAGCAGTGACGAGGTGGACAGATTGGACTACGAGCAGTACTTC	EEEEEEEEEEEEEEEEEEEEEEEEEEEEEEEEEEEEEEEEEEEEEEEE	TRBV6-1*00(164.2)	TRBD1*00(30)	TRBJ2-7*00(177.5)	TRBC2*00(265),TRBC1*00(235)	327|341|364|0|14||70.0	13|19|36|20|26||30.0	23|39|67|32|48||80.0	;											TGTGCCAGCAGTGACGAGGTGGACAGATTGGACTACGAGCAGTACTTC	36								CASSDEVDRLDYEQYF		:::::::::0:-3:14:20:-1:-5:26:32:-3:48:::
303	7	0.000313662	TGTGTTGTGAACCCGTTTTCTGGTGGCTACAATAAGCTGATTTTT	EEEEEEEEEEEEEEEEEEEEEEEEEEEEEEEEEEEEEEEEEEEEE	TRAV8-2*00(202.7)		TRAJ4*00(272.1)	TRAC*00(76.4)	327|337|361|0|10||50.0		21|52|83|14|45||155.0												TGTGTTGTGAACCCGTTTTCTGGTGGCTACAATAAGCTGATTTTT	36								CVVNPFSGGYNKLIF		:::::::::0:-4:10:::::14:-1:45:::
304	7	0.000313662	TGTGCTCTTTTATCGACAACTGACAGCTGGGGGAAATTGCAGTTT	EEEEEEEEEEEEEEEEEEEEEEEEEEEEEEEEEEEEEEEEEEEEE	TRAV25*00(369.9)		TRAJ24*00(237.9)		318|323|347|0|5||25.0		21|52|83|14|45||155.0												TGTGCTCTTTTATCGACAACTGACAGCTGGGGGAAATTGCAGTTT	36								CALLSTTDSWGKLQF		:::::::::0:-4:5:::::14:-1:45:::
305	7	0.000313662	TGTGCTCTGAGTGTTATGACTGGAGCCAATAGTAAGCTGACATTT	EEEEEEEEEEEEEEEEEEEEEEEEEEEEEEEEEEEEEEEEEEEEE	TRAV19*00(166.3)		TRAJ56*00(220)	TRAC*00(274.1)	333|346|370|0|13||65.0		24|51|82|18|45||135.0												TGTGCTCTGAGTGTTATGACTGGAGCCAATAGTAAGCTGACATTT	36								CALSVMTGANSKLTF		:::::::::0:-4:13:::::18:-4:45:::
306	7	0.000313662	TGTGCTGTGAGACCTCCAAATACTGGAGGCTTCAAAACTATCTTT	EEEEEEEEEEEEEEEEEEEEEEEEEEEEEEEEEEEEEEEEEEEEE	TRAV3*00(325.6)		TRAJ9*00(235.7)	TRAC*00(70)	327|339|363|0|12||60.0		22|50|81|17|45||140.0												TGTGCTGTGAGACCTCCAAATACTGGAGGCTTCAAAACTATCTTT	36								CAVRPPNTGGFKTIF		:::::::::0:-4:12:::::17:-2:45:::
307	7	0.000313662	TGTGCCAGCAGACTCGAACTGGGGCAGGCCTATGGCTACACCTTC	EEEEEEEEEEEEEEEEEEEEEEEEEEEEEEEEEEEEEEEEEEEEE	TRBV7-2*00(187)	TRBD1*00(25)	TRBJ1-2*00(172.1)	TRBC1*00(272.6),TRBC2*00(254.3)	330|341|367|0|11||55.0	19|24|36|20|25||25.0	24|40|68|29|45||80.0	;											TGTGCCAGCAGACTCGAACTGGGGCAGGCCTATGGCTACACCTTC	36								CASRLELGQAYGYTF		:::::::::0:-6:11:20:-7:0:25:29:-4:45:::
308	7	0.000313662	TGCGCCAGCAGCCAAGATTTTGTCAGTGGGGAGACCCAGTACTTC	EEEEEEEEEEEEEEEEEEEEEEEEEEEEEEEEEEEEEEEEEEEEE	TRBV4-3*00(420)		TRBJ2-5*00(177.1)	TRBC2*00(72.9)	327|349|364|0|22|SC345T|94.0		25|40|68|30|45||75.0												TGCGCCAGCAGCCAAGATTTTGTCAGTGGGGAGACCCAGTACTTC	36								CASSQDFVSGETQYF		:::::::::0:5:22:::::30:-5:45:::
309	7	0.000313662	TGTGCCAGCAGACCCGCTCCTGGGCGGACACTGAAGCTTTCTTT	EEEEEEEEEEEEEEEEEEEEEEEEEEEEEEEEEEEEEEEEEEEE	TRBV7-6*00(120)	TRBD2*00(30)	TRBJ1-1*00(201.4)	TRBC1*00(238.9)	330|341|367|0|11||55.0	4|10|48|12|18||30.0	23|40|68|27|44||85.0												TGTGCCAGCAGACCCGCTCCTGGGCGGACACTGAAGCTTTCTTT	36								CASRPAP_ADTEAFF		:::::::::0:-6:11:12:12:-22:18:27:-3:44:::
310	7	0.000313662	TGTGCCAGTAGTATTGAAGGAGTCTCCTACGAGCAGTACTTC	EEEEEEEEEEEEEEEEEEEEEEEEEEEEEEEEEEEEEEEEEE	TRBV19*00(522.7)		TRBJ2-7*00(184.7)		327|341|364|0|14||70.0		15|39|67|17|42|I20T|99.0												TGTGCCAGTAGTATTGAAGGAGTCTCCTACGAGCAGTACTTC	36								CASSIEGVSYEQYF		:::::::::0:-3:14:::::17:5:42:::
311	7	0.000313662	TGTGCCAGCAGCCACCCTAACAAGAGCCCTGAGCAGTTCTTC	EEEEEEEEEEEEEEEEEEEEEEEEEEEEEEEEEEEEEEEEEE	TRBV27*00(384.9)		TRBJ2-1*00(150)	TRBC2*00(76.4),TRBC1*00(71.9)	327|338|364|0|11||55.0		29|42|70|29|42||65.0	;											TGTGCCAGCAGCCACCCTAACAAGAGCCCTGAGCAGTTCTTC	36								CASSHPNKSPEQFF		:::::::::0:-6:11:::::29:-9:42:::
312	7	0.000313662	TGTGCCAGCAGCCAGCCCGGGACAGAAGAGACCCAGTACTTC	EEEEEEEEEEEEEEEEEEEEEEEEEEEEEEEEEEEEEEEEEE	TRBV3-1*00(151.7),TRBV3-2*00(151.7)	TRBD1*00(50)	TRBJ2-5*00(185.8)	TRBC2*00(192.5)	327|341|364|0|14||70.0;327|341|364|0|14||70.0	9|19|36|15|25||50.0	23|40|68|25|42||85.0												TGTGCCAGCAGCCAGCCCGGGACAGAAGAGACCCAGTACTTC	36								CASSQPGTEETQYF		:::::::::0:-3:14:15:3:-5:25:25:-3:42:::
313	7	0.000313662	TGTGCAGCAAGTATAAATGCAGGAACCTACAAATACATCTTT	EEEEEEEEEEEEEEEEEEEEEEEEEEEEEEEEEEEEEEEEEE	TRAV13-1*00(192.9)		TRAJ40*00(227.9)	TRAC*00(270)	324|339|357|0|15||75.0		27|50|81|19|42||115.0												TGTGCAGCAAGTATAAATGCAGGAACCTACAAATACATCTTT	36								CAASINAGTYKYIF		:::::::::0:2:15:::::19:-7:42:::
314	7	0.000313662	TGCCTCGTGGCCTCCTATTCAGGAAACACACCTCTTGTCTTT	EEEEEEEEEEEEEEEEEEEEEEEEEEEEEEEEEEEEEEEEEE	TRAV4*00(294)		TRAJ29*00(217.9)	TRAC*00(54.3)	312|322|348|0|10||50.0		23|49|80|16|42||130.0												TGCCTCGTGGCCTCCTATTCAGGAAACACACCTCTTGTCTTT	36								CLVASYSGNTPLVF		:::::::::0:-6:10:::::16:-3:42:::
315	7	0.000313662	TGTGCCAATTATGGAGGAAGCCAAGGAAATCTCATCTTT	EEEEEEEEEEEEEEEEEEEEEEEEEEEEEEEEEEEEEEE	TRAV35*00(160)		TRAJ42*00(258.3)	TRAC*00(238.2)	318|323|350|0|5||25.0		22|55|86|6|39||165.0												TGTGCCAATTATGGAGGAAGCCAAGGAAATCTCATCTTT	36								CANYGGSQGNLIF		:::::::::0:-7:5:::::6:-2:39:::
316	7	0.000313662	TGTGCTGCGTGGGATTGACGTCTAGTTAGAAACTCTTT	EEEEEEEEEEEEEEEEEEEEEEEEEEEEEEEEEEEEEE	TRGV10*00(334)		TRGJ1*00(172.9),TRGJ2*00(172.9)	TRGC1*00(68.6),TRGC2*00(68.6)	342|358|380|0|16||80.0		31|42|70|27|38||55.0;31|42|70|27|38||55.0	;											TGTGCTGCGTGGGATTGACGTCTAGTTAGAAACTCTTT	36								CAAWD*_SS*KLF		:::::::::0:-2:16:::::27:-11:38:::
317	7	0.000313662	TGTGCTGTGGTCGATAGCAACTATCAGTTAATCTGG	EEEEEEEEEEEEEEEEEEEEEEEEEEEEEEEEEEEE	TRAV1-2*00(404.3)		TRAJ33*00(210.7)	TRAC*00(89.3)	312|321|346|0|9||45.0		22|46|77|12|36||120.0												TGTGCTGTGGTCGATAGCAACTATCAGTTAATCTGG	36								CAVVDSNYQLIW		:::::::::0:-5:9:::::12:-2:36:::
318	7	0.000313662	TGTGCCACCTGGGACAGGCCAGAAGAAACTCTTT	EEEEEEEEEEEEEEEEEEEEEEEEEEEEEEEEEE	TRGV3*00(313.6),TRGV5*00(286.1)		TRGJ1*00(146.4),TRGJ2*00(146.4)	TRGC2*00(120)	336|356|374|0|20||100.0;336|356|374|0|20||100.0		30|42|70|22|34||60.0;30|42|70|22|34||60.0												TGTGCCACCTGGGACAGGCCAGAAGAAACTCTTT	36								CATWDR_QKKLF		:::::::::0:2:20:::::22:-10:34:::
319	7	0.000313662	TGTGCTGCGTGGGATTCTAGGGAGAAACTCTTT	EEEEEEEEEEEEEEEEEEEEEEEEEEEEEEEEE	TRGV10*00(342.1)		TRGJ1*00(150.7),TRGJ2*00(150.7)	TRGC2*00(184.3),TRGC1*00(172.9)	342|358|380|0|16||80.0		31|42|70|22|33||55.0;31|42|70|22|33||55.0	;											TGTGCTGCGTGGGATTCTAGGGAGAAACTCTTT	36								CAAWDSREKLF		:::::::::0:-2:16:::::22:-11:33:::
320	7	0.000313662	TGTGCCAGCAGCCAAGTGACTGAAGCTTTCTTT	EEEEEEEEEEEEEEEEEEEEEEEEEEEEEEEEE	TRBV14*00(363.4)		TRBJ1-1*00(198.6)	TRBC1*00(105.7)	330|346|367|0|16||80.0		25|40|68|18|33||75.0												TGTGCCAGCAGCCAAGTGACTGAAGCTTTCTTT	36								CASSQVTEAFF		:::::::::0:-1:16:::::18:-5:33:::
321	7	0.000313662	TGTGCTCCACTATTATAAGAAACTCTTT	EEEEEEEEEEEEEEEEEEEEEEEEEEEE	TRGV10*00(407.9)		TRGJ1*00(181.3),TRGJ2*00(181.3)	TRGC2*00(62.9),TRGC1*00(58.3)	342|348|380|0|6||30.0		24|42|70|10|28||90.0;24|42|70|10|28||90.0	;											TGTGCTCCACTATTATAAGAAACTCTTT	36								CAPLL_KKLF		:::::::::0:-12:6:::::10:-4:28:::
322	7	0.000313662	GGGGGCGGGAAACAAGCTGGTCTTT	EEEEEEEEEEEEEEEEEEEEEEEEE	TRAV26-2*00(234.1)		TRAJ47*00(154.7)	TRAC*00(215.7)	312|312|347|0|0||0.0		28|46|77|7|25|SA36G|74.0												GGGGGCGGGAAACAAGCTGGTCTTT	36								GGGK_KLVF		:::::::::0:-15:0:::::7:-8:25:::
323	7	0.000313662	TGTGCCCAGAAGCTGGTATTT	EEEEEEEEEEEEEEEEEEEEE	TRAV39*00(397.6)		TRAJ54*00(210.7)	TRAC*00(115.7)	318|324|351|0|6||30.0		31|49|80|3|21||90.0												TGTGCCCAGAAGCTGGTATTT	36								CAQKLVF		:::::::::0:-7:6:::::3:-11:21:::
324	6	0.000268853	TGTGCTCTGAGTGAGGCGATTTATAACCAGGGAGGAAAGCTTATCTTC	EEEEEEEEEEEEEEEEEEEEEEEEEEEEEEEEEEEEEEEEEEEEEEEE	TRAV19*00(283.3)		TRAJ23*00(249.8)	TRAC*00(136.7)	333|351|370|0|18||90.0		21|52|83|17|48||155.0												TGTGCTCTGAGTGAGGCGATTTATAACCAGGGAGGAAAGCTTATCTTC	36								CALSEAIYNQGGKLIF		:::::::::0:1:18:::::17:-1:48:::
325	6	0.000268853	TGTGCCAGCAGCTCCCGAGCGGGGGGGCCTGTCAATGAGCAGTTCTTC	EEEEEEEEEEEEEEEEEEEEEEEEEEEEEEEEEEEEEEEEEEEEEEEE	TRBV7-6*00(307.3)	TRBD2*00(44)	TRBJ2-1*00(158.3)	TRBC2*00(190)	330|343|367|0|13||65.0	22|34|48|17|29|SA28G|44.0	26|42|70|32|48||80.0												TGTGCCAGCAGCTCCCGAGCGGGGGGGCCTGTCAATGAGCAGTTCTTC	36								CASSSRAGGPVNEQFF		:::::::::0:-4:13:17:-6:2:29:32:-6:48:::
326	6	0.000268853	TGTGCAAGAGGTTTTACATCTACGGGGTACAACTGGTTCGACCCCTGG	EEEEEEEEEEEEEEEEEEEEEEEEEEEEEEEEEEEEEEEEEEEEEEEE	IGHV6-1*00(143.2)	IGHD4-17*00(30),IGHD4-23*00(30),IGHD5-24*00(30)	IGHJ5*00(177.5)	IGHG2*00(266.3),IGHG4*00(235.2)	354|364|385|0|10||50.0	19|25|48|19|25||30.0;22|28|57|19|25||30.0;15|21|60|18|24||30.0	18|40|71|26|48||110.0	;											TGTGCAAGAGGTTTTACATCTACGGGGTACAACTGGTTCGACCCCTGG	36								CARGFTSTGYNWFDPW		:::::::::0:-1:10:19:-3:-7:25:26:2:48:::
327	6	0.000268853	TGCATCCTGAGAGACGTTCCTTGTTGGGAGTTACCAACTCACTTTC	EEEEEEEEEEEEEEEEEEEEEEEEEEEEEEEEEEEEEEEEEEEEEE	TRAV26-2*00(297.5)		TRAJ28*00(220)		312|329|347|0|17||85.0		33|55|86|24|46||110.0												TGCATCCTGAGAGACGTTCCTTGTTGGGAGTTACCAACTCACTTTC	36								CILRDVPC_GSYQLTF		:::::::::0:2:17:::::24:-13:46:::
328	6	0.000268853	TGTGCAGAGGGTGAGGGTGGTACTAGCTATGGAAAGCTGACATTT	EEEEEEEEEEEEEEEEEEEEEEEEEEEEEEEEEEEEEEEEEEEEE	TRAV13-2*00(262.5)		TRAJ52*00(250)	TRAC*00(185.5)	327|336|360|0|9||45.0		28|58|89|15|45||150.0												TGTGCAGAGGGTGAGGGTGGTACTAGCTATGGAAAGCTGACATTT	36								CAEGEGGTSYGKLTF		:::::::::0:-4:9:::::15:-8:45:::
329	6	0.000268853	TGTGCAGCAAGTCATGGAGCAGGGCAGGCAACATGCTCACCTTT	EEEEEEEEEEEEEEEEEEEEEEEEEEEEEEEEEEEEEEEEEEEE	TRAV13-1*00(283.3)		TRAJ39*00(160.8)	TRAC*00(104.8)	324|336|357|0|12||60.0		31|52|83|23|44||105.0												TGTGCAGCAAGTCATGGAGCAGGGCAGGCAACATGCTCACCTTT	36								CAASHGA_AGNMLTF		:::::::::0:-1:12:::::23:-11:44:::
330	6	0.000268853	TGTGCCACCTGGGAGTCCCTTGACTGGTTGGTTCAAGATATTT	EEEEEEEEEEEEEEEEEEEEEEEEEEEEEEEEEEEEEEEEEEE	TRGV2*00(142.4)		TRGJP1*00(206)	TRGC1*00(238),TRGC2*00(228.4)	336|350|374|0|14||70.0		25|46|80|22|43||105.0	;											TGTGCCACCTGGGAGTCCCTTGACTGGTTGGTTCAAGATATTT	36								CATWESL_TGWFKIF		:::::::::0:-4:14:::::22:-5:43:::
331	6	0.000268853	TGTGTCACCAGCAGCGTTACAGGGAGTTACGAGCAGTACTTC	EEEEEEEEEEEEEEEEEEEEEEEEEEEEEEEEEEEEEEEEEE	TRBV15*00(172.7)	TRBD1*00(30)	TRBJ2-7*00(197.5)	TRBC2*00(99.2)	327|341|364|0|14|SC331T|54.0	15|21|36|18|24||30.0	24|39|67|27|42||75.0												TGTGTCACCAGCAGCGTTACAGGGAGTTACGAGCAGTACTTC	36								CVTSSVTGSYEQYF		:::::::::0:-3:14:18:-3:-3:24:27:-4:42:::
332	6	0.000268853	TGTGTGGTGAACAGGGGGAACTATGGTCAGAATTTTGTCTTT	EEEEEEEEEEEEEEEEEEEEEEEEEEEEEEEEEEEEEEEEEE	TRAV12-1*00(352.5)		TRAJ26*00(218.8)	TRAC*00(70.8)	324|337|357|0|13||65.0		25|49|80|18|42||120.0												TGTGTGGTGAACAGGGGGAACTATGGTCAGAATTTTGTCTTT	36								CVVNRGNYGQNFVF		:::::::::0:0:13:::::18:-5:42:::
333	6	0.000268853	TGTGCCGGGAAGCGGGGGGTCGACTACAATGAGCAGTTCTTC	EEEEEEEEEEEEEEEEEEEEEEEEEEEEEEEEEEEEEEEEEE	TRBV2*00(299.2)	TRBD2*00(30)	TRBJ2-1*00(133.3)	TRBC2*00(126.7),TRBC1*00(121.3)	330|336|367|0|6||30.0	22|28|48|10|16||30.0	23|42|70|23|42||95.0	;											TGTGCCGGGAAGCGGGGGGTCGACTACAATGAGCAGTTCTTC	36								CAGKRGVDYNEQFF		:::::::::0:-11:6:10:-6:-4:16:23:-3:42:::
334	6	0.000268853	TGTGCCACCAGCAGAGATCCCCCCAACACTGAAGCTTTCTTT	EEEEEEEEEEEEEEEEEEEEEEEEEEEEEEEEEEEEEEEEEE	TRBV15*00(233.7)	TRBD1*00(25)	TRBJ1-1*00(203.2)	TRBC1*00(134),TRBC2*00(120.7)	327|346|364|0|19||95.0	1|6|36|19|24||25.0	22|40|68|24|42||90.0	;											TGTGCCACCAGCAGAGATCCCCCCAACACTGAAGCTTTCTTT	36								CATSRDPPNTEAFF		:::::::::0:2:19:19:11:-18:24:24:-2:42:::
335	6	0.000268853	TGTGCCAGCCCGGGGGGGACAGGGGAGGCTGAGCAGTTCTTC	EEEEEEEEEEEEEEEEEEEEEEEEEEEEEEEEEEEEEEEEEE	TRBV2*00(389.8)	TRBD1*00(50)	TRBJ2-1*00(158.3)	TRBC2*00(31.7)	330|339|367|0|9||45.0	12|22|36|15|25||50.0	29|42|70|29|42||65.0												TGTGCCAGCCCGGGGGGGACAGGGGAGGCTGAGCAGTTCTTC	36								CASPGGTGEAEQFF		:::::::::0:-8:9:15:0:-2:25:29:-9:42:::
336	6	0.000268853	TGTGCCAGCAGTGATGGGGGGGGCTACAATGAGCAGTTCTTC	EEEEEEEEEEEEEEEEEEEEEEEEEEEEEEEEEEEEEEEEEE	TRBV6-4*00(246.7)	TRBD1*00(25)	TRBJ2-1*00(178.3)	TRBC2*00(245),TRBC1*00(223.7)	327|341|364|0|14||70.0	18|23|36|15|20||25.0	23|42|70|23|42||95.0	;											TGTGCCAGCAGTGATGGGGGGGGCTACAATGAGCAGTTCTTC	36								CASSDGGGYNEQFF		:::::::::0:-3:14:15:-6:-1:20:23:-3:42:::
337	6	0.000268853	TGTGCAATGAGCGATATGGGTTCTGCAAGGCAACTGACCTTT	EEEEEEEEEEEEEEEEEEEEEEEEEEEEEEEEEEEEEEEEEE	TRAV12-3*00(291.7)		TRAJ22*00(265)	TRAC*00(92.5)	330|343|363|0|13||65.0		28|52|83|18|42||120.0												TGTGCAATGAGCGATATGGGTTCTGCAAGGCAACTGACCTTT	36								CAMSDMGSARQLTF		:::::::::0:0:13:::::18:-8:42:::
338	6	0.000268853	TGCCTCGTGGGTGCAAATAACCAGGGAGGAAAGCTTATCTTC	EEEEEEEEEEEEEEEEEEEEEEEEEEEEEEEEEEEEEEEEEE	TRAV4*00(205)		TRAJ23*00(231)	TRAC*00(163)	312|325|348|0|13||65.0		26|52|83|16|42||130.0												TGCCTCGTGGGTGCAAATAACCAGGGAGGAAAGCTTATCTTC	36								CLVGANNQGGKLIF		:::::::::0:-3:13:::::16:-6:42:::
339	6	0.000268853	TGTGTGGTGAGCGCGAGAGGAAGCTACATACCTACATTT	EEEEEEEEEEEEEEEEEEEEEEEEEEEEEEEEEEEEEEE	TRAV10*00(293.3)		TRAJ6*00(164.8)	TRAC*00(190)	330|345|363|0|15||75.0		28|51|82|16|39||115.0												TGTGTGGTGAGCGCGAGAGGAAGCTACATACCTACATTT	36								CVVSARGSYIPTF		:::::::::0:2:15:::::16:-8:39:::
340	6	0.000268853	TGTGCTGTGACTTCGGGTAACACCGACAAGCTCATCTTT	EEEEEEEEEEEEEEEEEEEEEEEEEEEEEEEEEEEEEEE	TRAV21*00(338.3)		TRAJ34*00(210)	TRAC*00(137.5)	324|334|356|0|10||50.0		25|47|78|17|39||110.0												TGTGCTGTGACTTCGGGTAACACCGACAAGCTCATCTTT	36								CAVTSGNTDKLIF		:::::::::0:-2:10:::::17:-5:39:::
341	6	0.000268853	TGTGCTAAATCCCCAAATTCCGGGTATGCACTCAACTTC	EEEEEEEEEEEEEEEEEEEEEEEEEEEEEEEEEEEEEEE	TRAV17*00(363.3)		TRAJ41*00(215)	TRAC*00(63.3)	324|331|357|0|7||35.0		25|51|82|13|39||130.0												TGTGCTAAATCCCCAAATTCCGGGTATGCACTCAACTTC	36								CAKSPNSGYALNF		:::::::::0:-6:7:::::13:-5:39:::
342	6	0.000268853	TGCGCCAGCAGCCCCCACGGTGGACTAGAGCAGTACTTC	EEEEEEEEEEEEEEEEEEEEEEEEEEEEEEEEEEEEEEE	TRBV4-1*00(391)	TRBD2*00(30)	TRBJ2-7*00(132)	TRBC1*00(152),TRBC2*00(152)	327|340|364|0|13||65.0	17|23|48|21|27||30.0	27|39|67|27|39||60.0	;											TGCGCCAGCAGCCCCCACGGTGGACTAGAGCAGTACTTC	36								CASSPHGGLEQYF		:::::::::0:-4:13:21:-1:-9:27:27:-7:39:::
343	6	0.000268853	TGTGCTGCGGATAGGCTTTGGGAATGTGCTGCATTGC	EEEEEEEEEEEEEEEEEEEEEEEEEEEEEEEEEEEEE	TRAV20*00(192.3)		TRAJ35*00(256.5)	TRAC*00(221.7)	324|331|357|0|7||35.0		20|48|79|9|37||140.0												TGTGCTGCGGATAGGCTTTGGGAATGTGCTGCATTGC	36								CAADRL_GNVLHC		:::::::::0:-6:7:::::9:0:37:::
344	6	0.000268853	TGTGCCGTGGACGGGGCCGGTAACCAGTTCTATTTT	EEEEEEEEEEEEEEEEEEEEEEEEEEEEEEEEEEEE	TRAV39*00(239)		TRAJ49*00(230)	TRAC*00(220.8)	318|330|351|0|12||60.0		25|45|76|16|36||100.0												TGTGCCGTGGACGGGGCCGGTAACCAGTTCTATTTT	36								CAVDGAGNQFYF		:::::::::0:-1:12:::::16:-5:36:::
345	6	0.000268853	TGTGCCACCTGGGACGGGCCACTTAAGAAACTCTTT	EEEEEEEEEEEEEEEEEEEEEEEEEEEEEEEEEEEE	TRGV2*00(343.2)		TRGJ1*00(187),TRGJ2*00(187)	TRGC2*00(74),TRGC1*00(70.8)	336|356|374|0|20||100.0		29|42|70|23|36||65.0;29|42|70|23|36||65.0	;											TGTGCCACCTGGGACGGGCCACTTAAGAAACTCTTT	36								CATWDGPLKKLF		:::::::::0:2:20:::::23:-9:36:::
346	6	0.000268853	TGTGCAGCCTTAGGGGACTATCAGTTAATCTGG	EEEEEEEEEEEEEEEEEEEEEEEEEEEEEEEEE	TRAV27*00(273.7)		TRAJ33*00(223.3)	TRAC*00(158)	318|325|348|0|7||35.0		29|46|77|16|33||85.0												TGTGCAGCCTTAGGGGACTATCAGTTAATCTGG	36								CAALGDYQLIW		:::::::::0:-3:7:::::16:-9:33:::
347	6	0.000268853	TGTGCCTATAGACAGCTCCTGTCAGTCTTC	EEEEEEEEEEEEEEEEEEEEEEEEEEEEEE	TRBV30*00(350.8)	TRBD1*00(30)	TRBJ2-1*00(129.2)	TRBC2*00(134.2)	321|328|355|0|7||35.0	4|10|36|17|23||30.0	37|42|70|25|30||25.0												TGTGCCTATAGACAGCTCCTGTCAGTCTTC	36								CAYRQLLSVF		:::::::::0:-7:7:17:8:-14:23:25:-17:30:::
348	5	0.000224044	TGTGCCAGCAGGGTGGAGCGGGGGGGCCGTGTGTGGGATACGCAGTATTTT	EEEEEEEEEEEEEEEEEEEEEEEEEEEEEEEEEEEEEEEEEEEEEEEEEEE	TRBV2*00(436.3)	TRBD2*00(44)	TRBJ2-3*00(91.3)	TRBC1*00(90),TRBC2*00(90)	330|341|367|0|11||55.0	22|34|48|16|28|SA28G|44.0	26|41|69|36|51||75.0	;											TGTGCCAGCAGGGTGGAGCGGGGGGGCCGTGTGTGGGATACGCAGTATTTT	36								CASRVERGGRVWDTQYF		:::::::::0:-6:11:16:-6:2:28:36:-6:51:::
349	5	0.000224044	TGCGCCAGCAGCCAAGATAGGTCGGGGGCTGGGGCCAACGTCCTGACTTTC	EEEEEEEEEEEEEEEEEEEEEEEEEEEEEEEEEEEEEEEEEEEEEEEEEEE	TRBV4-3*00(208.8),TRBV4-1*00(192.8),TRBV4-2*00(192.8)	TRBD1*00(25)	TRBJ2-6*00(218.8)	TRBC2*00(95),TRBC1*00(91)	327|345|364|0|18||90.0;327|345|364|0|18||90.0;327|345|364|0|18|ST329C|74.0	18|23|36|23|28||25.0	22|45|73|28|51||115.0	;											TGCGCCAGCAGCCAAGATAGGTCGGGGGCTGGGGCCAACGTCCTGACTTTC	36								CASSQDRSGAGANVLTF		:::::::::0:1:18:23:-6:-1:28:28:-2:51:::
350	5	0.000224044	TGCAGTGCTAGAGATGCTTCAATTAGGGCAGAAGGAAACACCATATATTTT	EEEEEEEEEEEEEEEEEEEEEEEEEEEEEEEEEEEEEEEEEEEEEEEEEEE	TRBV20-1*00(131)	TRBD2*00(25)	TRBJ1-3*00(183)	TRBC1*00(293.6),TRBC2*00(274.4)	321|336|355|0|15||75.0	28|33|48|24|29||25.0	24|42|70|33|51||90.0	;											TGCAGTGCTAGAGATGCTTCAATTAGGGCAGAAGGAAACACCATATATTTT	36								CSARDASIRAEGNTIYF		:::::::::0:1:15:24:-12:1:29:33:-4:51:::
351	5	0.000224044	TGTGCCAGCAGCAAATTACAGGGCCCCTAATGAAAAACTGTTTTTT	EEEEEEEEEEEEEEEEEEEEEEEEEEEEEEEEEEEEEEEEEEEEEE	TRBV7-3*00(273)	TRBD2*00(35),TRBD1*00(30)	TRBJ1-4*00(215)	TRBC1*00(147),TRBC2*00(137.4)	330|342|367|0|12||60.0	28|35|48|19|26||35.0;15|21|36|17|23||30.0	23|43|71|26|46||100.0	;											TGTGCCAGCAGCAAATTACAGGGCCCCTAATGAAAAACTGTTTTTT	36								CASSKLQG_PNEKLFF		:::::::::0:-5:12:19:-12:3:26:26:-3:46:::
352	5	0.000224044	TGTGCTCTGAGTGAGGCGGGGGGCTTTGGGAATGTGCTGCATTGC	EEEEEEEEEEEEEEEEEEEEEEEEEEEEEEEEEEEEEEEEEEEEE	TRAV19*00(281.3)		TRAJ35*00(178.8)	TRAC*00(285)	333|351|370|0|18||90.0		24|48|79|21|45||120.0												TGTGCTCTGAGTGAGGCGGGGGGCTTTGGGAATGTGCTGCATTGC	36								CALSEAGGFGNVLHC		:::::::::0:1:18:::::21:-4:45:::
353	5	0.000224044	TGTGCTGCCCCGTCCCCATCAGGAGGAAGCTACATACCTACATTT	NNNNNNNNNNNNNNNNNNNNNNNNNNNNNNNNNNNNNEEEEEEEE	TRAV8-3*00(274)		TRAJ6*00(254)	TRAC*00(295.8)	327|334|361|0|7||35.0		22|51|82|16|45||145.0												TGTGCTGCCCCGTCCCCATCAGGAGGAAGCTACATACCTACATTT	36								CAAPSPSGGSYIPTF		:::::::::0:-7:7:::::16:-2:45:::
354	5	0.000224044	TGTGCCACCTGGACTTCCACAGACCTTTATTATAAGAAACTCTTT	EEEEEEEEEEEEEEEEEEEEEEEEEEEEEEEEEEEEEEEEEEEEE	TRGV8*00(286)		TRGJ1*00(182.6),TRGJ2*00(182.6)	TRGC1*00(111.8),TRGC2*00(111.8)	336|348|374|0|12||60.0		23|42|70|26|45||95.0;23|42|70|26|45||95.0	;											TGTGCCACCTGGACTTCCACAGACCTTTATTATAAGAAACTCTTT	36								CATWTSTDLYYKKLF		:::::::::0:-6:12:::::26:-3:45:::
355	5	0.000224044	TGTGCCAGTACCGTAGGACAGGGAATCACAGATACGCAGTATTTT	EEEEEEEEEEEEEEEEEEEEEEEEEEEEEEEEEEEEEEEEEEEEE	TRBV19*00(233)	TRBD1*00(40)	TRBJ2-3*00(223)	TRBC2*00(98)	327|337|364|0|10||50.0	13|21|36|15|23||40.0	22|41|69|26|45||95.0												TGTGCCAGTACCGTAGGACAGGGAATCACAGATACGCAGTATTTT	36								CASTVGQGITDTQYF		:::::::::0:-7:10:15:-1:-3:23:26:-2:45:::
356	5	0.000224044	TGTGCCAGCAGCTCACGGGACAGGGGCTCCTACGAGCAGTACTTC	EEEEEEEEEEEEEEEEEEEEEEEEEEEEEEEEEEEEEEEEEEEEE	TRBV7-9*00(300.8)	TRBD1*00(30),TRBD2*00(30)	TRBJ2-7*00(206.5)		330|343|367|0|13||65.0	11|17|36|15|21||30.0;15|21|48|15|21||30.0	15|39|67|21|45|SA18G|104.0												TGTGCCAGCAGCTCACGGGACAGGGGCTCCTACGAGCAGTACTTC	36								CASSSRDRGSYEQYF		:::::::::0:-4:13:15:1:-7:21:21:5:45:::
357	5	0.000224044	TGTGCCAGCAGGGGAGGACTAGTGGGGGGGAATGAGCAGTTCTTC	EEEEEEEEEEEEEEEEEEEEEEEEEEEEEEEEEEEEEEEEEEEEE	TRBV6-1*00(295)	TRBD2*00(43)	TRBJ2-1*00(168.8)	TRBC2*00(178.3),TRBC1*00(170.3)	327|338|364|0|11||55.0	17|32|48|15|30|SC24TSA28G|43.0	27|42|70|30|45||75.0	;											TGTGCCAGCAGGGGAGGACTAGTGGGGGGGAATGAGCAGTTCTTC	36								CASRGGLVGGNEQFF		:::::::::0:-6:11:15:-1:0:30:30:-7:45:::
358	5	0.000224044	TGTGCCAGCAGTAGACAGGGGGGTAACTATGGCTACACCTTC	EEEEEEEEEEEEEEEEEEEEEEEEEEEEEEEEEEEEEEEEEE	TRBV6-5*00(291)	TRBD1*00(45)	TRBJ1-2*00(208)	TRBC1*00(92.8)	327|339|364|0|12||60.0	14|23|36|13|22||45.0	21|40|68|23|42||95.0												TGTGCCAGCAGTAGACAGGGGGGTAACTATGGCTACACCTTC	36								CASSRQGGNYGYTF		:::::::::0:-5:12:13:-2:-1:22:23:-1:42:::
359	5	0.000224044	TGTGCCAGCAATAGGGCCCCTGATCGGGATACGCAGTATTTT	EEEEEEEEEEEEEEEEEEEEEEEEEEEEEEEEEEEEEEEEEE	TRBV6-6*00(411)	TRBD2*00(35),TRBD1*00(30)	TRBJ2-3*00(179)	TRBC2*00(76),TRBC1*00(69.6)	327|337|364|0|10||50.0	28|35|48|12|19||35.0;2|8|36|16|22||30.0	26|41|69|27|42||75.0	;											TGTGCCAGCAATAGGGCCCCTGATCGGGATACGCAGTATTTT	36								CASNRAPDRDTQYF		:::::::::0:-7:10:12:-12:3:19:27:-6:42:::
360	5	0.000224044	TGTGCTTTCACCTCTTATAACACCGACAAGCTCATCTTT	EEEEEEEEEEEEEEEEEEEEEEEEEEEEEEEEEEEEEEE	TRAV38-1*00(389.8)		TRAJ34*00(218)	TRAC*00(45.8)	333|343|370|0|10||50.0		20|47|78|12|39||135.0												TGTGCTTTCACCTCTTATAACACCGACAAGCTCATCTTT	36								CAFTSYNTDKLIF		:::::::::0:-7:10:::::12:0:39:::
361	5	0.000224044	TGTGCTGTGAGAGGGGAAAACAATGCCAGACTCATGTTT	EEEEEEEEEEEEEEEEEEEEEEEEEEEEEEEEEEEEEEE	TRAV1-2*00(326)		TRAJ31*00(227)	TRAC*00(74.8)	312|325|346|0|13||65.0		25|46|77|18|39||105.0												TGTGCTGTGAGAGGGGAAAACAATGCCAGACTCATGTTT	36								CAVRGENNARLMF		:::::::::0:-1:13:::::18:-5:39:::
362	5	0.000224044	TGTACCATCAGTGAGTCGCCAGAAACTGAAGCTTTCTTT	EEEEEEEEEEEEEEEEEEEEEEEEEEEEEEEEEEEEEEE	TRBV10-3*00(298)		TRBJ1-1*00(167)	TRBC1*00(87)	327|345|364|0|18|SG330A|74.0		25|40|68|24|39||75.0												TGTACCATCAGTGAGTCGCCAGAAACTGAAGCTTTCTTT	36								CTISESPETEAFF		:::::::::0:1:18:::::24:-5:39:::
363	4	0.000179236	TGTGCGAGAGATAAAAGCTCTACTAACCCACTCAGCAGCCCCTACGAGAACTGCTTCGACCCCTGG	EEEEEEEEEEEEEEEEEEEEEEEEEEEEEEEEEEEEEEEEEEEEEEEEEEEEEEEEEEEEEEEEEE	IGHV3-30*00(99.5),IGHV3-33*00(99.5)	IGHD6-13*00(35),IGHD6-25*00(33),IGHD2-2*00(30)	IGHJ5*00(90.3)	IGHG1*00(269.8)	342|354|373|0|12||60.0;342|354|373|0|12||60.0	29|36|63|32|39||35.0;24|37|54|33|46|SG30CSG31C|33.0;5|11|93|33|39||30.0	22|40|71|48|66|SG27C|74.0												TGTGCGAGAGATAAAAGCTCTACTAACCCACTCAGCAGCCCCTACGAGAACTGCTTCGACCCCTGG	36								CARDKSSTNPLSSPYENCFDPW		:::::::::0:1:12:32:-8:-6:39:48:-2:66:::
364	4	0.000179236	TGCATCGCGCGGGCCCCTAATGCTGGTGGTACTAGCTATGGAAAGCTGACATTT	EEEEEEEEEEEEEEEEEEEEEEEEEEEEEEEEEEEEEEEEEEEEEEEEEEEEEE	TRAV26-1*00(267.5)		TRAJ52*00(265)	TRAC*00(95)	312|319|348|0|7||35.0		20|58|89|16|54||190.0												TGCATCGCGCGGGCCCCTAATGCTGGTGGTACTAGCTATGGAAAGCTGACATTT	36								CIARAPNAGGTSYGKLTF		:::::::::0:-9:7:::::16:0:54:::
365	4	0.000179236	TGTGCTTATAGGACTTACAAAACATGGATAGCAACTATCAGTTAATCTGG	EEEEEEEEEEEEEEEEEEEEEEEEEEEEEEEEEEEEEEEEEEEEEEEEEE	TRAV38-2DV8*00(102.5)		TRAJ33*00(245)	TRAC*00(342.5)	333|346|369|0|13||65.0		18|46|77|22|50||140.0												TGTGCTTATAGGACTTACAAAACATGGATAGCAACTATCAGTTAATCTGG	36								CAYRTYKT_DSNYQLIW		:::::::::0:-3:13:::::22:2:50:::
366	4	0.000179236	TGTGCTGTGAGTGCTGCTAACTTTGGAAATGAGAAATTAACCTTT	EEEEEEEEEEEEEEEEEEEEEEEEEEEEEEEEEEEEEEEEEEEEE	TRAV8-4*00(175),TRAV8-2*00(159)		TRAJ48*00(260)	TRAC*00(190)	327|340|361|0|13||65.0;327|340|361|0|13|ST331C|49.0		23|52|83|16|45||145.0												TGTGCTGTGAGTGCTGCTAACTTTGGAAATGAGAAATTAACCTTT	36								CAVSAANFGNEKLTF		:::::::::0:-1:13:::::16:-3:45:::
367	4	0.000179236	TGTGCCAGCAGCGTAGGAGGACAATTGAGGGAAAAACTGTTTTTT	EEEEEEEEEEEEEEEEEEEEEEEEEEEEEEEEEEEEEEEEEEEEE	TRBV9*00(207.5)	TRBD1*00(25)	TRBJ1-4*00(181)	TRBC1*00(233.3)	327|343|363|0|16||80.0	13|18|36|18|23||25.0	28|43|71|30|45||75.0												TGTGCCAGCAGCGTAGGAGGACAATTGAGGGAAAAACTGTTTTTT	36								CASSVGGQLREKLFF		:::::::::0:0:16:18:-1:-6:23:30:-8:45:::
368	4	0.000179236	TGTGCAGGAGTAGGTCAGGAGGAGGTGCTGACGGACTCACCTTT	EEEEEEEEEEEEEEEEEEEEEEEEEEEEEEEEEEEEEEEEEEEE	TRAV27*00(310)		TRAJ45*00(256.3)	TRAC*00(13.8)	318|328|348|0|10||50.0		25|55|86|14|44||150.0												TGTGCAGGAGTAGGTCAGGAGGAGGTGCTGACGGACTCACCTTT	36								CAGVGQE_GADGLTF		:::::::::0:0:10:::::14:-5:44:::
369	4	0.000179236	TGTGCTGTGAAGGTAGAGCACCAATGCAGGCAAATCAACCTTT	EEEEEEEEEEEEEEEEEEEEEEEEEEEEEEEEEEEEEEEEEEE	TRAV8-4*00(240.8)		TRAJ27*00(182.5)	TRAC*00(282.5)	327|337|361|0|10||50.0		23|48|79|18|43||125.0												TGTGCTGTGAAGGTAGAGCACCAATGCAGGCAAATCAACCTTT	36								CAVKVEH_NAGKSTF		:::::::::0:-4:10:::::18:-3:43:::
370	4	0.000179236	TGTGCCAGCAGTGAAAAGGGGGATCAGCCCCAGCATTTT	EEEEEEEEEEEEEEEEEEEEEEEEEEEEEEEEEEEEEEE	TRBV2*00(493.3)	TRBD1*00(30)	TRBJ1-5*00(181.7)		330|345|367|0|15||75.0	17|23|36|16|22||30.0	25|42|70|22|39||85.0												TGTGCCAGCAGTGAAAAGGGGGATCAGCCCCAGCATTTT	36								CASSEKGDQPQHF		:::::::::0:-2:15:16:-5:-1:22:22:-5:39:::
371	4	0.000179236	TGTGCGAGGCAACTACGGTTTGATGGTTTTGATGTCTGG	EEEEEEEEEEEEEEEEEEEEEEEEEEEEEEEEEEEEEEE	IGHV4-39*00(320.5)	IGHD4-17*00(40),IGHD4-23*00(40),IGHD4-11*00(35)	IGHJ3*00(155.5)		345|353|376|0|8||40.0	18|26|48|11|19||40.0;21|29|57|11|19||40.0;26|33|48|10|17||35.0	20|39|70|20|39|SC25GSA33G|63.0												TGTGCGAGGCAACTACGGTTTGATGGTTTTGATGTCTGG	36								CARQLRFDGFDVW		:::::::::0:-3:8:11:-2:-6:19:20:0:39:::
372	4	0.000179236	TGTGCAGAGAACTTGCAACACAGGCAAACTAATCTTT	EEEEEEEEEEEEEEEEEEEEEEEEEEEEEEEEEEEEE	TRAV13-2*00(151.3)		TRAJ37*00(266.3)	TRAC*00(298.8)	327|338|360|0|11||55.0		28|51|82|14|37||115.0												TGTGCAGAGAACTTGCAACACAGGCAAACTAATCTTT	36								CAENLQ_TGKLIF		:::::::::0:-2:11:::::14:-8:37:::
373	4	0.000179236	TGTGCAGAGAGTATAGAGGGATGAAAGCTTATCTTC	EEEEEEEEEEEEEEEEEEEEEEEEEEEEEEEEEEEE	TRAV5*00(420)		TRAJ23*00(170.3)	TRAC*00(95)	327|342|360|0|15||75.0		32|52|83|16|36|SG37T|84.0												TGTGCAGAGAGTATAGAGGGATGAAAGCTTATCTTC	36								CAESIEG*KLIF		:::::::::0:2:15:::::16:-12:36:::
374	4	0.000179236	TGTGCTGCGTGGGACGGGGTTGGTTCAAGATATTT	EEEEEEEEEEEEEEEEEEEEEEEEEEEEEEEEEEE	TRGV10*00(236.3)		TRGJP1*00(217.5)	TRGC2*00(90),TRGC1*00(82)	342|356|380|0|14||70.0		28|46|80|17|35||90.0	;											TGTGCTGCGTGGGACGGGGTTGGTTCAAGATATTT	36								CAAWDG_WFKIF		:::::::::0:-4:14:::::17:-8:35:::
375	4	0.000179236	TGTGCCGTGTCAAGTGGCTCTAGGTTGACCTTT	EEEEEEEEEEEEEEEEEEEEEEEEEEEEEEEEE	TRAV39*00(266.3)		TRAJ58*00(255)	TRAC*00(162.5)	318|327|351|0|9||45.0		31|52|83|12|33||105.0												TGTGCCGTGTCAAGTGGCTCTAGGTTGACCTTT	36								CAVSSGSRLTF		:::::::::0:-4:9:::::12:-11:33:::
376	3	0.000134427	TGTGCCAGCAGCGTAGGAGAACGGGGGAGGGGGAATGGCTACACCTTC	EEEEEEEEEEEEEEEEEEEEEEEEEEEEEEEEEEEEEEEEEEEEEEEE	TRBV9*00(405)	TRBD2*00(35),TRBD1*00(30)	TRBJ1-2*00(148.3)		327|343|363|0|16||80.0	25|32|48|24|31||35.0;17|23|36|27|33||30.0	26|40|68|34|48||70.0												TGTGCCAGCAGCGTAGGAGAACGGGGGAGGGGGAATGGCTACACCTTC	36								CASSVGERGRGNGYTF		:::::::::0:0:16:24:-9:0:31:34:-6:48:::
377	3	0.000134427	TGTGCTCTGAGTGAGGCGAAGGGGAGGAAAGCTTATCTTC	EEEEEEEEEEEEEEEEEEEEEEEEEEEEEEEEEEEEEEEE	TRAV19*00(111.7)		TRAJ23*00(223.3)	TRAC*00(126.7)	333|351|370|0|18||90.0		33|52|83|21|40||95.0												TGTGCTCTGAGTGAGGCGAAGGGGAGGAAAGCTTATCTTC	36								CALSEAK_GGKLIF		:::::::::0:1:18:::::21:-13:40:::
378	3	0.000134427	TGTGTTGTGACCGAGAACACCAGTAACCAGTTCTATTTT	EEEEEEEEEEEEEEEEEEEEEEEEEEEEEEEEEEEEEEE	TRAV8-2*00(423.7)		TRAJ49*00(249)		327|337|361|0|10||50.0		20|45|76|14|39|SG27A|109.0												TGTGTTGTGACCGAGAACACCAGTAACCAGTTCTATTTT	36								CVVTENTSNQFYF		:::::::::0:-4:10:::::14:0:39:::
379	3	0.000134427	TGTGCCAGCAGCCCCGGGCAGGCCGGGGTGCTGTTTTTT	EEEEEEEEEEEEEEEEEEEEEEEEEEEEEEEEEEEEEEA	TRBV7-9*00(345)	TRBD1*00(30),TRBD2*00(30)	TRBJ2-2*00(89)		330|342|367|0|12||60.0	9|15|36|12|18||30.0;13|19|48|12|18||30.0	26|43|71|22|39|SA32T|69.0												TGTGCCAGCAGCCCCGGGCAGGCCGGGGTGCTGTTTTTT	32								CASSPGQAGVLFF		:::::::::0:-5:12:12:3:-9:18:22:-6:39:::
380	3	0.000134427	TGTGCAGTGAGAGGGGAAAACAATGCCAGACTCATGTTT	EEEEEEEEEEEEEEEEEEEEEEEEEEEEEEEEEEEEEEE	TRAV1-2*00(165.7)		TRAJ31*00(260)	TRAC*00(185)	312|325|346|0|13|ST317A|49.0		25|46|77|18|39||105.0												TGTGCAGTGAGAGGGGAAAACAATGCCAGACTCATGTTT	36								CAVRGENNARLMF		:::::::::0:-1:13:::::18:-5:39:::
381	3	0.000134427	TGCGCCAGCACCCCCCAGCGGAACACTGAAGCTTTCTTT	EEEEEEEEEEEEEEEEEEEEEEEEEEEEEEEEEEEEEEE	TRBV4-3*00(167.5),TRBV4-1*00(151.5)	TRBD1*00(25)	TRBJ1-1*00(235)	TRBC1*00(190),TRBC2*00(182)	327|337|364|0|10||50.0;327|337|364|0|10||50.0	1|6|36|10|15||25.0	21|40|68|20|39||95.0	;											TGCGCCAGCACCCCCCAGCGGAACACTGAAGCTTTCTTT	36								CASTPQRNTEAFF		:::::::::0:-7:10:10:11:-18:15:20:-1:39:::
382	3	0.000134427	TGTGCCGTATCAAGTGGCTCTAGGTTGACCTTT	EEEEEEEEEEEEEEEEEEEEEEEEEEEEEEEEE	TRAV39*00(135)		TRAJ58*00(260)	TRAC*00(170)	318|326|351|0|8||40.0		31|52|83|12|33||105.0												TGTGCCGTATCAAGTGGCTCTAGGTTGACCTTT	36								CAVSSGSRLTF		:::::::::0:-5:8:::::12:-11:33:::
383	3	0.000134427	TGTGCCAGCAGTTTATCGAGTGAGCATTTCTTC	AEEEEEEEEEEEEEEEEEEEEEEEEEEEEEEEE	TRBV28*00(100)		TRBJ2-1*00(189)	TRBC2*00(428.3),TRBC1*00(373.3)	327|343|364|0|16||80.0		29|42|70|20|33|SG35T|49.0	;											TGTGCCAGCAGTTTATCGAGTGAGCATTTCTTC	32								CASSLSSEHFF		:::::::::0:-1:16:::::20:-9:33:::
384	3	0.000134427	CGTGCCAGCAGTTACCCGGAGACCCAGTACTTC	EEEEEEEEEEEEEEEEEEEEEEEEEEEEEEEEE	TRBV6-2*00(432.3),TRBV6-3*00(432.3)		TRBJ2-5*00(215)	TRBC2*00(55)	327|342|364|0|15|ST327C|59.0;327|342|364|0|15|ST327C|59.0		25|40|68|18|33||75.0												CGTGCCAGCAGTTACCCGGAGACCCAGTACTTC	36								RASSYPETQYF		:::::::::0:-2:15:::::18:-5:33:::
385	2	8.96178e-05	TGCGCCAGCAGCCAAGATTATGGGGCAGGATGCCCTTCTGAACACTGAAGCTTTCTTT	EEEEEEEEEEEEEEEEEEEEEEEEEEEEEEEEEEEEEEEEEEEEEEEEEEEEEEEEEE	TRBV4-3*00(282),TRBV4-2*00(266),TRBV4-1*00(250)	TRBD1*00(25),TRBD2*00(25)	TRBJ1-1*00(190)		327|345|364|0|18||90.0;327|345|364|0|18|ST329C|74.0;327|345|364|0|18||90.0	19|24|36|21|26||25.0;31|36|48|31|36||25.0	20|40|68|38|58||100.0												TGCGCCAGCAGCCAAGATTATGGGGCAGGATGCCCTTCTGAACACTGAAGCTTTCTTT	36								CASSQDYGAG_ALLNTEAFF		:::::::::0:1:18:21:-7:0:26:38:0:58:::
386	2	8.96178e-05	TGCATCGTCAGAGTCGTCCGCTCTGGGGCTGGGAGTTACCAACTTACTTTC	EEEEEEEEEEEEEEEEEEEEEEEEEEEEEEEEEEEEEEEEEEEEEEEEEEE	TRAV26-1*00(395)		TRAJ28*00(259)		312|328|348|0|16||80.0		24|55|86|20|51|SC48T|139.0												TGCATCGTCAGAGTCGTCCGCTCTGGGGCTGGGAGTTACCAACTTACTTTC	36								CIVRVVRSGAGSYQLTF		:::::::::0:0:16:::::20:-4:51:::
387	2	8.96178e-05	TGTGCCAGCAGCTCCCGAGCGGGGGAGCCTGTCAATGAGCAGTTCTTC	EEEEEEEEEEEEEEEEEEEEEEEEEEEEEEEEEEEEEEEEEEEEEEEE	TRBV7-6*00(185),TRBV7-7*00(169)	TRBD2*00(30),TRBD1*00(29)	TRBJ2-1*00(220)		330|343|367|0|13||65.0;330|343|367|0|13||65.0	22|28|48|17|23||30.0;18|27|36|20|29|SC23A|29.0	26|42|70|32|48||80.0												TGTGCCAGCAGCTCCCGAGCGGGGGAGCCTGTCAATGAGCAGTTCTTC	36								CASSSRAGEPVNEQFF		:::::::::0:-4:13:17:-6:-4:23:32:-6:48:::
388	2	8.96178e-05	TGTGCCAGCAGCTCACGGGACAGGGGGCTCCTACGAGCAGTACTTC	EEEEEEEEEEEEEEEEEEEEEEEEEEEEEEEEEEEEEEEEEEEEEE	TRBV7-9*00(202.5)	TRBD1*00(55)	TRBJ2-7*00(237.5)	TRBC2*00(190),TRBC1*00(174)	330|343|367|0|13||65.0	11|22|36|15|26||55.0	19|39|67|26|46||100.0	;											TGTGCCAGCAGCTCACGGGACAGGGGGCTCCTACGAGCAGTACTTC	36								CASSSRDR_GSYEQYF		:::::::::0:-4:13:15:1:-2:26:26:1:46:::
389	2	8.96178e-05	TGTGCCAGCTTATTAGAAGGTGGCAGACAGAGACCCAGTACTTC	EEEEEEEEEEEEEEEEEEEEEEEEEEEEEEEEEEEEEEEEEEEE	TRBV21-1*00(170)		TRBJ2-5*00(200)		331|340|368|0|9||45.0		24|40|68|28|44||80.0												TGTGCCAGCTTATTAGAAGGTGGCAGACAGAGACCCAGTACTTC	36								CASLLEG_QTETQYF		:::::::::0:-8:9:::::28:-4:44:::
390	2	8.96178e-05	TGTGCTACGGACCCGAACCAGGCAGGAACTGCTCTGATCCTT	EEEEEEEEEEEEEEEEEEEEEEEEEEEEEEEEEEEEEEEEEE	TRAV17*00(440)		TRAJ15*00(227)		324|336|357|0|12||60.0		22|49|80|15|42|ST46C|119.0												TGTGCTACGGACCCGAACCAGGCAGGAACTGCTCTGATCCTT	36								CATDPNQAGTALIL		:::::::::0:-1:12:::::15:-2:42:::
391	2	8.96178e-05	TGTGCCAGCACCCCTGGTCTCATGAACACTGAAGCTTTCTTT	EEEEEEEEEEEEEEEEEEEEEEEEEEEEEEEEEEEEEEEEEE	TRBV27*00(180)	TRBD1*00(30)	TRBJ1-1*00(205)	TRBC1*00(240)	327|337|364|0|10||50.0	2|8|36|10|16||30.0	17|40|68|19|42||115.0												TGTGCCAGCACCCCTGGTCTCATGAACACTGAAGCTTTCTTT	36								CASTPGLMNTEAFF		:::::::::0:-7:10:10:10:-16:16:19:3:42:::
392	2	8.96178e-05	TGTGCCAGCAGTCTAATTGCTAGCACAGATACGCAGTATTTT	EEAEEEEEEEEEEEEEEEEEEEEEEEEEEEEEEEEEEEEAAA	TRBV12-4*00(595)		TRBJ2-3*00(135)		330|342|367|0|12||60.0		16|41|69|17|42||125.0												TGTGCCAGCAGTCTAATTGCTAGCACAGATACGCAGTATTTT	32								CASSLIASTDTQYF		:::::::::0:-5:12:::::17:4:42:::
393	2	8.96178e-05	TGTGCCAGCAGCTCCGGGACAGGGTTCGAAAAACTGTTTTTT	EEEEEEEEEEEEEEEEEEEEEEEEEEEEEEEEEEEEEEEEEE	TRBV11-2*00(225),TRBV11-3*00(209)	TRBD1*00(55)	TRBJ1-4*00(175)	TRBC1*00(187.5),TRBC2*00(187.5)	330|343|367|0|13||65.0;330|343|367|0|13||65.0	10|21|36|13|24||55.0	28|43|71|27|42||75.0	;											TGTGCCAGCAGCTCCGGGACAGGGTTCGAAAAACTGTTTTTT	36								CASSSGTGFEKLFF		:::::::::0:-4:13:13:2:-3:24:27:-8:42:::
394	2	8.96178e-05	TGTGCCAGCAGCCTCTCCGGGAACCCATACGAGCAGTACTTC	EEEEEEEEEEEEEEEEEEEEEEEEEEEEEEEEEEEEEEEEEA	TRBV9*00(385)	TRBD1*00(30),TRBD2*00(30)	TRBJ2-7*00(95)		327|339|363|0|12||60.0	10|16|36|16|22||30.0;14|20|48|16|22||30.0	24|39|67|27|42||75.0												TGTGCCAGCAGCCTCTCCGGGAACCCATACGAGCAGTACTTC	32								CASSLSGNPYEQYF		:::::::::0:-4:12:16:2:-8:22:27:-4:42:::
395	2	8.96178e-05	TGTGCAGCAAGTATAAATGCAGGAACCTACAAATACGTCTTT	EEEEEEEEEEEEEEEEEEEEEEEEEEEEEEEEEEEEEEEEEE	TRAV13-1*00(400)		TRAJ40*00(179)		324|339|357|0|15||75.0		27|50|81|19|42|SA44G|99.0												TGTGCAGCAAGTATAAATGCAGGAACCTACAAATACGTCTTT	36								CAASINAGTYKYVF		:::::::::0:2:15:::::19:-7:42:::
396	2	8.96178e-05	TGTGCAGCAAGGTTCTTGGATAGTAGCTATAAATTGATCTTC	EEEEEEEEEEEEEEEEEEEEEEEEEEEEEEEEEEEEEEEEEE	TRAV13-1*00(444)		TRAJ12*00(259)		324|335|357|0|11||55.0		23|49|80|16|42|SC30T|114.0												TGTGCAGCAAGGTTCTTGGATAGTAGCTATAAATTGATCTTC	36								CAARFLDSSYKLIF		:::::::::0:-2:11:::::16:-3:42:::
397	2	8.96178e-05	TGTGGCACGGGGGACGGGGGTGCTACAAACAAGCTCATCTTT	EEEEEEEEEEEEEEEEEEEEEEEEEEEEEEEEEEEEEEEEEE	TRAV30*00(354)		TRAJ32*00(210)		324|332|357|0|8|SC326T|24.0		31|55|86|18|42||120.0												TGTGGCACGGGGGACGGGGGTGCTACAAACAAGCTCATCTTT	36								CGTGDGGATNKLIF		:::::::::0:-5:8:::::18:-11:42:::
398	2	8.96178e-05	TGCCTCGTGGCCTTCTATTCAGGAAACACACCTCTTGTCTTT	EEEEEEEEEEEEEEEEEEEEEEEEEEEEEEEEEEEEEEEEEE	TRAV4*00(160)		TRAJ29*00(285)	TRAC*00(90)	312|322|348|0|10||50.0		23|49|80|16|42||130.0												TGCCTCGTGGCCTTCTATTCAGGAAACACACCTCTTGTCTTT	36								CLVAFYSGNTPLVF		:::::::::0:-6:10:::::16:-3:42:::
399	2	8.96178e-05	TGCGCCAGCAGCCAAAATGGGGAGGGAGATACGCAGTATTTT	EEEEEEEEEEEEEEEEEEEEEEEEEEEEEEEEEEEEEEEEEE	TRBV4-3*00(277.5)	TRBD2*00(35)	TRBJ2-3*00(210)	TRBC2*00(190),TRBC1*00(182)	327|342|364|0|15||75.0	25|32|48|19|26||35.0	25|41|69|26|42||80.0	;											TGCGCCAGCAGCCAAAATGGGGAGGGAGATACGCAGTATTTT	36								CASSQNGEGDTQYF		:::::::::0:-2:15:19:-9:0:26:26:-5:42:::
400	2	8.96178e-05	TGTGCCAGCAGCTTTGGGGGGGCAAGCACGGCAGTACTTC	EEEEEEEEEEEEEEEEEEEEEEEEEEEEEEEEEEEEEEEE	TRBV5-6*00(200),TRBV5-5*00(184)	TRBD1*00(30)	TRBJ2-7*00(95)	TRBC1*00(360),TRBC2*00(360)	327|341|363|0|14||70.0;327|341|363|0|14||70.0	18|24|36|17|23||30.0	29|39|67|30|40||50.0	;											TGTGCCAGCAGCTTTGGGGGGGCAAGCACGGCAGTACTTC	36								CASSFGG_QARQYF		:::::::::0:-2:14:17:-6:0:23:30:-9:40:::
401	2	8.96178e-05	TGTCAGGCGTGGGATGGTGGTAGTGATACTGTGGTCTTC	EEEEEEEEEEEEEEEEEEEEEEEEEEEEEEEEEEEEEEE	IGLV3-21*00(136.5)		IGLJ2*00(137),IGLJ3*00(122)	IGLC2*00(290),IGLC3*00(290),IGLC7*00(266)	315|342|367|0|27|ST322CSA330GSA333G|87.0		20|30|58|29|39|SA26C|34.0;23|30|58|32|39|SG26C|19.0	;;											TGTCAGGCGTGGGATGGTGGTAGTGATACTGTGGTCTTC	36								CQAWDGGSDTVVF		:::::::::0:-5:27:::::29:0:39:::
402	2	8.96178e-05	TGCGCCAGCAGCCAAGACAGGACATACGAGCAGTACTTC	EEEEEEEEEEEEEEEEEEEEEEEEEEEEEEEEEEEEEEA	TRBV4-1*00(600)	TRBD1*00(25)	TRBJ2-7*00(95)		327|344|364|0|17||85.0	13|18|36|19|24||25.0	24|39|67|24|39||75.0												TGCGCCAGCAGCCAAGACAGGACATACGAGCAGTACTTC	32								CASSQDRTYEQYF		:::::::::0:0:17:19:-1:-6:24:24:-4:39:::
403	2	8.96178e-05	TGTGCCAGCTCGGGTTCCATCTACGAGCAGTACTTC	EEEEEEEEEEEEEEEEEEEEEEEEEEEEEEEEEEEE	TRBV2*00(502.5)		TRBJ2-7*00(195)		330|339|367|0|9||45.0		23|39|67|20|36||80.0												TGTGCCAGCTCGGGTTCCATCTACGAGCAGTACTTC	36								CASSGSIYEQYF		:::::::::0:-8:9:::::20:-3:36:::
404	2	8.96178e-05	TGTGCCCGGGGGGGGCAACAATGACATGCGCTTT	EEEEEEEEEEEEEEEEEEEEEEEEEEEEEEEEEE	TRAV13-1*00(397.5)		TRAJ43*00(117.5)	TRAC*00(190)	324|329|357|0|5||25.0		25|43|74|16|34||90.0												TGTGCCCGGGGGGGGCAACAATGACATGCGCTTT	36								CARGGQ_NDMRF		:::::::::0:-8:5:::::16:-5:34:::
405	2	8.96178e-05	TGTGCCAGCAGTTACTCGGAGACCCAGTACTTC	EEEEEEEEEEEEEEEEEEEEEAEEEEEEEEEEE	TRBV6-2*00(160),TRBV6-3*00(160),TRBV6-5*00(160),TRBV6-6*00(160),TRBV6-8*00(144)		TRBJ2-5*00(215)	TRBC2*00(380),TRBC1*00(348)	327|345|364|0|18||90.0;327|345|364|0|18||90.0;327|345|364|0|18||90.0;327|345|364|0|18||90.0;324|342|361|0|18||90.0		25|40|68|18|33||75.0	;											TGTGCCAGCAGTTACTCGGAGACCCAGTACTTC	32								CASSYSETQYF		:::::::::0:1:18:::::18:-5:33:::
406	2	8.96178e-05	TGTCAGCAGTATGTAGCTCCCCTCACTTTC	EEEEEEEEEEEEEEEEEEEEEEEEEEEEEE	IGKV3-20*00(478)		IGKJ4*00(169)	IGKC*00(60)	324|348|368|0|23|DG336SA344C|78.0		21|30|58|21|30||45.0												TGTCAGCAGTATGTAGCTCCCCTCACTTTC	36								CQQYVAPLTF		:::::::::0:0:23:::::21:-1:30:::
407	1	4.48089e-05	TGTGCCAGCGGCGTAGGTCAGCTAGCGGGGGGGACGCTCCTACAATGAGCAGTTCTTC	EEEEEEEEEEEEEEEEEEEEEEEEEEEEEEEEEEEEEEEEEEEEEEEEEEEEEAAAAA	TRBV9*00(509)	TRBD2*00(44)	TRBJ2-1*00(115)		327|343|363|0|16|SA336G|64.0	20|32|48|21|33|SA28G|44.0	19|42|70|35|58||115.0												TGTGCCAGCGGCGTAGGTCAGCTAGCGGGGGGGACGCTCCTACAATGAGCAGTTCTTC	32								CASGVGQLAG_GRSYNEQFF		:::::::::0:0:16:21:-4:0:33:35:1:58:::
408	1	4.48089e-05	TGTGCCAGCAGCGTAGGTCAGCTAGCGGGGGGACGCTCCTACAATGAGCAGTTCTTC	EEEEEEEEEEEEEEEEEEEEEEEEEEEEEEEEEEEEEEEEEEEEEEEEEEEEEEEEA	TRBV9*00(125)	TRBD2*00(40)	TRBJ2-1*00(115)		327|343|363|0|16||80.0	20|28|48|21|29||40.0	19|42|70|34|57||115.0												TGTGCCAGCAGCGTAGGTCAGCTAGCGGGGGGACGCTCCTACAATGAGCAGTTCTTC	32								CASSVGQLAGGRSYNEQFF		:::::::::0:0:16:21:-4:-4:29:34:1:57:::
409	1	4.48089e-05	TGTGCCAGCGGCCTACGACCTGCCATTAGCGGGGGGGCCTATACGCAGTATTTT	EEEEEEEEEEEEEEEEEEEEEEEEEEEEEEEEEEAEEEEEEEEEEEEEEAAAAA	TRBV14*00(489)	TRBD2*00(49)	TRBJ2-3*00(70)		330|343|367|0|13|SA339G|49.0	21|34|48|26|39|SA28G|49.0	27|41|69|40|54||70.0												TGTGCCAGCGGCCTACGACCTGCCATTAGCGGGGGGGCCTATACGCAGTATTTT	32								CASGLRPAISGGAYTQYF		:::::::::0:-4:13:26:-5:2:39:40:-7:54:::
410	1	4.48089e-05	TGTGCCAGCAGCTTATATGTAGGGGGTCAGGGGGATCTCAATGAGCAGTTTTTC	EEEENNNNNNNNNNNNNNNNNNNNNNNNNNNNNNNNNNNNNNNNNNNNNNEEEE	TRBV7-9*00(565)	TRBD1*00(39)	TRBJ2-1*00(194)	TRBC2*00(354),TRBC1*00(338)	330|345|367|0|15||75.0	12|23|36|23|34|SA15T|39.0	26|42|70|38|54|SC38T|64.0	;											TGTGCCAGCAGCTTATATGTAGGGGGTCAGGGGGATCTCAATGAGCAGTTTTTC	36								CASSLYVGGQGDLNEQFF		:::::::::0:-2:15:23:0:-1:34:38:-6:54:::
411	1	4.48089e-05	TGTGCCAGCAGGGTGGAGCGGGGGGGCCGTGTGTGGGATACGCAGTATTTTT	EEEEEEEEEEEEEEEEEEEAEEEEEEEEEEEEEEEEEEEEEEEEEEEEEEAA	TRBV2*00(525)	TRBD2*00(44)	TRBJ2-3*00(69)		330|341|367|0|11||55.0	22|34|48|16|28|SA28G|44.0	26|41|69|36|52|I41T|54.0												TGTGCCAGCAGGGTGGAGCGGGGGGGCCGTGTGTGGGATACGCAGTATTTTT	32								CASRVERGG_VCGIRSIF		:::::::::0:-6:11:16:-6:2:28:36:-6:52:::
412	1	4.48089e-05	TGTGCTGGGCATACGGCATACTCTGTGGCTGGGAGTTACCAACTCACTTTC	EEEEEEEEEEEEEEEEEEEE6EEEEEEEEEEEEEEEAEEEEEEEEEEEEEE	TRAV35*00(180)		TRAJ28*00(319)	TRAC*00(150)	318|329|350|0|11||55.0		19|55|86|15|51|SG29T|164.0												TGTGCTGGGCATACGGCATACTCTGTGGCTGGGAGTTACCAACTCACTTTC	21								CAGHTAYSVAGSYQLTF		:::::::::0:-1:11:::::15:1:51:::
413	1	4.48089e-05	TGTGCTGGGCATACGGCATACTCTGGGGCTGGGAGTTACCAACTCACTTTC	EEEEEEEEEEEEEEEEEEEEEEEEEEEEEEEEEEEEEEEEEEEEEEEEEEE	TRAV35*00(100)		TRAJ28*00(295)		318|329|350|0|11||55.0		19|55|86|15|51||180.0												TGTGCTGGGCATACGGCATACTCTGGGGCTGGGAGTTACCAACTCACTTTC	36								CAGHTAYSGAGSYQLTF		:::::::::0:-1:11:::::15:1:51:::
414	1	4.48089e-05	TGTGCCAGCAGCCAAGATAGGTCGGGGGCTGGGGCCAACGTCCTGACTTTC	EEEEEEEEEEEEEEEEEEEEAEEEEEEEEEEEEEEEEEAEEEEEEEEEEEE	TRBV4-2*00(150),TRBV4-1*00(134),TRBV4-3*00(134)	TRBD1*00(25)	TRBJ2-6*00(255)	TRBC2*00(150)	327|345|364|0|18||90.0;327|345|364|0|18|SC329T|74.0;327|345|364|0|18|SC329T|74.0	18|23|36|23|28||25.0	22|45|73|28|51||115.0												TGTGCCAGCAGCCAAGATAGGTCGGGGGCTGGGGCCAACGTCCTGACTTTC	32								CASSQDRSGAGANVLTF		:::::::::0:1:18:23:-6:-1:28:28:-2:51:::
415	1	4.48089e-05	TGTGCCAGCAGCTTCTCCCTCAGTGCAACTAATGAAAAACTGTTTTTTTT	EEEEEEEEEEEEEEEAEEEEEAEEEEEEEEEEEEEEEEEEEEEEEEEEAE	TRBV11-1*00(115)	TRBD2*00(25)	TRBJ1-4*00(158)	TRBC1*00(343),TRBC2*00(343)	330|344|367|0|14||70.0	0|5|48|16|21||25.0	18|43|71|23|50|I43TI43T|83.0	;											TGTGCCAGCAGCTTCTCCCTCAGTGCAACTAATGAAAAACTGTTTTTTTT	32								CASSFSLS_N**KTVFF		:::::::::0:-3:14:16:16:-27:21:23:2:50:::
416	1	4.48089e-05	TGCGCCAGCAGCCAAGATCCCCTGTTGGGAGCCACAGATACGCAGTATTT	EEEEEEEEEEEEEEEEEEEEEEEEEEEEEEEEEEEEEEEEEEEEEEEEEE	TRBV4-1*00(140),TRBV4-3*00(140),TRBV4-2*00(124)	TRBD1*00(30)	TRBJ2-3*00(209)	TRBC2*00(100)	327|346|364|0|19||95.0;327|346|364|0|19||95.0;327|346|364|0|19|ST329C|79.0	3|9|36|19|25||30.0	22|41|69|32|50|DT40|69.0												TGCGCCAGCAGCCAAGATCCCCTGTTGGGAGCCACAGATACGCAGTATTT	36								CASSQDPL_GSHRYAVF		:::::::::0:2:19:19:9:-15:25:32:-2:50:::
417	1	4.48089e-05	TGTGCTGTGGAGGATCTCACTAACTTCGGAAATGAGAAATTAACCTTT	EEEEEEEEEEEEEEEEEEEEEEEEEEEEEEEEEEEEEEEE6EEEEEEE	TRAV2*00(450)		TRAJ48*00(184)		324|340|358|0|16||80.0		23|52|83|19|48|ST30C|129.0												TGTGCTGTGGAGGATCTCACTAACTTCGGAAATGAGAAATTAACCTTT	21								CAVEDLTNFGNEKLTF		:::::::::0:2:16:::::19:-3:48:::
418	1	4.48089e-05	TGTGCTAGCAACTCCCTCCCGACAGGGGGCAATCAGCCCCAGCATTTT	EEEEEEEEEEEE6EEEEEEEEEEEEEEEAEEEEEEEEEEEEEEEEAAA	TRBV6-1*00(539)	TRBD1*00(40),TRBD2*00(40)	TRBJ1-5*00(110)		327|337|364|0|10|SC332T|34.0	14|22|36|20|28||40.0;0|8|48|13|21||40.0	22|42|70|28|48||100.0												TGTGCTAGCAACTCCCTCCCGACAGGGGGCAATCAGCCCCAGCATTTT	21								CASNSLPTGGNQPQHF		:::::::::0:-7:10:20:-2:-2:28:28:-2:48:::
419	1	4.48089e-05	TGTGCCAGCAGTATATCCGGGACAGGGCGGTCAAATGTGCAGTTCTTC	EEEEEEEEEEEEEEEEEEEEEEEEEEEEEEAEEEEEEEEEEEEEEEEE	TRBV2*00(435)	TRBD1*00(55)	TRBJ2-1*00(84)		330|342|367|0|12||60.0	10|21|36|16|27||55.0	27|42|70|33|48|SA31T|59.0												TGTGCCAGCAGTATATCCGGGACAGGGCGGTCAAATGTGCAGTTCTTC	32								CASSISGTGRSNVQFF		:::::::::0:-5:12:16:2:-3:27:33:-7:48:::
420	1	4.48089e-05	TGTGCCAGCAGTAAGGGGACTAGCCCGGGCACAGATACGCAGTATTTT	EEEEEEEEEEEEEEEEEEEEEEEEEEEEEEEEEEEEEEEEEEEEEEAA	TRBV6-4*00(425)	TRBD2*00(45)	TRBJ2-3*00(115)		327|339|364|0|12||60.0	16|25|48|15|24||45.0	21|41|69|28|48||100.0												TGTGCCAGCAGTAAGGGGACTAGCCCGGGCACAGATACGCAGTATTTT	32								CASSKGTSPGTDTQYF		:::::::::0:-5:12:15:0:-7:24:28:-1:48:::
421	1	4.48089e-05	TGCGCCAGCAGCCAAGACCGGGGGGTCCTCTACAATGAACAGTTCTTC	EEEEEEEEEEEEEEEEEEEEEEEEEEEEEEEEEEEEEEEEEEEEEEEE	TRBV4-3*00(465),TRBV4-2*00(433)	TRBD1*00(25),TRBD2*00(25)	TRBJ2-1*00(203)		327|344|364|0|17||85.0;327|344|364|0|17|ST329C|69.0	10|15|36|17|22||25.0;14|19|48|17|22||25.0	23|42|70|29|48|SG32A|79.0												TGCGCCAGCAGCCAAGACCGGGGGGTCCTCTACAATGAACAGTTCTTC	36								CASSQDRGVLYNEQFF		:::::::::0:0:17:17:2:-9:22:29:-3:48:::
422	1	4.48089e-05	TGTGCAAGAGGTTTTACATCTACGGGGTACAACTGGTTCGACCCCTG	EEEEEEEEEEEEEEEEEEEEEEEEEEEEEEEEEEEEEEEEEEEEEEE	IGHV6-1*00(483)	IGHD4-17*00(30),IGHD4-23*00(30),IGHD5-24*00(30)	IGHJ5*00(139)		354|364|385|0|10||50.0	19|25|48|19|25||30.0;22|28|57|19|25||30.0;15|21|60|18|24||30.0	18|40|71|26|47|DG39|84.0												TGTGCAAGAGGTTTTACATCTACGGGGTACAACTGGTTCGACCCCTG	36								CARGFTST_VQLVRPL		:::::::::0:-1:10:19:-3:-7:25:26:2:47:::
423	1	4.48089e-05	TGTGCTACGGACAGGACTCAGGGCGGGTCTGAAAAGCTGGTCTTT	EEEEEEEEAEEEEEEEEEEEEEEEEEEEEEEEEEEEEEEEEEEEE	TRAV17*00(105)		TRAJ57*00(244)	TRAC*00(380)	324|336|357|0|12||60.0		22|52|83|15|45|SA33G|134.0												TGTGCTACGGACAGGACTCAGGGCGGGTCTGAAAAGCTGGTCTTT	32								CATDRTQGGSEKLVF		:::::::::0:-1:12:::::15:-2:45:::
424	1	4.48089e-05	TGTGCCAGTAGCTTACAGGGGAAATCCTACAATGAGCAGTTCTTC	EEEEEEEEEEEEEEEEEEEEEEEEEEEEEEEEEEEAEEEAEEEEE	TRBV12-3*00(343),TRBV12-4*00(343)	TRBD1*00(30)	TRBJ2-1*00(215)		330|345|367|0|15|SC338TST341C|43.0;330|345|367|0|15|SC338TST341C|43.0	16|22|36|15|21||30.0	21|42|70|24|45||105.0												TGTGCCAGTAGCTTACAGGGGAAATCCTACAATGAGCAGTTCTTC	32								CASSLQGKSYNEQFF		:::::::::0:-2:15:15:-4:-2:21:24:-1:45:::
425	1	4.48089e-05	TGTGCCAGCAGCCCCGGACAGGGTAGCTCCTATGAGCAGTACTTC	EEEEEEEEEEEEEEEEEEEEEEEEEEEEEEEEEEEEEEEEEEEEE	TRBV4-2*00(90),TRBV11-3*00(85),TRBV5-6*00(85),TRBV7-1*00(85),TRBV7-9*00(85)	TRBD1*00(40)	TRBJ2-7*00(229)		327|340|364|0|13||65.0;330|342|367|0|12||60.0;327|339|363|0|12||60.0;330|342|367|0|12||60.0;330|342|367|0|12||60.0	13|21|36|15|23||40.0	18|39|67|24|45|SC26T|89.0												TGTGCCAGCAGCCCCGGACAGGGTAGCTCCTATGAGCAGTACTTC	36								CASSPGQGSSYEQYF		:::::::::0:-4:13:15:-1:-3:23:24:2:45:::
426	1	4.48089e-05	TGTACTGTGAGTGAGAGGAACACAGGCTTTCAGAAACTAGTATTT	EEEEEEEEEEEEEEEEEEEEEEEEEEEEEEEEEEEEEEEEEEEEE	TRAV8-6*00(454)		TRAJ8*00(244)		327|341|361|0|14|SG330A|54.0		21|49|80|17|45|ST42A|124.0												TGTACTGTGAGTGAGAGGAACACAGGCTTTCAGAAACTAGTATTT	36								CTVSERNTGFQKLVF		:::::::::0:0:14:::::17:-1:45:::
427	1	4.48089e-05	TGTGCTGGTCCAATGACAACTGACAGCTGGGGAAATTGCAGTTT	EEEEEEEEEEEEEEEEEEEEEEEEEEEEEEEEEEEEEEEEEEEE	TRAV35*00(430)		TRAJ24*00(224)		318|326|350|0|8||40.0		19|52|83|12|44|DG39|139.0												TGTGCTGGTCCAATGACAACTGACAGCTGGGGAAATTGCAGTTT	36								CAGPMTT_QLGKLQF		:::::::::0:-4:8:::::12:1:44:::
428	1	4.48089e-05	TGTGCCAGCAGCGTAGGTGGGGGGACACAGATACGCAGTATTTT	EEEEEEEEEAEEEEEEEEEEEEEEAEEEEEEEEEEEEEEEEEEE	TRBV9*00(125)	TRBD1*00(25)	TRBJ2-3*00(210)	TRBC2*00(370)	327|343|363|0|16||80.0	18|23|36|18|23||25.0	22|41|69|25|44||95.0												TGTGCCAGCAGCGTAGGTGGGGGGACACAGATACGCAGTATTTT	32								CASSVGG_DTDTQYF		:::::::::0:0:16:18:-6:-1:23:25:-2:44:::
429	1	4.48089e-05	TGTGCTGTGCAGGCAGGTCAAGCAGGAACTGCTCTGATCTTT	EEEEEEEEEEEEEEEEEEEEEEEEEEEEEEEEEEEEEEEEEE	TRAV20*00(553)		TRAJ15*00(140)		324|338|357|0|14||70.0		28|49|80|21|42||105.0												TGTGCTGTGCAGGCAGGTCAAGCAGGAACTGCTCTGATCTTT	36								CAVQAGQAGTALIF		:::::::::0:1:14:::::21:-8:42:::
430	1	4.48089e-05	TGTGCTACGGACCCGAACTAGGCAGGAACTGCTCTGATCCTT	EEEEEEEEEEEEEEEEEEEEEEEEEAEEEEEEEEEEEEEEEE	TRAV17*00(500)		TRAJ15*00(156)		324|336|357|0|12||60.0		22|49|80|15|42|SC25TST46C|103.0												TGTGCTACGGACCCGAACTAGGCAGGAACTGCTCTGATCCTT	32								CATDPN*AGTALIL		:::::::::0:-1:12:::::15:-2:42:::
431	1	4.48089e-05	TGTGCCAGCAGTAGACAGGGGGGTATCTATGGCTACACCTTC	EEEEEEEEEEEEEEEEEEEEEEEEEEEEEEEEEEEEEEEEEA	TRBV6-5*00(425),TRBV6-6*00(377)	TRBD1*00(45)	TRBJ1-2*00(100)		327|339|364|0|12||60.0;327|339|364|0|12||60.0	14|23|36|13|22||45.0	24|40|68|26|42||80.0												TGTGCCAGCAGTAGACAGGGGGGTATCTATGGCTACACCTTC	32								CASSRQGGIYGYTF		:::::::::0:-5:12:13:-2:-1:22:26:-4:42:::
432	1	4.48089e-05	TGTGCGGGCGGACGAAGACGTAGCAACTATAAACTGACATTT	EE<EAEEAEEAEEEEEEEEEEEEEEEEEEEEEEEEEEEEEEE	TRAV27*00(450)		TRAJ53*00(225)		318|323|348|0|5||25.0		32|55|86|19|42||115.0												TGTGCGGGCGGACGAAGACGTAGCAACTATAAACTGACATTT	27								CAGGRRRSNYKLTF		:::::::::0:-5:5:::::19:-12:42:::
433	1	4.48089e-05	TGCGCCAGCAGCCAAAATGGGGAGGGAGATACGCTGTATTTT	EEEEEEEEEEEEEEEEEEEEEEEEEEEEEEEEEEEEEEEEEE	TRBV4-3*00(410),TRBV4-2*00(394)	TRBD2*00(35)	TRBJ2-3*00(188)		327|342|364|0|15||75.0;327|342|364|0|15|ST329C|59.0	25|32|48|19|26||35.0	25|41|69|26|42|SA33T|64.0												TGCGCCAGCAGCCAAAATGGGGAGGGAGATACGCTGTATTTT	36								CASSQNGEGDTLYF		:::::::::0:-2:15:19:-9:0:26:26:-5:42:::
434	1	4.48089e-05	TGCAGTGCTAGAATCCTGGACAGGGCGTATGGCTACACCTTT	AEEEEEEEEEEEEEEEEEEEEEEEEEEEEEEEEEEEEEEEEE	TRBV20-1*00(80)	TRBD1*00(40)	TRBJ1-2*00(199)	TRBC1*00(364),TRBC2*00(364)	321|333|355|0|12||60.0	13|21|36|17|25||40.0	25|40|68|27|42|SC39T|59.0	;											TGCAGTGCTAGAATCCTGGACAGGGCGTATGGCTACACCTTT	32								CSARILDRAYGYTF		:::::::::0:-2:12:17:-1:-3:25:27:-5:42:::
435	1	4.48089e-05	TGAGCTGTGAGAGGAGGAGCTGCAGGCAACAAGCTAACTTTT	EEEEEEEEEEEEEEEEEEAEEEEEEEEEEEEEEEEEEEEEEE	TRAV3*00(474)		TRAJ17*00(245)		327|340|363|0|13|ST329A|49.0		27|52|83|17|42||125.0												TGAGCTGTGAGAGGAGGAGCTGCAGGCAACAAGCTAACTTTT	32								*AVRGGAAGNKLTF		:::::::::0:-3:13:::::17:-7:42:::
436	1	4.48089e-05	TATGCAGCCCACGAGGAAACCTCCTACGACAAGGTGATATTT	EEEEEEEEEEEEEEEEEEEEEEEEEEEEEEEEAEEEEEEEEE	TRAV13-1*00(424)		TRAJ50*00(215)		324|332|357|0|8|SG325A|24.0		23|49|80|16|42||130.0												TATGCAGCCCACGAGGAAACCTCCTACGACAAGGTGATATTT	32								YAAHEETSYDKVIF		:::::::::0:-5:8:::::16:-3:42:::
437	1	4.48089e-05	TGTGCCAGCAGCCGGGGACTAACCACCGGGGAGCTGTTTTT	EEEEEEEEEEEEEEEAEEEEEEEEEEEAEEEEEEEEEEEEE	TRBV3-1*00(410),TRBV3-2*00(394)	TRBD2*00(35)	TRBJ2-2*00(129)		327|340|364|0|13||65.0;327|340|364|0|13||65.0	16|23|48|14|21||35.0	24|43|71|23|41|DT42|69.0												TGTGCCAGCAGCCGGGGACTAACCACCGGGGAGCTGTTTTT	32								CASSRGL_HRGAVF		:::::::::0:-4:13:14:0:-9:21:23:-4:41:::
438	1	4.48089e-05	GTGCCTCGGAGTTGGACTTTGGAAATGAGAAATTAACCTTT	EEEEEEEEEEEEEAEEEEEEEEEEEEEEEEEEEEEEEEEEE	TRAV17*00(455)		TRAJ48*00(210)		324|324|357|0|0||0.0		26|52|83|15|41||130.0												GTGCCTCGGAGTTGGACTTTGGAAATGAGAAATTAACCTTT	32								VPRSWTL_NEKLTF		:::::::::0:-13:0:::::15:-6:41:::
439	1	4.48089e-05	TGTGCCACCTGGGACGGGCGTTTATTATAAGAAACTCTTT	EE6EEEEEEEEEEEEAEEEEE6EEEEEEEEEEEEEEEEAA	TRGV2*00(523)		TRGJ1*00(110),TRGJ2*00(110)		336|355|374|0|19||95.0		23|42|70|21|40||95.0;23|42|70|21|40||95.0												TGTGCCACCTGGGACGGGCGTTTATTATAAGAAACTCTTT	21								CATWDGR_YYKKLF		:::::::::0:1:19:::::21:-3:40:::
440	1	4.48089e-05	TGTGCCAGCAGTTGGGGGACCCACAGATACGCAGTATTTT	EEEEEEEEEEEEEEEEEEEEEEEEEEEEEEEEEEEEEEEE	TRBV12-4*00(110),TRBV6-2*00(110),TRBV6-3*00(110),TRBV6-5*00(110),TRBV6-6*00(110)	TRBD1*00(25),TRBD2*00(25)	TRBJ2-3*00(219)		330|343|367|0|13||65.0;327|340|364|0|13||65.0;327|340|364|0|13||65.0;327|340|364|0|13||65.0;327|340|364|0|13||65.0	12|17|36|15|20||25.0;16|21|48|15|20||25.0	22|41|69|21|40||95.0												TGTGCCAGCAGTTGGGGGACCCACAGATACGCAGTATTTT	36								CASSWGT_TDTQYF		:::::::::0:-4:13:15:0:-7:20:21:-2:40:::
441	1	4.48089e-05	TGTGCTGTCCCCAACCAGGCAGGGACTGCTCTGATCTTT	EEEEEEEEEEEEEAEEEEEEEEEEEEEEEEEEEEEEEEE	TRAV19*00(235)		TRAJ15*00(237)		333|339|370|0|6||30.0		20|49|80|10|39|SA33G|129.0												TGTGCTGTCCCCAACCAGGCAGGGACTGCTCTGATCTTT	32								CAVPNQAGTALIF		:::::::::0:-11:6:::::10:0:39:::
442	1	4.48089e-05	TGTGCTGTAAAGGGTGACAGCTGGGGGAAATTGCAGTTT	EEEEEEEEEEEEEEEEEEEEEEEEEEEEEEEEEEEEEEE	TRAV1-2*00(100)		TRAJ24*00(280)		312|320|346|0|8||40.0		27|52|83|14|39||125.0												TGTGCTGTAAAGGGTGACAGCTGGGGGAAATTGCAGTTT	36								CAVKGDSWGKLQF		:::::::::0:-6:8:::::14:-7:39:::
443	1	4.48089e-05	TGTGCCGTGAACTCACGTGCAGGCAACATTCTCACCTTT	EEEEEEEEEEEEEEEEAEAEEEEEEEEEEEEEEAEEAEE	TRAV12-2*00(105)		TRAJ39*00(229)		330|342|363|0|12||60.0		30|52|83|17|39|SG42T|94.0												TGTGCCGTGAACTCACGTGCAGGCAACATTCTCACCTTT	32								CAVNSRAGNILTF		:::::::::0:-1:12:::::17:-10:39:::
444	1	4.48089e-05	TGTGCCACCTGGGTTCCCAGTGATTGGATCAAGACATTT	EEEEEEEEEEEEEEEEEEEEEEEEEEEEEEEEEEEEEEE	TRGV3*00(110),TRGV4*00(110),TRGV5*00(110),TRGV5P*00(110),TRGV8*00(110)		TRGJP2*00(199)		336|349|374|0|13||65.0;336|349|374|0|13||65.0;336|349|374|0|13||65.0;338|351|376|0|13||65.0;336|349|374|0|13||65.0		25|46|80|18|39|SG42A|89.0												TGTGCCACCTGGGTTCCCAGTGATTGGATCAAGACATTT	36								CATWVPSDWIKTF		:::::::::0:-5:13:::::18:-5:39:::
445	1	4.48089e-05	TGTGCCAGCAGCTATCCCAGGGCGGATACGCAGTATTTC	EEEEEEEEEEEEEEEEEEEEEEEEEEEEEEEEEEEEEEE	TRBV3-1*00(469)	TRBD1*00(25),TRBD2*00(25)	TRBJ2-3*00(159)		327|339|364|0|12||60.0	16|21|36|17|22||25.0;28|33|48|18|23||25.0	26|41|69|24|39|ST40C|59.0												TGTGCCAGCAGCTATCCCAGGGCGGATACGCAGTATTTC	36								CASSYPRADTQYF		:::::::::0:-5:12:17:-4:-3:22:24:-6:39:::
446	1	4.48089e-05	TGTGCAGAGTCTGGGGGTTACCAGAAAAGTTACCTTT	EEEEEEEEEEEEEAEEEEEEEEEEEEEEEEEEEEEEE	TRAV5*00(175)		TRAJ13*00(163)		327|336|360|0|9||45.0		25|52|83|9|37|I43A|114.0												TGTGCAGAGTCTGGGGGTTACCAGAAAAGTTACCTTT	32								CAESGG_TRKVTF		:::::::::0:-4:9:::::9:-5:37:::
447	1	4.48089e-05	TCCCTCGCCAACACCAATGCAGGCAAATCAACCTTT	EEEEEEEEEEEEEEEEEEEEEEEEEEEEEEEEEEEE	TRAV4*00(454)		TRAJ27*00(275)		312|319|348|0|7|SG313C|19.0		21|48|79|9|36||135.0												TCCCTCGCCAACACCAATGCAGGCAAATCAACCTTT	36								SLANTNAGKSTF		:::::::::0:-9:7:::::9:-1:36:::
448	1	4.48089e-05	TGTGCAGAGTCTGGGGGTTACTAGAAAGTTACCTTT	EEEEEEEEEEEEAEEEEEEEEEEEEEEEEEEEEEEE	TRAV5*00(170)		TRAJ13*00(253)		327|336|360|0|9||45.0		25|52|83|9|36|SC37T|119.0												TGTGCAGAGTCTGGGGGTTACTAGAAAGTTACCTTT	32								CAESGGY*KVTF		:::::::::0:-4:9:::::9:-5:36:::
449	1	4.48089e-05	TGTGCAAGCAGCCCTACAAAAGAGACCCAGTACTTC	EEEEEEEEEEEEEEEEEEEEEEEEEEEEEEEEEEEE	TRBV6-1*00(93),TRBV6-4*00(93),TRBV6-5*00(93),TRBV6-6*00(93)		TRBJ2-5*00(300)	TRBC2*00(269),TRBC1*00(237)	327|338|364|0|11|SC332A|39.0;327|338|364|0|11|SC332A|39.0;327|338|364|0|11|SC332A|39.0;327|338|364|0|11|SC332A|39.0		23|40|68|19|36||85.0	;											TGTGCAAGCAGCCCTACAAAAGAGACCCAGTACTTC	36								CASSPTKETQYF		:::::::::0:-6:11:::::19:-3:36:::
450	1	4.48089e-05	TGCGCCGGCAGGGAGAACACCGAGGAGCTGTATTTT	EEEEAEEEEEEEEEEEEEEEEEEEEEEEEEEEEEEE	TRBV5-1*00(199)		TRBJ2-2*00(218)	TRBC2*00(150)	327|338|363|0|11|SA333G|39.0		21|43|71|14|36|SG29AST38A|78.0												TGCGCCGGCAGGGAGAACACCGAGGAGCTGTATTTT	32								CAGRENTEELYF		:::::::::0:-5:11:::::14:-1:36:::
451	1	4.48089e-05	TATGCCAGCTTCGATAGCTCCTACGAGCAGTACTTC	EEEEEEEEEEEEEEEEEEEEEEEEEEEEEEEEEEEE	TRBV27*00(89)		TRBJ2-7*00(245)	TRBC2*00(339),TRBC1*00(307)	327|336|364|0|9|SG328A|29.0		18|39|67|15|36||105.0	;											TATGCCAGCTTCGATAGCTCCTACGAGCAGTACTTC	36								YASFDSSYEQYF		:::::::::0:-8:9:::::15:2:36:::
452	1	4.48089e-05	TGTGCCAGCAAGGCTAGCGGGTTCAGCAGTACTTC	EEEEEEEEEEEEEEEEEEEEEEEEEEEEEEEEEEE	TRBV12-3*00(275),TRBV12-4*00(275)	TRBD2*00(40)	TRBJ2-7*00(195)	TRBC2*00(80)	330|340|367|0|10||50.0;330|340|367|0|10||50.0	20|28|48|13|21||40.0	28|39|67|24|35||55.0												TGTGCCAGCAAGGCTAGCGGGTTCAGCAGTACTTC	36								CASKAS_VQQYF		:::::::::0:-7:10:13:-4:-4:21:24:-8:35:::
453	1	4.48089e-05	TGTGCCGGTTTGGAGGGAGGAAAGCTTATCTTC	EEEEEEEEEEEEEEEEEEEEEEEEEEEEEEEEE	TRAV12-2*00(505)		TRAJ23*00(210)		330|337|363|0|7||35.0		32|52|83|13|33||100.0												TGTGCCGGTTTGGAGGGAGGAAAGCTTATCTTC	36								CAGLEGGKLIF		:::::::::0:-6:7:::::13:-12:33:::
454	1	4.48089e-05	TGTGCCAGCAGTTACCCGGAGACACAGTACTTC	EEEEEEEEEEEEEEEEAEEEEEEEEEEEEEEEE	TRBV6-2*00(185),TRBV6-3*00(185),TRBV6-5*00(169),TRBV6-6*00(169)		TRBJ2-5*00(199)	TRBC2*00(260),TRBC1*00(228)	327|342|364|0|15||75.0;327|342|364|0|15||75.0;327|342|364|0|15||75.0;327|342|364|0|15||75.0		25|40|68|18|33|SC30A|59.0	;											TGTGCCAGCAGTTACCCGGAGACACAGTACTTC	32								CASSYPETQYF		:::::::::0:-2:15:::::18:-5:33:::
455	1	4.48089e-05	TGCGCCAGCAGCACCTCCTACTAGCAGTACTTC	EEEEEEEEEEEEEEEEEEEEEEEEEEEEEEEEE	TRBV5-1*00(385)		TRBJ2-7*00(219)		327|339|363|0|12||60.0		20|39|67|14|33|SG27T|79.0												TGCGCCAGCAGCACCTCCTACTAGCAGTACTTC	36								CASSTSY*QYF		:::::::::0:-4:12:::::14:0:33:::
456	1	4.48089e-05	TGTCAGCAGTATGGTAGCTCACCTCCGGGGG	EEAEEAEEEEEEEEEEEEEEEEEEEAEEAAA	IGKV3-20*00(505)		IGKJ3*00(140)		324|348|368|0|24||120.0		30|30|58|31|31||0.0												TGTCAGCAGTATGGTAGCTCACCTCCGGGGG	32								CQQYG_AHLRG		:::::::::0:0:24:::::31:-10:31:::
457	1	4.48089e-05	TGTGTGGTACACCGACAAGCTCATCATT	EEEEEEEEEEEEEEEEEEEEEEEEEEEE	TRAV12-1*00(255)		TRAJ34*00(109)		324|332|357|0|8||40.0		27|47|78|8|28|ST44A|84.0												TGTGTGGTACACCGACAAGCTCATCATT	36								CVVHR_KLII		:::::::::0:-5:8:::::8:-7:28:::
458	1	4.48089e-05	TGTGTCCAGAAGCTGGTATTT	EEEEEEEEEEEEEEEEEEEEE	TRAV39*00(115)		TRAJ54*00(235)	TRAC*00(250)	318|322|351|0|4||20.0		33|49|80|5|21||80.0												TGTGTCCAGAAGCTGGTATTT	36								CVQKLVF		:::::::::0:-9:4:::::5:-13:21:::

## Sheet: VCAD_GagIICD4_ClassIICD4
cloneId	cloneCount	cloneFraction	clonalSequence	clonalSequenceQuality	allVHitsWithScore	allDHitsWithScore	allJHitsWithScore	allCHitsWithScore	allVAlignments	allDAlignments	allJAlignments	allCAlignments	nSeqFR1	minQualFR1	nSeqCDR1	minQualCDR1	nSeqFR2	minQualFR2	nSeqCDR2	minQualCDR2	nSeqFR3	minQualFR3	nSeqCDR3	minQualCDR3	nSeqFR4	minQualFR4	aaSeqFR1	aaSeqCDR1	aaSeqFR2	aaSeqCDR2	aaSeqFR3	aaSeqCDR3	aaSeqFR4	refPoints
0	56	0.0110345	TGTGCCAGCAGCTTAGGGCCCCAGAAGGTAAATGAGCAGTTCTTC	EEEEEEEEEEEEEEEEEEEEEEEEEEEEEEEEEEEEEEEEEEEEE	TRBV7-2*00(339.5)	TRBD1*00(25),TRBD2*00(25)	TRBJ2-1*00(170)	TRBC2*00(140.4),TRBC1*00(128.2)	330|346|367|0|16||80.0	0|5|36|17|22||25.0;30|35|48|16|21||25.0	27|42|70|30|45||75.0	;											TGTGCCAGCAGCTTAGGGCCCCAGAAGGTAAATGAGCAGTTCTTC	36								CASSLGPQKVNEQFF		:::::::::0:-1:16:17:12:-19:22:30:-7:45:::
1	38	0.00748768	TGTGCCAGCAGTTCGACAGGGATGAACACTGAAGCTTTCTTT	EEEEEEEEEEEEEEEEEEEEEEEEEEEEEEEEEEEEEEEEEE	TRBV12-3*00(289.3),TRBV12-4*00(276.5)	TRBD1*00(35)	TRBJ1-1*00(202.9)	TRBC1*00(134.2)	330|343|367|0|13||65.0;330|343|367|0|13||65.0	14|21|36|14|21||35.0	19|40|68|21|42||105.0												TGTGCCAGCAGTTCGACAGGGATGAACACTGAAGCTTTCTTT	36								CASSSTGMNTEAFF		:::::::::0:-4:13:14:-2:-3:21:21:1:42:::
2	37	0.00729064	TGTGCCAGCAGCCAAGGTGGAAACACCATATATTTT	EEEENNNNNNNNNNNNNNNNNNNNNNNNNNNNNEEE	TRBV3-1*00(447.3)		TRBJ1-3*00(192.5)	TRBC1*00(82.6)	327|343|364|0|16||80.0		23|42|70|17|36||95.0												TGTGCCAGCAGCCAAGGTGGAAACACCATATATTTT	36								CASSQGGNTIYF		:::::::::0:-1:16:::::17:-3:36:::
3	31	0.00610837	TGCATCGTCAGAGTCGCGAAAGGATACAGCACCCTCACCTTT	NNNNNNNNNNNNNNNNNNNNNNNNNNNNNNNNNNNNNNNNNN	TRAV26-1*00(377.8)		TRAJ11*00(219.9)	TRAC*00(155.3)	312|331|348|0|19||95.0		27|49|80|20|42||110.0												TGCATCGTCAGAGTCGCGAAAGGATACAGCACCCTCACCTTT	45								CIVRVAKGYSTLTF		:::::::::0:3:19:::::20:-7:42:::
4	30	0.00591133	TGTGCCAGCAGTGCAGGGGGATTAGGCACTGAAGCTTTCTTT	EEEEEEEEEEEEEEEEEEEEEEEEEEEEEEEEEEEEEEEEEE	TRBV6-1*00(209.5)	TRBD1*00(35)	TRBJ1-1*00(185.6)	TRBC1*00(187.1),TRBC2*00(179.4)	327|340|364|0|13||65.0	16|23|36|13|20||35.0	24|40|68|26|42||80.0	;											TGTGCCAGCAGTGCAGGGGGATTAGGCACTGAAGCTTTCTTT	36								CASSAGGLGTEAFF		:::::::::0:-4:13:13:-4:-1:20:26:-4:42:::
5	29	0.00571429	TGTGCCAGCAGCGTACGGGAGACCTACGAGCAGTACTTC	EENNNNNNNNNNNNNNNNNNNNNNNNNNNNNNNNNNEEE	TRBV9*00(343.4)	TRBD2*00(30)	TRBJ2-7*00(180)	TRBC2*00(168.3),TRBC1*00(160.4)	327|342|363|0|15||75.0	24|30|48|15|21||30.0	22|39|67|22|39||85.0	;											TGTGCCAGCAGCGTACGGGAGACCTACGAGCAGTACTTC	36								CASSVRETYEQYF		:::::::::0:-1:15:15:-8:-2:21:22:-2:39:::
6	28	0.00551724	TGTGCCAGCACCCTAGGGATCATGAACACTGAAGCTTTCTTT	EEEEEEEEEEEEEEEEEEEEEEEEEEEEEEEEEEEEEEEEEE	TRBV12-3*00(262.3),TRBV12-4*00(252.3)		TRBJ1-1*00(221.4)	TRBC1*00(107.6),TRBC2*00(94.8)	330|340|367|0|10||50.0;330|340|367|0|10||50.0		17|40|68|19|42||115.0	;											TGTGCCAGCACCCTAGGGATCATGAACACTGAAGCTTTCTTT	36								CASTLGIMNTEAFF		:::::::::0:-7:10:::::19:3:42:::
7	28	0.00551724	TGTGCCAGCAGTTACCTCTTTCGGGGAACTGAAGCTTTCTTT	EEEEEEEEEEEEEEEEEEEEEEEEEEEEEEEEEEEEEEEEEE	TRBV6-5*00(358.3)		TRBJ1-1*00(171.2)	TRBC1*00(107.1),TRBC2*00(93.3)	327|342|364|0|15||75.0		25|40|68|27|42||75.0	;											TGTGCCAGCAGTTACCTCTTTCGGGGAACTGAAGCTTTCTTT	36								CASSYLFRGTEAFF		:::::::::0:-2:15:::::27:-5:42:::
8	28	0.00551724	TGTGCCAGCAGGTCCCAGGGGGGGTATGGCTACACCTTC	EEEEEEEEEEEEEEEEEEEEEEEEEEEEEEEEEEEEEEE	TRBV12-4*00(303.5)	TRBD1*00(35)	TRBJ1-2*00(163.9)	TRBC1*00(170),TRBC2*00(160)	330|341|367|0|11||55.0	16|23|36|15|22||35.0	25|40|68|24|39||75.0	;											TGTGCCAGCAGGTCCCAGGGGGGGTATGGCTACACCTTC	36								CASRSQGGYGYTF		:::::::::0:-6:11:15:-4:-1:22:24:-5:39:::
9	28	0.00551724	TGTGCTGTGAAAGATGACAAGATCATCTTT	EEEEEEEEEEEEEEEEEEEEEEEEEEEEEE	TRAV21*00(297.9)		TRAJ30*00(198.1)	TRAC*00(148.1)	324|334|356|0|10||50.0		27|46|77|11|30||95.0												TGTGCTGTGAAAGATGACAAGATCATCTTT	36								CAVKDDKIIF		:::::::::0:-2:10:::::11:-7:30:::
10	27	0.0053202	TGTGCCAGCAGCGTAGCGGGGGCCAACACAGATACGCAGTATTTT	EEEEEEEEEEEEEEEEEEEEEEEEEEEEEEEEEEEEEEEEEEEEE	TRBV9*00(299.8)	TRBD1*00(30)	TRBJ2-3*00(187.3)	TRBC2*00(179.7)	327|344|363|0|17||85.0	18|24|36|17|23||30.0	22|41|69|26|45||95.0												TGTGCCAGCAGCGTAGCGGGGGCCAACACAGATACGCAGTATTTT	36								CASSVAGANTDTQYF		:::::::::0:1:17:17:-6:0:23:26:-2:45:::
11	26	0.00512315	TGTGCCAGCAGTTCCAGGAACAGGGGCAAAAATCAGCCCCAGCATTTT	EENNNNNNNNNNNNNNNNNNNNNNNNNNNNNNNNNNNNNNNNNNNEEE	TRBV27*00(241.2)	TRBD1*00(35)	TRBJ1-5*00(164.2)	TRBC1*00(209.4),TRBC2*00(190.5)	327|340|364|0|13||65.0	15|22|36|19|26||35.0	24|42|70|30|48||90.0	;											TGTGCCAGCAGTTCCAGGAACAGGGGCAAAAATCAGCCCCAGCATTTT	36								CASSSRNRGKNQPQHF		:::::::::0:-4:13:19:-3:-2:26:30:-4:48:::
12	26	0.00512315	TGTGCAGCAACCGTCTACTTTGGAAATGAGAAATTAACCTTT	EEEEEEEEEEEEEEEEEEEEEEEEEEEEEEEEEEEEEEEEEE	TRAV13-1*00(322.8)		TRAJ48*00(226.3)	TRAC*00(89.2)	324|334|357|0|10||50.0		26|52|83|16|42||130.0												TGTGCAGCAACCGTCTACTTTGGAAATGAGAAATTAACCTTT	36								CAATVYFGNEKLTF		:::::::::0:-3:10:::::16:-6:42:::
13	25	0.00492611	TGTGCCAGCAGTTACTCGAAGGTGAACACTGAAGCTTTCTTT	EEEEEEEEEEEEEEEEEEEEEEEEEEEEEEEEEEEEEEEEEE	TRBV6-5*00(285.8)		TRBJ1-1*00(207.6)	TRBC1*00(119.8)	327|346|364|0|19||95.0		20|40|68|22|42||100.0												TGTGCCAGCAGTTACTCGAAGGTGAACACTGAAGCTTTCTTT	36								CASSYSKVNTEAFF		:::::::::0:2:19:::::22:0:42:::
14	25	0.00492611	TGTGCTCTCTGCACCGGTAACCAGTTCTATTTT	EEEEEEEEEEEEEEEEEEEEEEEEEEEEEEEEE	TRAV21*00(320.6)		TRAJ49*00(211)	TRAC*00(106.3)	324|330|356|0|6||30.0		23|45|76|11|33||110.0												TGTGCTCTCTGCACCGGTAACCAGTTCTATTTT	36								CALCTGNQFYF		:::::::::0:-6:6:::::11:-3:33:::
15	24	0.00472906	TGTGCCAGCAGCTTGGACAGGGGAGGGACTGAAGCTTTCTTT	EEEEEEEEEEEEEEEEEEEEEEEEEEEEEEEEEEEEEEEEEE	TRBV7-2*00(329)	TRBD1*00(45)	TRBJ1-1*00(178.1)	TRBC1*00(100.5)	330|344|367|0|14||70.0	13|22|36|14|23||45.0	25|40|68|27|42||75.0												TGTGCCAGCAGCTTGGACAGGGGAGGGACTGAAGCTTTCTTT	36								CASSLDRGGTEAFF		:::::::::0:-3:14:14:-1:-2:23:27:-5:42:::
16	23	0.00453202	TGTGCCACCAGTGATGGAACAGGGGGCCATCAGCCCCAGCATTTT	EEEEEEEEEEEEEEEEEEEEEEEEEEEEEEEEEEEEEEEEEEEEE	TRBV24-1*00(363)	TRBD1*00(45)	TRBJ1-5*00(189.1)	TRBC1*00(95),TRBC2*00(92.2)	327|342|365|0|15||75.0	15|24|36|18|27||45.0	25|42|70|28|45||85.0	;											TGTGCCACCAGTGATGGAACAGGGGGCCATCAGCCCCAGCATTTT	36								CATSDGTGGHQPQHF		:::::::::0:-3:15:18:-3:0:27:28:-5:45:::
17	23	0.00453202	TGTGCCAGCAGCACAGTGGCAACTAATGAAAAACTGTTTTTT	EEEEEEEEEEEEEEEEEEEEEEEEEEEEEEEEEEEEEEEEEE	TRBV12-3*00(240.9)		TRBJ1-4*00(218.1)	TRBC1*00(186.4),TRBC2*00(167.7)	330|341|367|0|11||55.0		15|43|71|14|42|ST18G|124.0	;											TGTGCCAGCAGCACAGTGGCAACTAATGAAAAACTGTTTTTT	36								CASSTVATNEKLFF		:::::::::0:-6:11:::::14:5:42:::
18	23	0.00453202	TGTGCCAGCTCGGAAAACAGCTATGCCGAGCAGTACTTC	EEEEEEEEEEEEEEEEEEEEEEEEEEEEEEEEEEEEEEE	TRBV9*00(332.2)		TRBJ2-7*00(174.3)	TRBC2*00(125.4),TRBC1*00(121)	327|336|363|0|9||45.0		26|39|67|26|39||65.0	;											TGTGCCAGCTCGGAAAACAGCTATGCCGAGCAGTACTTC	36								CASSENSYAEQYF		:::::::::0:-7:9:::::26:-6:39:::
19	22	0.00433498	TGTGCTTATAGGAGCGCGAAAACCTCAGGAACCTACAAATACATCTTT	EEEEEEEEEEEEEEEEEEEEEEEEEEEEEEEEEEEEEEEEEEEEEEEE	TRAV38-2DV8*00(175.4)		TRAJ40*00(226)	TRAC*00(159.9)	333|351|369|0|18||90.0		23|50|81|21|48||135.0												TGTGCTTATAGGAGCGCGAAAACCTCAGGAACCTACAAATACATCTTT	36								CAYRSAKTSGTYKYIF		:::::::::0:2:18:::::21:-3:48:::
20	22	0.00433498	TGTGCCAGCAGCTCGGGACTAGCGGCCGGGGAGCTGTTTTTT	EEEEEEEEEEEEEEEEEEEEEEEEEEEEEEEEEEEEEEEEEE	TRBV5-6*00(321.1)	TRBD2*00(60)	TRBJ2-2*00(161.1)	TRBC2*00(164),TRBC1*00(157.2)	327|340|363|0|13||65.0	15|27|48|13|25||60.0	26|43|71|25|42||85.0	;											TGTGCCAGCAGCTCGGGACTAGCGGCCGGGGAGCTGTTTTTT	36								CASSSGLAAGELFF		:::::::::0:-3:13:13:1:-5:25:25:-6:42:::
21	21	0.00413793	TGTGCTTATAGGAGTTCTTCTGGTTCTGCAAGGCAACTGACCTTT	EEEEEEEEEEEEEEEEEEEEEEEEEEEEEEEEEEEEEEEEEEEEE	TRAV38-2DV8*00(261.7)		TRAJ22*00(238.6)	TRAC*00(202.8)	333|347|369|0|14||70.0		21|52|83|14|45||155.0												TGTGCTTATAGGAGTTCTTCTGGTTCTGCAAGGCAACTGACCTTT	36								CAYRSSSGSARQLTF		:::::::::0:-2:14:::::14:-1:45:::
22	21	0.00413793	TGTGCCAGCAGCTTAGGAGGGTCCGGGGCCAACGTCCTGACTTTC	EEEEEEEEEEEEEEEEEEEEEEEEEEEEEEEEEEEEEEEEEEEEE	TRBV7-2*00(212.6)	TRBD2*00(25)	TRBJ2-6*00(176.5)	TRBC2*00(291.8),TRBC1*00(274.1)	330|346|367|0|16||80.0	27|32|48|16|21||25.0	24|45|73|24|45||105.0	;											TGTGCCAGCAGCTTAGGAGGGTCCGGGGCCAACGTCCTGACTTTC	36								CASSLGGSGANVLTF		:::::::::0:-1:16:16:-11:0:21:24:-4:45:::
23	21	0.00413793	TGTGCCAGCAGCTTAGGTCGACAGTCCTACGAGCAGTACTTC	EEEEEEEEEEEEEEEEEEEEEEEEEEEEEEEEEEEEEEEEEE	TRBV7-2*00(343)	TRBD1*00(25)	TRBJ2-7*00(193.8)	TRBC2*00(120.3)	330|346|367|0|16||80.0	14|19|36|19|24||25.0	21|39|67|24|42||90.0												TGTGCCAGCAGCTTAGGTCGACAGTCCTACGAGCAGTACTTC	36								CASSLGRQSYEQYF		:::::::::0:-1:16:19:-2:-5:24:24:-1:42:::
24	21	0.00413793	TGTGCTGTGGGGTCAGGAGGAAGCTACATACCTACATTT	EEEEEEEEEEEEEEEEEEEEEEEEEEEEEEEEEEEEEEE	TRAV21*00(283.8)		TRAJ6*00(215.3)	TRAC*00(109.7)	324|333|356|0|9||45.0		24|51|82|12|39||135.0												TGTGCTGTGGGGTCAGGAGGAAGCTACATACCTACATTT	36								CAVGSGGSYIPTF		:::::::::0:-3:9:::::12:-4:39:::
25	20	0.00394089	TGTGCCAGCAGTCCCGGACTTATTAGCAATCAGCCCCAGCATTTT	EEEEEEEEEEEEEEEEEEEEEEEEEEEEEEEEEEEEEEEEEEEEE	TRBV6-5*00(278.7)	TRBD1*00(25),TRBD2*00(25)	TRBJ1-5*00(207.3)	TRBC1*00(132.3),TRBC2*00(116.3)	327|339|364|0|12||60.0	9|14|36|12|17||25.0;13|18|48|12|17||25.0	20|42|70|23|45||110.0	;											TGTGCCAGCAGTCCCGGACTTATTAGCAATCAGCCCCAGCATTTT	36								CASSPGLISNQPQHF		:::::::::0:-5:12:12:3:-10:17:23:0:45:::
26	20	0.00394089	TGTGCTCCGGATAATAATGCAGGCAACATGCTCACCTTT	EEEEEEEEEEEEEEEEEEEEEEEEEEEEEEEEEEEEEEE	TRAV21*00(313.7)		TRAJ39*00(226)	TRAC*00(90.8)	324|330|356|0|6||30.0		23|52|83|10|39||145.0												TGTGCTCCGGATAATAATGCAGGCAACATGCTCACCTTT	36								CAPDNNAGNMLTF		:::::::::0:-6:6:::::10:-3:39:::
27	20	0.00394089	TGCATCCTGAGAGACCAGGCAGGAACTGCTCTGATCTTT	EEEEEEEEEEEEEEEEEEEEEEEEEEEEEEEEEEEEEEE	TRAV26-2*00(318.5)		TRAJ15*00(202.9)	TRAC*00(125.3)	312|327|347|0|15||75.0		23|49|80|13|39||130.0												TGCATCCTGAGAGACCAGGCAGGAACTGCTCTGATCTTT	36								CILRDQAGTALIF		:::::::::0:0:15:::::13:-3:39:::
28	20	0.00394089	TGTGCCAGCAGCCCTGGAAACACCATATATTTT	EEEEEEEEEEEEEEEEEEEEEEEEEEEEEEEEE	TRBV6-5*00(309.9)		TRBJ1-3*00(224)	TRBC1*00(142.3),TRBC2*00(136.7)	327|338|364|0|11||55.0		18|42|70|9|33|ST21C|104.0	;											TGTGCCAGCAGCCCTGGAAACACCATATATTTT	36								CASSPGNTIYF		:::::::::0:-6:11:::::9:2:33:::
29	19	0.00374384	TGTGCTGTGAGGCCGGATAGCAACTATCAGTTAATCTGG	EEEEEEEEEEEEEEEEEEEEEEEEEEEEEEEEEEEEEEE	TRAV21*00(273.4)		TRAJ33*00(210.3)	TRAC*00(137.8)	324|338|356|0|14||70.0		21|46|77|14|39||125.0												TGTGCTGTGAGGCCGGATAGCAACTATCAGTTAATCTGG	36								CAVRPDSNYQLIW		:::::::::0:2:14:::::14:-1:39:::
30	18	0.0035468	TGTGCCAGCAGCCCCAACCCGCGGCGGGTGGGCACTGAAGCTTTCTTT	EEEEEEEEEEEEEEEEEEEEEEEEEEEEEEEEEEEEEEEEEEEEEEEE	TRBV7-2*00(239.1)	TRBD2*00(29)	TRBJ1-1*00(144.2)	TRBC1*00(168.4),TRBC2*00(153.8)	330|342|367|0|12||60.0	23|32|48|23|32|SA28T|29.0	24|40|68|32|48||80.0	;											TGTGCCAGCAGCCCCAACCCGCGGCGGGTGGGCACTGAAGCTTTCTTT	36								CASSPNPRRVGTEAFF		:::::::::0:-5:12:23:-7:0:32:32:-4:48:::
31	18	0.0035468	TGTGCCAGCAGTTACTCGGGGTACAATCAGCCCCAGCATTTT	EEEEEEEEEEEEEEEEEEEEEEEEEEEEEEEEEEEEEEEEEE	TRBV6-5*00(275.7)		TRBJ1-5*00(207.3)	TRBC1*00(165.5),TRBC2*00(156.6)	327|345|364|0|18||90.0		23|42|70|23|42||95.0	;											TGTGCCAGCAGTTACTCGGGGTACAATCAGCCCCAGCATTTT	36								CASSYSGYNQPQHF		:::::::::0:1:18:::::23:-3:42:::
32	18	0.0035468	TGTGCCAGCAGCCACCGCCGGGAGCAGTTCTTC	EEEEEEEEEEEEEEEEEEEEEEEEEEEEEEEEE	TRBV7-2*00(285.1)		TRBJ2-1*00(149.7)	TRBC2*00(210),TRBC1*00(202)	330|342|367|0|12||60.0		30|42|70|21|33||60.0	;											TGTGCCAGCAGCCACCGCCGGGAGCAGTTCTTC	36								CASSHRREQFF		:::::::::0:-5:12:::::21:-10:33:::
33	17	0.00334975	TGTGCCAGCAGTTACCCGGGGACAGGGGACACCGGGGAGCTGTTTTTT	EENNNNNNNNNNNNNNNNNNNNNNNNNNNNNNNNNNNNNNNNNNEEEE	TRBV6-3*00(304.8),TRBV6-2*00(297.8)	TRBD1*00(50)	TRBJ2-2*00(164.1)	TRBC2*00(190.3),TRBC1*00(182.8)	327|342|364|0|15||75.0;327|342|364|0|15||75.0	12|22|36|18|28||50.0	23|43|71|28|48||100.0	;											TGTGCCAGCAGTTACCCGGGGACAGGGGACACCGGGGAGCTGTTTTTT	36								CASSYPGTGDTGELFF		:::::::::0:-2:15:18:0:-2:28:28:-3:48:::
34	17	0.00334975	TGTGCCAGCACCCCCGAACAGATATTGAACACTGAAGCTTTCTTT	EEEEEEEEEEEEEEEEEEEEEEEEEEEEEEEEEEEEEEEEEEEEE	TRBV7-2*00(347.4)	TRBD1*00(25)	TRBJ1-1*00(193.1)	TRBC1*00(70.6)	330|340|367|0|10||50.0	1|6|36|10|15||25.0	20|40|68|25|45||100.0												TGTGCCAGCACCCCCGAACAGATATTGAACACTGAAGCTTTCTTT	36								CASTPEQILNTEAFF		:::::::::0:-7:10:10:11:-18:15:25:0:45:::
35	17	0.00334975	TGTGCCAGCAGCTTAGTGGGACAGGGTACGGATGAGCAGTTCTTC	EEEEEEEEEEEEEEEEEEEEEEEEEEEEEEEEEEEEEEEEEEEEE	TRBV7-9*00(355.5)	TRBD1*00(45)	TRBJ2-1*00(187.9)	TRBC2*00(88.5)	330|346|367|0|16||80.0	12|21|36|17|26||45.0	28|42|70|31|45||70.0												TGTGCCAGCAGCTTAGTGGGACAGGGTACGGATGAGCAGTTCTTC	36								CASSLVGQGTDEQFF		:::::::::0:-1:16:17:0:-3:26:31:-8:45:::
36	17	0.00334975	TGTGCCAGCAGCCCGACGATCCCCCAGAACACTGAAGCTTTCTTT	EEEEEEEEEEEEEEEEEEEEEEEEEEEEEEEEEEEEEEEEEEEEE	TRBV7-9*00(314.4)	TRBD1*00(25)	TRBJ1-1*00(175.3)	TRBC1*00(166.3),TRBC2*00(155.4)	330|342|367|0|12||60.0	1|6|36|20|25||25.0	21|40|68|26|45||95.0	;											TGTGCCAGCAGCCCGACGATCCCCCAGAACACTGAAGCTTTCTTT	36								CASSPTIPQNTEAFF		:::::::::0:-5:12:20:11:-18:25:26:-1:45:::
37	16	0.00315271	TGTGCCAGCAGCTTACAGGGGGCAGTTGGGGGGCCCCAGCATTTT	EEEEEEEEEEEEEEEEEEEEEEEEEEEEEEEEEEEEEEEEEEEEE	TRBV7-2*00(250.3)	TRBD1*00(40)	TRBJ1-5*00(139.6)	TRBC1*00(202.5),TRBC2*00(188.8)	330|345|367|0|15||75.0	16|24|36|15|23||40.0	29|42|70|32|45||65.0	;											TGTGCCAGCAGCTTACAGGGGGCAGTTGGGGGGCCCCAGCATTTT	36								CASSLQGAVGGPQHF		:::::::::0:-2:15:15:-4:0:23:32:-9:45:::
38	16	0.00315271	TGTGCCAGCAGCCCAGGGGCAGTGAACACCGGGGAGCTGTTTTTT	EEEEEEEEEEEEEEEEEEEEEEEEEEEEEEEEEEEEEEEEEEEEE	TRBV7-2*00(357.6)	TRBD1*00(30)	TRBJ2-2*00(214.3)	TRBC2*00(25.3),TRBC1*00(23.2)	330|342|367|0|12||60.0	16|22|36|13|19||30.0	21|43|71|23|45||110.0	;											TGTGCCAGCAGCCCAGGGGCAGTGAACACCGGGGAGCTGTTTTTT	36								CASSPGAVNTGELFF		:::::::::0:-5:12:13:-4:-2:19:23:-1:45:::
39	16	0.00315271	TGTGCCAGCAGACCAGGGGGGGTGGTAAACAATGAGCAGTTCTTC	EEEEEEEEEEEEEEEEEEEEEEEEEEEEEEEEEEEEEEEEEEEEE	TRBV7-9*00(302.9)	TRBD1*00(35)	TRBJ2-1*00(158)	TRBC2*00(146.2),TRBC1*00(140.9)	330|341|367|0|11||55.0	16|23|36|13|20||35.0	25|42|70|28|45||85.0	;											TGTGCCAGCAGACCAGGGGGGGTGGTAAACAATGAGCAGTTCTTC	36								CASRPGGVVNNEQFF		:::::::::0:-6:11:13:-4:-1:20:28:-5:45:::
40	16	0.00315271	TGTGCCATCAGTGAGTTGGGGAGCACAGATACGCAGTATTTT	EEEEEEEEEEEEEEEEEEEEEEEEEEEEEEEEEEEEEEEEEE	TRBV10-3*00(412.1)		TRBJ2-3*00(187.6)	TRBC2*00(94.1),TRBC1*00(89.1)	327|343|364|0|16||80.0		20|41|69|21|42||105.0	;											TGTGCCATCAGTGAGTTGGGGAGCACAGATACGCAGTATTTT	36								CAISELGSTDTQYF		:::::::::0:-1:16:::::21:0:42:::
41	16	0.00315271	TGTGCCAGCAGTGTCGGCGGGGGGGATCAGCCCCAGCATTTT	EEEEEEEEEEEEEEEEEEEEEEEEEEEEEEEEEEEEEEEEEE	TRBV6-4*00(246.3)	TRBD2*00(29),TRBD1*00(25)	TRBJ1-5*00(198.3)	TRBC1*00(218.8),TRBC2*00(211.9)	327|340|364|0|13||65.0	23|32|48|16|25|SA28G|29.0;18|23|36|18|23||25.0	25|42|70|25|42||85.0	;											TGTGCCAGCAGTGTCGGCGGGGGGGATCAGCCCCAGCATTTT	36								CASSVGGGDQPQHF		:::::::::0:-4:13:16:-7:0:25:25:-5:42:::
42	16	0.00315271	TGCATCGTCAGGGCTAGTAATGCAGGCAACATGCTCACCTTT	NNNNNNNEEENNNNNNNNNNNNNNNNNNNNNNNNNNNNNEEE	TRAV26-1*00(456.7)		TRAJ39*00(200)	TRAC*00(23.8)	312|323|348|0|11||55.0		27|52|83|17|42||125.0												TGCATCGTCAGGGCTAGTAATGCAGGCAACATGCTCACCTTT	36								CIVRASNAGNMLTF		:::::::::0:-5:11:::::17:-7:42:::
43	16	0.00315271	TGTGCCAGCAGTGAAACTCTGAACACTGAAGCTTTCTTT	EEEEEEEEEEEEEEEEEEEEEEEEEEEEEEEEEEEEEEE	TRBV6-1*00(302.1)		TRBJ1-1*00(211.3)	TRBC1*00(105.4),TRBC2*00(98.4)	327|342|364|0|15||75.0		20|40|68|19|39||100.0	;											TGTGCCAGCAGTGAAACTCTGAACACTGAAGCTTTCTTT	36								CASSETLNTEAFF		:::::::::0:-2:15:::::19:0:39:::
44	16	0.00315271	TGTGCTCTTAACAATGACATGCGCTTT	EEEEEEEEEEEEEEEEEEEEEEEEEEE	TRAV13-1*00(388.1)		TRAJ43*00(170.9)	TRAC*00(132.2)	324|329|357|0|5||25.0		24|43|74|8|27||95.0												TGTGCTCTTAACAATGACATGCGCTTT	36								CALNNDMRF		:::::::::0:-8:5:::::8:-4:27:::
45	15	0.00295567	TGCGCCAGCAGCTTGGCCCTGGGCTTTCTGGACAATGAGCAGTTCTTC	EENNNNNNNNNNNNNNNNNNNNNNNNNNNNNNNNNNNNNNNNNNEEEE	TRBV5-1*00(405.3)		TRBJ2-1*00(163.3)	TRBC2*00(75),TRBC1*00(72.9)	327|345|363|0|18||90.0		25|42|70|31|48||85.0	;											TGCGCCAGCAGCTTGGCCCTGGGCTTTCTGGACAATGAGCAGTTCTTC	36								CASSLALGFLDNEQFF		:::::::::0:2:18:::::31:-5:48:::
46	15	0.00295567	TGTGCCAGCAGCCCCTTAGGGAGCAGCAATCAGCCCCAGCATTTT	EEEEEEEEEEEEEEEEEEEEEEEEEEEEEEEEEEEEEEEEEEEEE	TRBV7-9*00(248)	TRBD2*00(25)	TRBJ1-5*00(198.7)	TRBC1*00(150.3),TRBC2*00(135.5)	330|342|367|0|12||60.0	25|30|48|18|23||25.0	21|42|70|24|45||105.0	;											TGTGCCAGCAGCCCCTTAGGGAGCAGCAATCAGCCCCAGCATTTT	36								CASSPLGSSNQPQHF		:::::::::0:-5:12:18:-9:-2:23:24:-1:45:::
47	15	0.00295567	TGTGCCAGCAGCCCGTTGGGAAGCAGTAATTCACCCCTCCACTTT	EEEEEEEEEEEEEEEEEEEEEEEEEEEEEEEEEEEEEEEEEEEEE	TRBV7-9*00(207.6)		TRBJ1-6*00(184.7)	TRBC1*00(222.4),TRBC2*00(196.1)	330|342|367|0|12||60.0		26|45|73|26|45||95.0	;											TGTGCCAGCAGCCCGTTGGGAAGCAGTAATTCACCCCTCCACTTT	36								CASSPLGSSNSPLHF		:::::::::0:-5:12:::::26:-6:45:::
48	15	0.00295567	TGTGCCAGCAGCTTAGGACAGGGACCCTATGGCTACACCTTC	EEEEEEEEEEEEEEEEEEEEEEEEEEEEEEEEEEEEEEEEEE	TRBV7-9*00(306.3)	TRBD1*00(35)	TRBJ1-2*00(178.3)	TRBC1*00(93.1),TRBC2*00(87.3)	330|346|367|0|16||80.0	14|21|36|16|23||35.0	24|40|68|26|42||80.0	;											TGTGCCAGCAGCTTAGGACAGGGACCCTATGGCTACACCTTC	36								CASSLGQGPYGYTF		:::::::::0:-1:16:16:-2:-3:23:26:-4:42:::
49	15	0.00295567	TGTGCCAGTAGTATACCATCCGCGGCTGAAGCTTTCTTT	EEEEEEEEEEEEEEEEEEEEEEEEEEEEEEEEEEEEEEE	TRBV19*00(377.4)		TRBJ1-1*00(178.9)	TRBC1*00(98.5),TRBC2*00(95.1)	327|342|364|0|15||75.0		26|40|68|25|39||70.0	;											TGTGCCAGTAGTATACCATCCGCGGCTGAAGCTTTCTTT	36								CASSIPSAAEAFF		:::::::::0:-2:15:::::25:-6:39:::
50	15	0.00295567	TGTGCCAGCAGTTACTACTCAAATCAGCCCCAGCATTTT	EEEEEEEEEEEEEEEEEEEEEEEEEEEEEEEEEEEEEEE	TRBV6-6*00(270.3)		TRBJ1-5*00(173.6)	TRBC1*00(173.3)	327|343|364|0|16||80.0		24|42|70|21|39||90.0												TGTGCCAGCAGTTACTACTCAAATCAGCCCCAGCATTTT	36								CASSYYSNQPQHF		:::::::::0:-1:16:::::21:-4:39:::
51	15	0.00295567	TGTGCCAGCAGCTTACCCCCGACAGGGAACTACACCTTC	EEEEEEEEEEEEEEEEEEEEEEEEEEEEEEEEEEEEEEE	TRBV7-9*00(311.5)	TRBD1*00(35)	TRBJ1-2*00(155.7)	TRBC1*00(102.1),TRBC2*00(90.9)	330|345|367|0|15||75.0	14|21|36|20|27||35.0	30|40|68|29|39||50.0	;											TGTGCCAGCAGCTTACCCCCGACAGGGAACTACACCTTC	36								CASSLPPTGNYTF		:::::::::0:-2:15:20:-2:-3:27:29:-10:39:::
52	15	0.00295567	TGTGCCAGCAGCTTAAATTCAGGCACTGAAGCTTTCTTT	EEEEEEEEEEEEEEEEEEEEEEEEEEEEEEEEEEEEEEE	TRBV7-2*00(295.7)		TRBJ1-1*00(191.7)	TRBC1*00(84.9)	330|345|367|0|15||75.0		24|40|68|23|39||80.0												TGTGCCAGCAGCTTAAATTCAGGCACTGAAGCTTTCTTT	36								CASSLNSGTEAFF		:::::::::0:-2:15:::::23:-4:39:::
53	15	0.00295567	TGTGCAGAGATCTTTAACCAGGGAGGAAAGCTTATCTTC	EEEEEEEEEEEEEEEEEEEEEEEEEEEEEEEEEEEEEEE	TRAV13-2*00(384.4)		TRAJ23*00(213.6)	TRAC*00(65.3)	327|337|360|0|10||50.0		27|52|83|14|39||125.0												TGTGCAGAGATCTTTAACCAGGGAGGAAAGCTTATCTTC	36								CAEIFNQGGKLIF		:::::::::0:-3:10:::::14:-7:39:::
54	14	0.00275862	TGTGCTTTCGGGACTGGTGGTACTAGCTATGGAAAGCTGACATTT	EEEEEEEEEEEEEEEEEEEEEEEEEEEEEEEEEEEEEEEEEEEEE	TRAV38-1*00(232.8)		TRAJ52*00(235.4)	TRAC*00(110.3)	333|342|370|0|9||45.0		26|58|89|13|45||160.0												TGTGCTTTCGGGACTGGTGGTACTAGCTATGGAAAGCTGACATTT	36								CAFGTGGTSYGKLTF		:::::::::0:-8:9:::::13:-6:45:::
55	14	0.00275862	TGTGCCAGCAGTTTTCGGACAGGGAACACAGATACGCAGTATTTT	EEEEEEEEEEEEEEEEEEEEEEEEEEEEEEEEEEEEEEEEEEEEE	TRBV27*00(344.1)	TRBD1*00(40)	TRBJ2-3*00(168.9)	TRBC2*00(131.9)	327|341|364|0|14||70.0	13|21|36|16|24||40.0	22|41|69|26|45||95.0												TGTGCCAGCAGTTTTCGGACAGGGAACACAGATACGCAGTATTTT	36								CASSFRTGNTDTQYF		:::::::::0:-3:14:16:-1:-3:24:26:-2:45:::
56	14	0.00275862	TGTGCTGTGAGAGACGGAGGAGGAAGCTACATACCTACATTT	EEEEEEEEEEEEEEEEEEEEEEEEEEEEEEEEEEEEEEEEEE	TRAV3*00(357.1)		TRAJ6*00(221.4)	TRAC*00(114.5)	327|342|363|0|15||75.0		26|51|82|17|42||125.0												TGTGCTGTGAGAGACGGAGGAGGAAGCTACATACCTACATTT	36								CAVRDGGGSYIPTF		:::::::::0:-1:15:::::17:-6:42:::
57	14	0.00275862	TGCGCCAGCAGCCGGTCAGGGAGTGACACTGAAGCTTTCTTT	EEEEEEEEEEEEEEEEEEEEEEEEEEEEEEEEEEEEEEEEEE	TRBV5-1*00(278.9)	TRBD1*00(25),TRBD2*00(25)	TRBJ1-1*00(185.4)	TRBC1*00(169.9),TRBC2*00(149.3)	327|339|363|0|12||60.0	16|21|36|16|21||25.0;25|30|48|18|23||25.0	23|40|68|25|42||85.0	;											TGCGCCAGCAGCCGGTCAGGGAGTGACACTGAAGCTTTCTTT	36								CASSRSGSDTEAFF		:::::::::0:-4:12:16:-4:-3:21:25:-3:42:::
58	14	0.00275862	TGTGCCGCTCTCACGGGAGGAGGAAACAAACTCACCTTT	EEEEEEEEEEEEEEEEEEEEEEEEEEEEEEEEEEEEEEE	TRAV21*00(211.4)		TRAJ10*00(254.3)	TRAC*00(148.1)	324|329|356|0|5||25.0		23|53|84|9|39||150.0												TGTGCCGCTCTCACGGGAGGAGGAAACAAACTCACCTTT	36								CAALTGGGNKLTF		:::::::::0:-7:5:::::9:-3:39:::
59	14	0.00275862	TGTGCCAGCAATATCGGGGGGGAGAACATTCAGTACTTC	EEEEEEEEEEEEEEEEEEEEEEEEEEEEEEEEEEEEEEE	TRBV7-9*00(161.1)	TRBD1*00(25),TRBD2*00(25)	TRBJ2-4*00(170.7)	TRBC2*00(292.6),TRBC1*00(275.5)	330|340|367|0|10||50.0	18|23|36|15|20||25.0;25|30|48|19|24||25.0	27|42|70|24|39||75.0	;											TGTGCCAGCAATATCGGGGGGGAGAACATTCAGTACTTC	36								CASNIGGENIQYF		:::::::::0:-7:10:15:-6:-1:20:24:-7:39:::
60	14	0.00275862	TGCATCCTGAGAGACCCAGGAACCTACAAATACATCTTT	EEEEEEEEEEEEEEEEEEEEEEEEEEEEEEEEEEEEEEE	TRAV26-2*00(235.4)		TRAJ40*00(198.8)	TRAC*00(212.2)	312|327|347|0|15||75.0		27|50|81|16|39||115.0												TGCATCCTGAGAGACCCAGGAACCTACAAATACATCTTT	36								CILRDPGTYKYIF		:::::::::0:0:15:::::16:-7:39:::
61	14	0.00275862	TGTGTGGTGAACCCACGGAGCTTCAAAACTATCTTT	EEEEEEEEEEEEEEEEEEEEEEEEEEEEEEEEEEEE	TRAV12-1*00(249.3)		TRAJ9*00(186.7)	TRAC*00(146.4)	324|336|357|0|12||60.0		33|50|81|19|36||85.0												TGTGTGGTGAACCCACGGAGCTTCAAAACTATCTTT	36								CVVNPRSFKTIF		:::::::::0:-1:12:::::19:-13:36:::
62	13	0.00256158	TGTGCCAGCAGTTTTGAATCCAGACTAGCCGGATACTACGAGCAGTACTTC	EEEEEEEEEEEEEEEEEEEEEEEEEEEEEEEEEEEEEEEEEEEEEEEEEEE	TRBV6-6*00(191.2)	TRBD2*00(39)	TRBJ2-7*00(135.8)	TRBC2*00(284.8)	327|340|364|0|13||65.0	18|29|48|22|33|SG25C|39.0	23|39|67|35|51||80.0												TGTGCCAGCAGTTTTGAATCCAGACTAGCCGGATACTACGAGCAGTACTTC	36								CASSFESRLAGYYEQYF		:::::::::0:-4:13:22:-2:-3:33:35:-3:51:::
63	13	0.00256158	TGTGCTTATAGGAGCCGAGGTGGTGCTACAAACAAGCTCATCTTT	EEEEEEEEEEEEEEEEEEEEEEEEEEEEEEEEEEEEEEEEEEEEE	TRAV38-2DV8*00(286.9)		TRAJ32*00(205.4)	TRAC*00(130.7)	333|348|369|0|15||75.0		31|55|86|21|45||120.0												TGTGCTTATAGGAGCCGAGGTGGTGCTACAAACAAGCTCATCTTT	36								CAYRSRGGATNKLIF		:::::::::0:-1:15:::::21:-11:45:::
64	13	0.00256158	TGTGCCAGCAGCTTAGGGGGCGCCTACACAGATACGCAGTATTTT	EEEEEEEEEEEEEEEEEEEEEEEEEEEEEEEEEEEEEEEEEEEEE	TRBV7-9*00(226.7)	TRBD1*00(40)	TRBJ2-3*00(182.1)	TRBC2*00(276.8)	330|346|367|0|16||80.0	19|27|36|16|24||40.0	22|41|69|26|45||95.0												TGTGCCAGCAGCTTAGGGGGCGCCTACACAGATACGCAGTATTTT	36								CASSLGGAYTDTQYF		:::::::::0:-1:16:16:-7:3:24:26:-2:45:::
65	13	0.00256158	TGTGCCAGCAGCCACGTCAGTTTCTCTGGAAACACCATATATTTT	EEEEEEEEEEEEEEEEEEEEEEEEEEEEEEEEEEEEEEEEEEEEE	TRBV7-2*00(288)		TRBJ1-3*00(193.8)	TRBC1*00(123.8),TRBC2*00(109.2)	330|342|367|0|12||60.0		20|42|70|23|45||110.0	;											TGTGCCAGCAGCCACGTCAGTTTCTCTGGAAACACCATATATTTT	36								CASSHVSFSGNTIYF		:::::::::0:-5:12:::::23:0:45:::
66	13	0.00256158	TGTGTGGTGAGCGCAGGGCAGGCAGGAACTGCTCTGATCTTT	EEEEEEEEEEEEEEEEEEEEEEEEEEEEEEEEEEEEEEEEEE	TRAV10*00(287.9)		TRAJ15*00(183.8)	TRAC*00(149.5)	330|344|363|0|14||70.0		25|49|80|18|42||120.0												TGTGTGGTGAGCGCAGGGCAGGCAGGAACTGCTCTGATCTTT	36								CVVSAGQAGTALIF		:::::::::0:1:14:::::18:-5:42:::
67	13	0.00256158	TGCAGTGCAGGTCGAGGGGGCTACAATCAGCCCCAGCATTTT	EEEEEEEEEEEEEEEEEEEEEEEEEEEEEEEEEEEEEEEEEE	TRBV20-1*00(301)	TRBD1*00(35)	TRBJ1-5*00(180)	TRBC1*00(114.5)	321|329|355|0|8||40.0	17|24|36|14|21||35.0	23|42|70|23|42||95.0												TGCAGTGCAGGTCGAGGGGGCTACAATCAGCCCCAGCATTTT	36								CSAGRGGYNQPQHF		:::::::::0:-6:8:14:-5:0:21:23:-3:42:::
68	13	0.00256158	TGTGCTACGGCCGGGAGTGGAGGCTTCAAAACTATCTTT	EEEEEEEEEEEEEEEEEEEEEEEEEEEEEEEEEEEEEEE	TRAV17*00(242.8)		TRAJ9*00(212.1)	TRAC*00(169.5)	324|334|357|0|10||50.0		28|50|81|17|39||110.0												TGTGCTACGGCCGGGAGTGGAGGCTTCAAAACTATCTTT	36								CATAGSGGFKTIF		:::::::::0:-3:10:::::17:-8:39:::
69	13	0.00256158	TGTGCCAGCAGACCCTCGACAGGGGGCGGCTACACCTTC	EEEEEEEEEEEEEEEEEEEEEEEEEEEEEEEEEEEEEEE	TRBV6-3*00(263.8),TRBV6-2*00(262.6)	TRBD1*00(50)	TRBJ1-2*00(184.2)	TRBC1*00(194.6),TRBC2*00(186)	327|338|364|0|11||55.0;327|338|364|0|11||55.0	14|24|36|17|27||50.0	28|40|68|27|39||60.0	;											TGTGCCAGCAGACCCTCGACAGGGGGCGGCTACACCTTC	36								CASRPSTGGGYTF		:::::::::0:-6:11:17:-2:0:27:27:-8:39:::
70	13	0.00256158	TGTGCATTCAATGCTGGCAACAACCGTAAGCTGATTTGG	EEEEEEEEEEEEEEEEEEEEEEEEEEEEEEEEEEEEEEE	TRAV12-3*00(173)		TRAJ38*00(260.3)	TRAC*00(148.3)	330|336|363|0|6||30.0		21|51|82|9|39||150.0												TGTGCATTCAATGCTGGCAACAACCGTAAGCTGATTTGG	36								CAFNAGNNRKLIW		:::::::::0:-7:6:::::9:-1:39:::
71	13	0.00256158	TGTGCAGAGAAGGGCACGGGCAGGAGAGCACTTACTTTT	EEEEEEEEEEEEEEEEEEEEEEEEEEEEEEEEEEEEEEE	TRAV13-2*00(316.2)		TRAJ5*00(227.3)	TRAC*00(29.2)	327|338|360|0|11||55.0		24|49|80|14|39||125.0												TGTGCAGAGAAGGGCACGGGCAGGAGAGCACTTACTTTT	36								CAEKGTGRRALTF		:::::::::0:-2:11:::::14:-4:39:::
72	13	0.00256158	TGTGCAATGAGCGGTTGGGGAGCCCAGAAGCTGGTATTT	EEEEEEEEEEEEEEEEEEEEEEEEEEEEEEEEEEEEEEE	TRAV12-3*00(279.1)		TRAJ54*00(240.4)	TRAC*00(152.8)	330|343|363|0|13||65.0		27|49|80|17|39||110.0												TGTGCAATGAGCGGTTGGGGAGCCCAGAAGCTGGTATTT	36								CAMSGWGAQKLVF		:::::::::0:0:13:::::17:-7:39:::
73	13	0.00256158	TGTGCTACGAATTCAGGATACAGCACCCTCACCTTT	EEEEEEEEEEEEEEEEEEEEEEEEEEEEEEEEEEEE	TRAV21*00(360.3)		TRAJ11*00(231.1)	TRAC*00(87.3)	324|330|356|0|6||30.0		21|49|80|8|36||140.0												TGTGCTACGAATTCAGGATACAGCACCCTCACCTTT	36								CATNSGYSTLTF		:::::::::0:-6:6:::::8:-1:36:::
74	13	0.00256158	TGTGCAGCACTAAGGAACAAACTGGTCTTT	EEEEEEEEEEEEEEEEEEEEEEEEEEEEEE	TRAV13-1*00(319.1)		TRAJ47*00(213.3)	TRAC*00(20.4)	324|333|357|0|9||45.0		31|46|77|15|30||75.0												TGTGCAGCACTAAGGAACAAACTGGTCTTT	36								CAALRNKLVF		:::::::::0:-4:9:::::15:-11:30:::
75	12	0.00236453	TGTGCCAGCAGCTTGGGGGGAGAACAGACTTATAGCAATCAGCCCCAGCATTTT	EEEEEEEEEEEEEEEEEEEEEEEEEEEEEEEEEEEEEEEEEEEEEEEEEEEEEE	TRBV7-2*00(87.9),TRBV7-8*00(86.6)	TRBD1*00(25),TRBD2*00(25)	TRBJ1-5*00(210.8)	TRBC1*00(204.3),TRBC2*00(184.3)	330|344|367|0|14||70.0;330|344|367|0|14||70.0	18|23|36|14|19||25.0;25|30|48|17|22||25.0	18|42|70|30|54||120.0	;											TGTGCCAGCAGCTTGGGGGGAGAACAGACTTATAGCAATCAGCCCCAGCATTTT	36								CASSLGGEQTYSNQPQHF		:::::::::0:-3:14:14:-6:-1:19:30:2:54:::
76	12	0.00236453	TGTGCTGTGAGGCTTATAACTCAGGGCGGATCTGAAAAGCTGGTCTTT	EEEEEEEEEEEEEEEEEEEEEEEEEEEEEEEEEEEEEEEEEEEEEEEE	TRAV21*00(139.2)		TRAJ57*00(255.8)	TRAC*00(244.8)	324|337|356|0|13||65.0		17|52|83|13|48||175.0												TGTGCTGTGAGGCTTATAACTCAGGGCGGATCTGAAAAGCTGGTCTTT	36								CAVRLITQGGSEKLVF		:::::::::0:1:13:::::13:3:48:::
77	12	0.00236453	TGTGCCAGCAGTTACTCCCAACCGAATAGCAATCAGCCCCAGCATTTT	EEEENNNNNNNNNNNNNNNNNNNNNNNNNNNNNNNNNNNNNNNNEEEE	TRBV6-5*00(410.7)		TRBJ1-5*00(204.1)	TRBC1*00(165.2),TRBC2*00(159.4)	327|344|364|0|17||85.0		19|42|70|25|48||115.0	;											TGTGCCAGCAGTTACTCCCAACCGAATAGCAATCAGCCCCAGCATTTT	36								CASSYSQPNSNQPQHF		:::::::::0:0:17:::::25:1:48:::
78	12	0.00236453	TGTGCCAGCAGCTTAGCCGGCGGCGTGGGGACCTACGAGCAGTACTTC	EEEEEEEEEEEEEEEEEEEEEEEEEEEEEEEEEEEEEEEEEEEEEEEE	TRBV7-2*00(221.8)		TRBJ2-7*00(175.8)	TRBC2*00(233.8),TRBC1*00(222.2)	330|347|367|0|17||85.0		22|39|67|31|48||85.0	;											TGTGCCAGCAGCTTAGCCGGCGGCGTGGGGACCTACGAGCAGTACTTC	36								CASSLAGGVGTYEQYF		:::::::::0:0:17:::::31:-2:48:::
79	12	0.00236453	TGTGCCAGCAGCTCGGGACAGGGTTCGAATTCACCCCTCCACTTT	EEEEEEEEEEEEEEEEEEEEEEEEEEEEEEEEEEEEEEEEEEEEE	TRBV13*00(396.2)	TRBD1*00(50)	TRBJ1-6*00(220.8)	TRBC1*00(52.8),TRBC2*00(47.5)	357|370|394|0|13||65.0	11|21|36|13|23||50.0	27|45|73|27|45||90.0	;											TGTGCCAGCAGCTCGGGACAGGGTTCGAATTCACCCCTCCACTTT	36								CASSSGQGSNSPLHF		:::::::::0:-4:13:13:1:-3:23:27:-7:45:::
80	12	0.00236453	TGTGCTACGGACGCCGGAACCAGTGGCTCTAGGTTGACCTTT	EEEEEEEEEEEEEEEEEEEEEEEEEEEEEEEEEEEEEEEEEE	TRAV17*00(299.5)		TRAJ58*00(216.4)	TRAC*00(172.7)	324|338|357|0|14||70.0		27|52|83|17|42||125.0												TGTGCTACGGACGCCGGAACCAGTGGCTCTAGGTTGACCTTT	36								CATDAGTSGSRLTF		:::::::::0:1:14:::::17:-7:42:::
81	12	0.00236453	TGTGCCAGCAGCCGGGATAGAAGGTCGGAGACCCAGTACTTC	EEEEEEEEEEEEEEEEEEEEEEEEEEEEEEEEEEEEEEEEEE	TRBV6-5*00(269.6)	TRBD1*00(30),TRBD2*00(30)	TRBJ2-5*00(149.8)	TRBC1*00(92.8),TRBC2*00(92.8)	327|338|364|0|11||55.0	10|16|36|11|17||30.0;14|20|48|11|17||30.0	25|40|68|27|42||75.0	;											TGTGCCAGCAGCCGGGATAGAAGGTCGGAGACCCAGTACTTC	36								CASSRDRRSETQYF		:::::::::0:-6:11:11:2:-8:17:27:-5:42:::
82	12	0.00236453	TGCATCGTCAGAGTCCCCTCTAACACCGACAAGCTCATCTTT	EEEEEEEEEEEEEEEEEEEEEEEEEEEEEEEEEEEEEEEEEE	TRAV26-1*00(251.7)		TRAJ34*00(205.3)	TRAC*00(166.2)	312|327|348|0|15||75.0		25|47|78|20|42||110.0												TGCATCGTCAGAGTCCCCTCTAACACCGACAAGCTCATCTTT	36								CIVRVPSNTDKLIF		:::::::::0:-1:15:::::20:-5:42:::
83	12	0.00236453	TGTGCTTTCCGCCGTAACCAGGGAGGAAAGCTTATCTTC	EEEEEEEEEEEEEEEEEEEEEEEEEEEEEEEEEEEEEEE	TRAV38-1*00(229.1)		TRAJ23*00(232)	TRAC*00(71.7)	333|342|370|0|9||45.0		27|52|83|14|39||125.0												TGTGCTTTCCGCCGTAACCAGGGAGGAAAGCTTATCTTC	36								CAFRRNQGGKLIF		:::::::::0:-8:9:::::14:-7:39:::
84	12	0.00236453	TGTGCTCGGGTTACTGGAGCCAATAGTAAGCTGACATTT	EEEEEEEEEEEEEEEEEEEEEEEEEEEEEEEEEEEEEEE	TRAV19*00(352.9)		TRAJ56*00(225.3)	TRAC*00(124.8)	333|340|370|0|7||35.0		23|51|82|11|39||140.0												TGTGCTCGGGTTACTGGAGCCAATAGTAAGCTGACATTT	36								CARVTGANSKLTF		:::::::::0:-10:7:::::11:-3:39:::
85	12	0.00236453	TGTGCTGTGTATCGAGGCTTTGGGAATGTGCTGCATTGC	EEEEEEEEEEEEEEEEEEEEEEEEEEEEEEEEEEEEEEE	TRAV21*00(277.9)		TRAJ35*00(255.8)	TRAC*00(109.1)	324|333|356|0|9||45.0		23|48|79|14|39||125.0												TGTGCTGTGTATCGAGGCTTTGGGAATGTGCTGCATTGC	36								CAVYRGFGNVLHC		:::::::::0:-3:9:::::14:-3:39:::
86	12	0.00236453	TGTGCCAGCACCTGGCTGGAAAACTATGGCTACACCTTC	EEEEEEEEEEEEEEEEEEEEEEEEEEEEEEEEEEEEEEE	TRBV6-2*00(350.5),TRBV6-3*00(350.5)		TRBJ1-2*00(194.5)	TRBC1*00(100.4)	327|337|364|0|10||50.0;327|337|364|0|10||50.0		22|40|68|21|39||90.0												TGTGCCAGCACCTGGCTGGAAAACTATGGCTACACCTTC	36								CASTWLENYGYTF		:::::::::0:-7:10:::::21:-2:39:::
87	12	0.00236453	TGTGCCAGCAGCCTTTCGGTGAACACTGAAGCTTTCTTT	EEEEEEEEEEEEEEEEEEEEEEEEEEEEEEEEEEEEEEE	TRBV7-9*00(281.2)		TRBJ1-1*00(198.3)	TRBC1*00(73.7)	330|342|367|0|12||60.0		20|40|68|19|39||100.0												TGTGCCAGCAGCCTTTCGGTGAACACTGAAGCTTTCTTT	36								CASSLSVNTEAFF		:::::::::0:-5:12:::::19:0:39:::
88	12	0.00236453	TGTGCCAGCAGCCAAGTCACGTCCTACGAGCAGTACTTC	EEEENNNNNNNNNNNNNNNNNNNNNNNNNNNNNNNNEEE	TRBV3-1*00(332.3)		TRBJ2-7*00(180.9)	TRBC2*00(157.3)	327|343|364|0|16||80.0		21|39|67|21|39||90.0												TGTGCCAGCAGCCAAGTCACGTCCTACGAGCAGTACTTC	36								CASSQVTSYEQYF		:::::::::0:-1:16:::::21:-1:39:::
89	12	0.00236453	TGTGCCAGCAGCGTAGGGATGTGGGAGACCCAGTACTTC	EEEEEEEEEEEEEEEEEEEEEEEEEEEEEEEEEEEEEEE	TRBV9*00(323.3)		TRBJ2-5*00(148.8)	TRBC2*00(151.9),TRBC1*00(149.3)	327|343|363|0|16||80.0		25|40|68|24|39||75.0	;											TGTGCCAGCAGCGTAGGGATGTGGGAGACCCAGTACTTC	36								CASSVGMWETQYF		:::::::::0:0:16:::::24:-5:39:::
90	12	0.00236453	TGTGCAGCAAGCCGGAATAACAATGCCAGACTCATGTTT	EEEEEEEEEEEEEEEEEEEEEEEEEEEEEEEEEEEEEEE	TRAV29DV5*00(207.4)		TRAJ31*00(255.4)	TRAC*00(132.4)	345|357|378|0|12||60.0		18|46|77|11|39||140.0												TGTGCAGCAAGCCGGAATAACAATGCCAGACTCATGTTT	36								CAASRNNNARLMF		:::::::::0:-1:12:::::11:2:39:::
91	12	0.00236453	TGCAGTGCTAGTGTCCAGGAGATCCAGCCCCAGCATTTT	EEEEEEEEEEEEEEEEEEEEEEEEEEEEEEEEEEEEEEE	TRBV20-1*00(308)	TRBD1*00(25)	TRBJ1-5*00(192.1)	TRBC1*00(97.8)	321|332|355|0|11||55.0	6|11|36|11|16||25.0	27|42|70|24|39||75.0												TGCAGTGCTAGTGTCCAGGAGATCCAGCCCCAGCATTTT	36								CSASVQEIQPQHF		:::::::::0:-3:11:11:6:-13:16:24:-7:39:::
92	12	0.00236453	TGCAGTGCGTCTAGCGGGGGCATCGAGCAGTACTTC	EEEEEEEEEEEEEEEEEEEEEEEEEEEEEEEEEEEE	TRBV20-1*00(302.4)	TRBD2*00(40)	TRBJ2-7*00(160.5)	TRBC2*00(107.4),TRBC1*00(102.6)	321|329|355|0|8||40.0	20|28|48|10|18||40.0	26|39|67|23|36||65.0	;											TGCAGTGCGTCTAGCGGGGGCATCGAGCAGTACTTC	36								CSASSGGIEQYF		:::::::::0:-6:8:10:-4:-4:18:23:-6:36:::
93	12	0.00236453	TGCATTGGTTCTGCAAGGCAACTGACCTTT	EEEEEEEEEEEEEEEEEEEEEEEEEEEEEE	TRAV26-2*00(225.4)		TRAJ22*00(227.9)	TRAC*00(184.9)	312|317|347|0|5||25.0		27|52|83|5|30||125.0												TGCATTGGTTCTGCAAGGCAACTGACCTTT	36								CIGSARQLTF		:::::::::0:-10:5:::::5:-7:30:::
94	11	0.00216749	TGTGCCAGCAGTCGCCGTTGGACAGGGGTTAGGCAGCCCCAGCATTTT	EEEEEEEEEEEEEEEEEEEEEEEEEEEEEEEEEEEEEEEEEEEEEEEE	TRBV6-5*00(163),TRBV6-6*00(148.7)	TRBD1*00(45)	TRBJ1-5*00(160.5)	TRBC1*00(145.8),TRBC2*00(144.2)	327|339|364|0|12||60.0;327|339|364|0|12||60.0	13|22|36|19|28||45.0	27|42|70|33|48||75.0	;											TGTGCCAGCAGTCGCCGTTGGACAGGGGTTAGGCAGCCCCAGCATTTT	36								CASSRRWTGVRQPQHF		:::::::::0:-5:12:19:-1:-2:28:33:-7:48:::
95	11	0.00216749	TGTGCCAGCAGCTTAGGGACAGGGGGCCCGAACACTGAAGCTTTCTTT	EEEEEEEEEEEEEEEEEEEEEEEEEEEEEEEEEEEEEEEEEEEEEEEE	TRBV7-2*00(253.9)	TRBD1*00(55)	TRBJ1-1*00(173.6)	TRBC1*00(160.4),TRBC2*00(157.5)	330|346|367|0|16||80.0	13|24|36|16|27||55.0	21|40|68|29|48||95.0	;											TGTGCCAGCAGCTTAGGGACAGGGGGCCCGAACACTGAAGCTTTCTTT	36								CASSLGTGGPNTEAFF		:::::::::0:-1:16:16:-1:0:27:29:-1:48:::
96	11	0.00216749	TGTGCCACCAGCAGAGTGGACGAGGGGAACACTGAAGCTTTCTTT	EEEENNNNNNNNNNNNNNNNNNNNNNNNNNNNNNNNNNNNEEEEE	TRBV15*00(334.9)	TRBD2*00(25)	TRBJ1-1*00(172.7)	TRBC1*00(184.8)	327|343|364|0|16||80.0	27|32|48|21|26||25.0	21|40|68|26|45||95.0												TGTGCCACCAGCAGAGTGGACGAGGGGAACACTGAAGCTTTCTTT	36								CATSRVDEGNTEAFF		:::::::::0:-1:16:21:-11:0:26:26:-1:45:::
97	11	0.00216749	TGTGCCAGCAGTGAACCGGCGACCGGCCCTAAAGGGGGAACCTTC	EEEEEEEEEEEEEEEEEEEEEEEEEEEEEEEEEEEEEEEEEEEEE	TRBV6-1*00(251.8)	TRBD1*00(30),TRBD2*00(30)	TRBJ1-2*00(129.5)	TRBC1*00(14.1),TRBC2*00(14.1)	327|342|364|0|15||75.0	17|23|36|32|38||30.0;30|36|48|24|30||30.0	34|40|68|39|45||30.0	;											TGTGCCAGCAGTGAACCGGCGACCGGCCCTAAAGGGGGAACCTTC	36								CASSEPATGPKGGTF		:::::::::0:-2:15:32:-5:-1:38:39:-14:45:::
98	11	0.00216749	TGTGCCAGCAGCTTTATGGCCGGGACAGTCTACGAGCAGTACTTC	EEEEEEEEEEEEEEEEEEEEEEEEEEEEEEEEEEEEEEEEEEEEE	TRBV7-9*00(269.4)	TRBD1*00(45)	TRBJ2-7*00(147.3)	TRBC2*00(181.8)	330|344|367|0|14||70.0	10|19|36|19|28||45.0	23|39|67|29|45||80.0												TGTGCCAGCAGCTTTATGGCCGGGACAGTCTACGAGCAGTACTTC	36								CASSFMAGTVYEQYF		:::::::::0:-3:14:19:2:-5:28:29:-3:45:::
99	11	0.00216749	TGCGCCAGCAGTGAGTCGGCAGGAAGAACCGGGGAGCTGTTTTTT	EEEEEEEEEEEEEEEEEEEEEEEEEEEEEEEEEEEEEEEEEEEEE	TRBV10-1*00(208.2)		TRBJ2-2*00(182.3)	TRBC2*00(222.6),TRBC1*00(196.3)	327|345|364|0|18||90.0		25|43|71|27|45||90.0	;											TGCGCCAGCAGTGAGTCGGCAGGAAGAACCGGGGAGCTGTTTTTT	36								CASSESAGRTGELFF		:::::::::0:1:18:::::27:-5:45:::
100	11	0.00216749	TGCGCCAGCAGCCCGTCGACGGTGGCCAAAAACATTCAGTACTTC	EEEEEEEEEEEEEEEEEEEEEEEEEEEEEEEEEEEEEEEEEEEEE	TRBV5-1*00(342.3)		TRBJ2-4*00(210.5)	TRBC2*00(100.9),TRBC1*00(93.6)	327|339|363|0|12||60.0		21|42|70|24|45||105.0	;											TGCGCCAGCAGCCCGTCGACGGTGGCCAAAAACATTCAGTACTTC	36								CASSPSTVAKNIQYF		:::::::::0:-4:12:::::24:-1:45:::
101	11	0.00216749	TGCAGTGCTAGGCTAGCGGGGACGAACACCGGGGAGCTGTTTTTT	EEEEEEEEEEEEEEEEEEEEEEEEEEEEEEEEEEEEEEEEEEEEE	TRBV20-1*00(255.5)	TRBD2*00(40)	TRBJ2-2*00(186.4)	TRBC2*00(193.9),TRBC1*00(185.2)	321|332|355|0|11||55.0	20|28|48|12|20||40.0	20|43|71|22|45||115.0	;											TGCAGTGCTAGGCTAGCGGGGACGAACACCGGGGAGCTGTTTTTT	36								CSARLAGTNTGELFF		:::::::::0:-3:11:12:-4:-4:20:22:0:45:::
102	11	0.00216749	TGTGCTCTAAGTCCTCCTAGCAACACAGGCAAACTAATCTTT	EEEEEEEEEEEEEEEEEEEEEEEEEEEEEEEEEEEEEEEEEE	TRAV16*00(252.7)		TRAJ37*00(209.1)	TRAC*00(148.8)	315|327|349|0|12||60.0		28|51|82|19|42||115.0												TGTGCTCTAAGTCCTCCTAGCAACACAGGCAAACTAATCTTT	36								CALSPPSNTGKLIF		:::::::::0:-2:12:::::19:-8:42:::
103	11	0.00216749	TGTGCCGTGAACGCTAGCGGTTCTGCAAGGCAACTGACCTTT	EEEEEEEEEEEEEEEEEEEEEEEEEEEEEEEEEEEEEEEEEE	TRAV12-2*00(298.3)		TRAJ22*00(210)	TRAC*00(155.5)	330|342|363|0|12||60.0		28|52|83|18|42||120.0												TGTGCCGTGAACGCTAGCGGTTCTGCAAGGCAACTGACCTTT	36								CAVNASGSARQLTF		:::::::::0:-1:12:::::18:-8:42:::
104	11	0.00216749	TGTGCCAGCAGCTCCCAAGGGGCCATCGGTGGCTACACCTTC	EEEEEEEEEEEEEEEEEEEEEEEEEEEEEEEEEEEEEEEEEE	TRBV7-9*00(226.3)	TRBD1*00(25),TRBD2*00(25)	TRBJ1-2*00(189.1)	TRBC1*00(133.9),TRBC2*00(123.7)	330|343|367|0|13||65.0	17|22|36|17|22||25.0;29|34|48|19|24||25.0	27|40|68|29|42||65.0	;											TGTGCCAGCAGCTCCCAAGGGGCCATCGGTGGCTACACCTTC	36								CASSSQGAIGGYTF		:::::::::0:-4:13:17:-5:-2:22:29:-7:42:::
105	11	0.00216749	TGTGCCAGCAGCTCAACCAGGGGGATCTACGAGCAGTACTTC	EEEEEEEEEEEEEEEEEEEEEEEEEEEEEEEEEEEEEEEEEE	TRBV7-6*00(277.9)	TRBD1*00(35)	TRBJ2-7*00(180.5)	TRBC2*00(120.8)	330|343|367|0|13||65.0	16|23|36|17|24||35.0	23|39|67|26|42||80.0												TGTGCCAGCAGCTCAACCAGGGGGATCTACGAGCAGTACTTC	36								CASSSTRGIYEQYF		:::::::::0:-4:13:17:-4:-1:24:26:-3:42:::
106	11	0.00216749	TGTGCCTGGAGTCCAGGGACTGGGCAGCCCCAGCATTTT	EEEEEEEEEEEEEEEEEEEEEEEEEEEEEEEEEEEEEEE	TRBV30*00(350.5)	TRBD2*00(30),TRBD1*00(29)	TRBJ1-5*00(181.7)	TRBC1*00(142.3),TRBC2*00(133.5)	321|333|355|0|12||60.0	16|22|48|15|21||30.0;12|21|36|15|24|SA17T|29.0	27|42|70|24|39||75.0	;											TGTGCCTGGAGTCCAGGGACTGGGCAGCCCCAGCATTTT	36								CAWSPGTGQPQHF		:::::::::0:-2:12:15:0:-10:21:24:-7:39:::
107	11	0.00216749	TGTGCCGTGACAATCGGTTCTGCAAGGCAACTGACCTTT	EEEEEEEEEEEEEEEEEEEEEEEEEEEEEEEEEEEEEEE	TRAV12-2*00(318.1)		TRAJ22*00(233.2)	TRAC*00(116.4)	330|340|363|0|10||50.0		28|52|83|15|39||120.0												TGTGCCGTGACAATCGGTTCTGCAAGGCAACTGACCTTT	36								CAVTIGSARQLTF		:::::::::0:-3:10:::::15:-8:39:::
108	11	0.00216749	TGTGCCAGCGCAGGTGGAGGTAGCACTGAAGCTTTCTTT	EEEEEEEEEEEEEEEEEEEEEEEEEEEEEEEEEEEEEEE	TRBV7-6*00(286)	TRBD2*00(25)	TRBJ1-1*00(190.4)	TRBC1*00(157.3),TRBC2*00(139.9)	330|339|367|0|9||45.0	26|31|48|15|20||25.0	24|40|68|23|39||80.0	;											TGTGCCAGCGCAGGTGGAGGTAGCACTGAAGCTTTCTTT	36								CASAGGGSTEAFF		:::::::::0:-8:9:15:-10:-1:20:23:-4:39:::
109	11	0.00216749	TGTGCCAGCAGTTTGCACGGGCTCGGTGAAGCTTTCTTT	EENNNNNNNNNNNNNNNNNNNNNNNNNNNNNNNNNNNNE	TRBV12-4*00(350.7),TRBV12-3*00(346.4)		TRBJ1-1*00(180.9)	TRBC1*00(74.7)	330|344|367|0|14||70.0;330|344|367|0|14||70.0		27|40|68|26|39||65.0												TGTGCCAGCAGTTTGCACGGGCTCGGTGAAGCTTTCTTT	36								CASSLHGLGEAFF		:::::::::0:-3:14:::::26:-7:39:::
110	11	0.00216749	TGTGCCAGCAGCCCACTAGGGGGTAGCGGCTACACCTTC	EEEEEEEEEEEEEEEEEEEEEEEEEEEEEEEEEEEEEEE	TRBV5-6*00(320.9)	TRBD1*00(30),TRBD2*00(29)	TRBJ1-2*00(144.8)	TRBC1*00(61.8),TRBC2*00(60.4)	327|339|363|0|12||60.0	17|23|36|17|23||30.0;19|28|48|14|23|SC24G|29.0	28|40|68|27|39||60.0	;											TGTGCCAGCAGCCCACTAGGGGGTAGCGGCTACACCTTC	36								CASSPLGGSGYTF		:::::::::0:-4:12:17:-5:-1:23:27:-8:39:::
111	11	0.00216749	TGTGCCAGCAGAGATCAGGGGGAGACTGAAGCTTTCTTT	EEEEEEEEEEEEEEEEEEEEEEEEEEEEEEEEEEEEEEE	TRBV6-1*00(354.1)	TRBD1*00(35)	TRBJ1-1*00(203.2)	TRBC1*00(66.7),TRBC2*00(66.7)	327|338|364|0|11||55.0	16|23|36|15|22||35.0	25|40|68|24|39||75.0	;											TGTGCCAGCAGAGATCAGGGGGAGACTGAAGCTTTCTTT	36								CASRDQGETEAFF		:::::::::0:-6:11:15:-4:-1:22:24:-5:39:::
112	11	0.00216749	TGTGCCAGCAGAAAGGGAGGTAACTACGAGCAGTACTTC	EEEEEEEEEEEEEEEEEEEEEEEEEEEEEEEEEEEEEEE	TRBV6-5*00(328)	TRBD2*00(30)	TRBJ2-7*00(170)	TRBC2*00(121.2),TRBC1*00(118.3)	327|338|364|0|11||55.0	25|31|48|14|20||30.0	23|39|67|23|39||80.0	;											TGTGCCAGCAGAAAGGGAGGTAACTACGAGCAGTACTTC	36								CASRKGGNYEQYF		:::::::::0:-6:11:14:-9:-1:20:23:-3:39:::
113	11	0.00216749	TGCGGCACAGAGGGAGGAGGTGCTGACGGACTCACCTTT	EEEEEEEEEEEEEEEEEEEEEEEEEEEEEEEEEEEEEEE	TRAV30*00(286.3)		TRAJ45*00(262.3)	TRAC*00(102.7)	324|336|357|0|12||60.0		28|55|86|12|39||135.0												TGCGGCACAGAGGGAGGAGGTGCTGACGGACTCACCTTT	36								CGTEGGGADGLTF		:::::::::0:-1:12:::::12:-8:39:::
114	11	0.00216749	TGTGCTGTGAGTGAAGACAATGCCAGACTCATGTTT	EEEEEEEEEEEEEEEEEEEEEEEEEEEEEEEEEEEE	TRAV8-4*00(358)		TRAJ31*00(187.3)	TRAC*00(131.4)	327|341|361|0|14||70.0		26|46|77|16|36||100.0												TGTGCTGTGAGTGAAGACAATGCCAGACTCATGTTT	36								CAVSEDNARLMF		:::::::::0:0:14:::::16:-6:36:::
115	11	0.00216749	TGTGCCAGCAGTCCTAAAGAGACCCAGTACTTC	EEEEEEEEEEEEEEEEEEEEEEEEEEEEEEEEE	TRBV7-9*00(136.5)		TRBJ2-5*00(209.5)	TRBC2*00(262.4),TRBC1*00(251.2)	330|341|367|0|11||55.0		23|40|68|16|33||85.0	;											TGTGCCAGCAGTCCTAAAGAGACCCAGTACTTC	36								CASSPKETQYF		:::::::::0:-6:11:::::16:-3:33:::
116	10	0.00197044	TGTGCCAGCAGTTTGGTAGCTAGTTTCTCTGGGGCCAACGTCCTGACTTTC	EEEEEEEEEEEEEEEEEEEEEEEEEEEEEEEEEEEEEEEEEEEEEEEEEEE	TRBV27*00(181)	TRBD2*00(30)	TRBJ2-6*00(177.4)	TRBC2*00(274.1),TRBC1*00(264.5)	327|341|364|0|14||70.0	7|13|48|18|24||30.0	20|45|73|26|51||125.0	;											TGTGCCAGCAGTTTGGTAGCTAGTTTCTCTGGGGCCAACGTCCTGACTTTC	36								CASSLVASFSGANVLTF		:::::::::0:-3:14:18:9:-19:24:26:0:51:::
117	10	0.00197044	TGTGCCAGCAGTGTTGAGGGGGCCGCTTGGAGGGAAAAACTGTTTTTT	EEEEEEEEEEEEEEEEEEEEEEEEEEEEEEEEEEEEEEEEEEEEEEEE	TRBV27*00(214.5)	TRBD1*00(35)	TRBJ1-4*00(167)	TRBC1*00(137.5)	327|339|364|0|12||60.0	17|24|36|16|23||35.0	28|43|71|33|48||75.0												TGTGCCAGCAGTGTTGAGGGGGCCGCTTGGAGGGAAAAACTGTTTTTT	36								CASSVEGAAWREKLFF		:::::::::0:-5:12:16:-5:0:23:33:-8:48:::
118	10	0.00197044	TGTGCCAGCAGCTCAAATGGGGTTGGCTCTGGAAACACCATATATTTT	EEEEEEEEEEEEEEEEEEEEEEEEEEEEEEEEEEEEEEEEEEEEEEEE	TRBV7-9*00(216.5)		TRBJ1-3*00(216.5)	TRBC1*00(171.1)	330|343|367|0|13||65.0		19|42|70|25|48||115.0												TGTGCCAGCAGCTCAAATGGGGTTGGCTCTGGAAACACCATATATTTT	36								CASSSNGVGSGNTIYF		:::::::::0:-4:13:::::25:1:48:::
119	10	0.00197044	TGTGCCATCAGTGAGCGGGGGGGGAGCAATCAGCCCCAGCATTTT	EEEEEEEEEEEEEEEEEEEEEEEEEEEEEEEEEEEEEEEEEEEEE	TRBV10-3*00(250)	TRBD1*00(25)	TRBJ1-5*00(181.1)	TRBC1*00(239.6),TRBC2*00(228.9)	327|342|364|0|15||75.0	18|23|36|16|21||25.0	21|42|70|24|45||105.0	;											TGTGCCATCAGTGAGCGGGGGGGGAGCAATCAGCCCCAGCATTTT	36								CAISERGGSNQPQHF		:::::::::0:-2:15:16:-6:-1:21:24:-1:45:::
120	10	0.00197044	TGTGCCAGCTCCAATGGCGGGAGCTCCTACAATGAGCAGTTCTTC	EEEEEEEEEEEEEEEEEEEEEEEEEEEEEEEEEEEEEEEEEEEEE	TRBV7-3*00(263.5)		TRBJ2-1*00(212.9)	TRBC2*00(112.5)	330|339|367|0|9||45.0		16|42|70|19|45||130.0												TGTGCCAGCTCCAATGGCGGGAGCTCCTACAATGAGCAGTTCTTC	36								CASSNGGSSYNEQFF		:::::::::0:-8:9:::::19:4:45:::
121	10	0.00197044	TGTGCCAGCAGTTTTGGGGGGTTGGACACCGGGGAGCTGTTTTTT	EEEEEEEEEEEEEEEEEEEEEEEEEEEEEEEEEEEEEEEEEEEEE	TRBV12-3*00(279.3),TRBV12-4*00(274.5)	TRBD1*00(25)	TRBJ2-2*00(199.5)	TRBC2*00(196.5),TRBC1*00(175.3)	330|344|367|0|14||70.0;330|344|367|0|14||70.0	18|23|36|15|20||25.0	23|43|71|25|45||100.0	;											TGTGCCAGCAGTTTTGGGGGGTTGGACACCGGGGAGCTGTTTTTT	36								CASSFGGLDTGELFF		:::::::::0:-3:14:15:-6:-1:20:25:-3:45:::
122	10	0.00197044	TGTGCCAGCAGCTTCTTTTCGGGGGGCCTAAATGAGCAGTTCTTC	EEEEEEEEEEEEEEEEEEEEEEEEEEEEEEEEEEEEEEEEEEEEE	TRBV7-9*00(299.4)	TRBD1*00(30)	TRBJ2-1*00(166.1)	TRBC2*00(166.7)	330|344|367|0|14||70.0	18|24|36|21|27||30.0	27|42|70|30|45||75.0												TGTGCCAGCAGCTTCTTTTCGGGGGGCCTAAATGAGCAGTTCTTC	36								CASSFFSGGLNEQFF		:::::::::0:-3:14:21:-6:0:27:30:-7:45:::
123	10	0.00197044	TGTGCCAGCAGCTTAGCTGGACAGAGCGCCTACGAGCAGTACTTC	EEEEEEEEEEEEEEEEEEEEEEEEEEEEEEEEEEEEEEEEEEEEE	TRBV7-8*00(259.1)	TRBD1*00(25)	TRBJ2-7*00(178.3)	TRBC2*00(260.4),TRBC1*00(251.3)	330|347|367|0|17||85.0	13|18|36|18|23||25.0	17|39|67|23|45|ST21G|94.0	;											TGTGCCAGCAGCTTAGCTGGACAGAGCGCCTACGAGCAGTACTTC	36								CASSLAGQSAYEQYF		:::::::::0:0:17:18:-1:-6:23:23:3:45:::
124	10	0.00197044	TGTGCCAGCAGCTTAAATGCAGGGACCACCGGGGAGCTGTTTTTT	EEEEEEEEEEEEEEEEEEEEEEEEEEEEEEEEEEEEEEEEEEEEE	TRBV7-3*00(338.9)	TRBD1*00(25),TRBD2*00(25)	TRBJ2-2*00(191.7)	TRBC2*00(126.7),TRBC1*00(123.1)	330|346|367|0|16||80.0	12|17|36|21|26||25.0;16|21|48|21|26||25.0	24|43|71|26|45||95.0	;											TGTGCCAGCAGCTTAAATGCAGGGACCACCGGGGAGCTGTTTTTT	36								CASSLNAGTTGELFF		:::::::::0:-1:16:21:0:-7:26:26:-4:45:::
125	10	0.00197044	TGTGCCAGCAGCGGAACCGGGACAGGGAATGAAAAACTGTTTTTT	EEEEEEEEEEEEEEEEEEEEEEEEEEEEEEEEEEEEEEEEEEEEE	TRBV7-8*00(247.8)	TRBD1*00(55)	TRBJ1-4*00(178.9)	TRBC1*00(101.3)	330|342|367|0|12||60.0	10|21|36|16|27||55.0	25|43|71|27|45||90.0												TGTGCCAGCAGCGGAACCGGGACAGGGAATGAAAAACTGTTTTTT	36								CASSGTGTGNEKLFF		:::::::::0:-5:12:16:2:-3:27:27:-5:45:::
126	10	0.00197044	TGCGCCAGCAGCCCGGCTGGGACAGGGTACACTGAAGCTTTCTTT	EEEEEEEEEEEEEEEEEEEEEEEEEEEEEEEEEEEEEEEEEEEEE	TRBV4-1*00(290)	TRBD1*00(45)	TRBJ1-1*00(161)	TRBC1*00(181.7),TRBC2*00(172.1)	327|340|364|0|13||65.0	12|21|36|18|27||45.0	23|40|68|28|45||85.0	;											TGCGCCAGCAGCCCGGCTGGGACAGGGTACACTGAAGCTTTCTTT	36								CASSPAGTGYTEAFF		:::::::::0:-4:13:18:0:-3:27:28:-3:45:::
127	10	0.00197044	TGTGCTGTGAGATTTTCTGGTGGCTACAATAAGCTGATTTTT	EEEEEEEEEEEEEEEEEEEEEEEEEEEEEEEEEEEEEEEEEE	TRAV8-4*00(195.8)		TRAJ4*00(268)	TRAC*00(123.5)	327|338|361|0|11||55.0		22|52|83|12|42||150.0												TGTGCTGTGAGATTTTCTGGTGGCTACAATAAGCTGATTTTT	36								CAVRFSGGYNKLIF		:::::::::0:-3:11:::::12:-2:42:::
128	10	0.00197044	TGTGCTACGGACGATACTGGAGCCAATAGTAAGCTGACATTT	EEEEEEEEEEEEEEEEEEEEEEEEEEEEEEEEEEEEEEEEEE	TRAV17*00(269)		TRAJ56*00(249.3)	TRAC*00(141.4)	324|337|357|0|13||65.0		22|51|82|13|42||145.0												TGTGCTACGGACGATACTGGAGCCAATAGTAAGCTGACATTT	36								CATDDTGANSKLTF		:::::::::0:0:13:::::13:-2:42:::
129	10	0.00197044	TGTGCCAGCTCACCACGGAGGGCCTACAATGAGCAGTTCTTC	EEEEEEEEEEEEEEEEEEEEEEEEEEEEEEEEEEEEEEEEEE	TRBV18*00(458.8)	TRBD2*00(30)	TRBJ2-1*00(194.5)		330|346|367|0|16||80.0	26|32|48|16|22||30.0	22|42|70|22|42||100.0												TGTGCCAGCTCACCACGGAGGGCCTACAATGAGCAGTTCTTC	36								CASSPRRAYNEQFF		:::::::::0:-1:16:16:-10:0:22:22:-2:42:::
130	10	0.00197044	TGTGCCAGCAGTCCGGACTATGATAATTCACCCCTCCACTTT	EEEEEEEEEEEEEEEEEEEEEEEEEEEEEEEEEEEEEEEEEE	TRBV12-4*00(128.9)	TRBD2*00(30)	TRBJ1-6*00(233)	TRBC1*00(172.4),TRBC2*00(166)	330|342|367|0|12||60.0	17|23|48|14|20||30.0	25|45|73|22|42||100.0	;											TGTGCCAGCAGTCCGGACTATGATAATTCACCCCTCCACTTT	36								CASSPDYDNSPLHF		:::::::::0:-5:12:14:-1:-9:20:22:-5:42:::
131	10	0.00197044	TGTGCCAGCAGCCTGGTGACAGGGGGCACTGAAGCTTTCTTT	EEEEEEEEEEEEEEEEEEEEEEEEEEEEEEEEEEEEEEEEEE	TRBV7-8*00(198.5)	TRBD1*00(45)	TRBJ1-1*00(159.5)	TRBC1*00(212.7),TRBC2*00(207.9)	330|342|367|0|12||60.0	14|23|36|17|26||45.0	24|40|68|26|42||80.0	;											TGTGCCAGCAGCCTGGTGACAGGGGGCACTGAAGCTTTCTTT	36								CASSLVTGGTEAFF		:::::::::0:-5:12:17:-2:-1:26:26:-4:42:::
132	10	0.00197044	TGCATCGTCAGAGTCCTTAACACCGGTAACCAGTTCTATTTT	EEEEEEEEEEEEEEEEEEEEEEEEEEEEEEEEEEEEEEEEEE	TRAV26-1*00(276.3)		TRAJ49*00(208.9)	TRAC*00(194.9)	312|327|348|0|15||75.0		21|45|76|18|42||120.0												TGCATCGTCAGAGTCCTTAACACCGGTAACCAGTTCTATTTT	36								CIVRVLNTGNQFYF		:::::::::0:-1:15:::::18:-1:42:::
133	10	0.00197044	TGTGCCCGCTCATCAGGAGGAAGCTACATACCTACATTT	EEEEEEEEEEEEEEEEEEEEEEEEEEEEEEEEEEEEEEE	TRAV24*00(377.6)		TRAJ6*00(268.2)	TRAC*00(43.9)	333|339|363|0|6||30.0		22|51|82|10|39||145.0												TGTGCCCGCTCATCAGGAGGAAGCTACATACCTACATTT	36								CARSSGGSYIPTF		:::::::::0:-4:6:::::10:-2:39:::
134	10	0.00197044	TGTGCCAGCAGCTCAGAATGGGGTGGAGAGCAGTTCTTC	EEEEEEEEEEEEEEEEEEEEEEEEEEEEEEEEEEEEEEE	TRBV2*00(313.4)		TRBJ2-1*00(127.8)	TRBC2*00(151.5),TRBC1*00(140.3)	330|341|367|0|11||55.0		30|42|70|27|39||60.0	;											TGTGCCAGCAGCTCAGAATGGGGTGGAGAGCAGTTCTTC	36								CASSSEWGGEQFF		:::::::::0:-6:11:::::27:-10:39:::
135	10	0.00197044	TGCGCCAGCAGCTTGGAAGCTGGAAACACCATATATTTT	EEEENNNNNNNNNNNNNNNNNNNNNNNNNNNNNNNNNEE	TRBV5-1*00(507.9)		TRBJ1-3*00(192)	TRBC1*00(5.5)	327|343|363|0|16||80.0		22|42|70|19|39||100.0												TGCGCCAGCAGCTTGGAAGCTGGAAACACCATATATTTT	36								CASSLEAGNTIYF		:::::::::0:0:16:::::19:-2:39:::
136	10	0.00197044	TGTGCCAGCAGCCGAGGACTGAAGACCCAGTACTTC	EEEEEEEEEEEEEEEEEEEEEEEEEEEEEEEEEEEE	TRBV7-9*00(298)	TRBD2*00(25)	TRBJ2-5*00(153)	TRBC1*00(127),TRBC2*00(127)	330|342|367|0|12||60.0	17|22|48|15|20||25.0	26|40|68|22|36||70.0	;											TGTGCCAGCAGCCGAGGACTGAAGACCCAGTACTTC	36								CASSRGLKTQYF		:::::::::0:-5:12:15:-1:-10:20:22:-6:36:::
137	10	0.00197044	TGTGCCAGCAGCCGAAACCGGGACAGCCTCTACTTC	EEEEEEEEEEEEEEEEEEEEEEEEEEEEEEEEEEEE	TRBV7-2*00(274.5)	TRBD1*00(45)	TRBJ2-5*00(148)	TRBC2*00(149.5),TRBC1*00(131.4)	330|342|367|0|12||60.0	10|19|36|17|26||45.0	34|40|68|30|36||30.0	;											TGTGCCAGCAGCCGAAACCGGGACAGCCTCTACTTC	36								CASSRNRDSLYF		:::::::::0:-5:12:17:2:-5:26:30:-14:36:::
138	9	0.0017734	TGTGCCAGCAGCGCTCCGCGAGGGATCCCTTCTGGCACAGGCACAGATACGCAGTATTTT	EEEEEEEEEEEEEEEEEEEEEEEEEEEEEEEEEEEEEEEEEEEEEEEEEEEEEEEEEEEE	TRBV7-9*00(262.8)	TRBD2*00(25)	TRBJ2-3*00(121.7)	TRBC2*00(201.3),TRBC1*00(196)	330|342|367|0|12||60.0	27|32|48|19|24||25.0	21|41|69|40|60||100.0	;											TGTGCCAGCAGCGCTCCGCGAGGGATCCCTTCTGGCACAGGCACAGATACGCAGTATTTT	36								CASSAPRGIPSGTGTDTQYF		:::::::::0:-5:12:19:-11:0:24:40:-1:60:::
139	9	0.0017734	TGTGCCAGCAGTGAAAGGGGATTGGGAGGGGGCGCGAAACCCAACGTCCTGACTTTC	EEEEEEEEEEEEEEEEEEEEEEEEEEEEEEEEEEEEEEEEEEEEEEEEEEEEEEEEE	TRBV6-1*00(178.1)	TRBD1*00(45)	TRBJ2-6*00(146.3)	TRBC2*00(234.4)	327|342|364|0|15||75.0	17|26|36|26|35||45.0	28|45|73|40|57||85.0												TGTGCCAGCAGTGAAAGGGGATTGGGAGGGGGCGCGAAACCCAACGTCCTGACTTTC	36								CASSERGLGGGAKPNVLTF		:::::::::0:-2:15:26:-5:2:35:40:-8:57:::
140	9	0.0017734	TGCATCCTGAGAGACAGGGACGAGTGGAGGTAGCAACTATAAACTGACATTT	EEEEEEEEEEEEEEEEEEEEEEEEEEEEEEEEEEEEEEEEEEEEEEEEEEEE	TRAV26-2*00(195)		TRAJ53*00(241.1)	TRAC*00(188.7)	312|327|347|0|15||75.0		25|55|86|22|52||150.0												TGCATCCTGAGAGACAGGGACGAGTGGAGGTAGCAACTATAAACTGACATTT	36								CILRDRDEW_GSNYKLTF		:::::::::0:0:15:::::22:-5:52:::
141	9	0.0017734	TGTGCCAGCAGCTCAACAACAGCGGGGGGCACGTACAATGAGCAGTTCTTC	EEEEEEEEEEEEEEEEEEEEEEEEEEEEEEEEEEEEEEEEEEEEEEEEEEE	TRBV7-9*00(187.8)	TRBD1*00(30),TRBD2*00(30)	TRBJ2-1*00(158.9)	TRBC2*00(203.1),TRBC1*00(196)	330|343|367|0|13||65.0	18|24|36|24|30||30.0;22|28|48|20|26||30.0	24|42|70|33|51||90.0	;											TGTGCCAGCAGCTCAACAACAGCGGGGGGCACGTACAATGAGCAGTTCTTC	36								CASSSTTAGGTYNEQFF		:::::::::0:-4:13:24:-6:0:30:33:-4:51:::
142	9	0.0017734	TGTGCCAGCAGCCTCATCTCTAGCTTTACGAACACCGGGGAGCTGTTTTTT	EEEEEEEEEEEEEEEEEEEEEEEEEEEEEEEEEEEEEEEEEEEEEEEEEEE	TRBV7-3*00(277.2)	TRBD2*00(25)	TRBJ2-2*00(165.6)	TRBC2*00(168.3),TRBC1*00(161.2)	330|342|367|0|12||60.0	20|25|48|19|24||25.0	20|43|71|28|51||115.0	;											TGTGCCAGCAGCCTCATCTCTAGCTTTACGAACACCGGGGAGCTGTTTTTT	36								CASSLISSFTNTGELFF		:::::::::0:-5:12:19:-4:-7:24:28:0:51:::
143	9	0.0017734	TGTGCCATCAGTGACTACGGGGGACAGGGGACGAATGAGCAGTTCTTC	EEEEEEEEEEEEEEEEEEEEEEEEEEEEEEEEEEEEEEEEEEEEEEEE	TRBV10-3*00(201.7)	TRBD1*00(50)	TRBJ2-1*00(186.7)	TRBC2*00(189.4)	327|341|364|0|14||70.0	12|22|36|20|30||50.0	27|42|70|33|48||75.0												TGTGCCATCAGTGACTACGGGGGACAGGGGACGAATGAGCAGTTCTTC	36								CAISDYGGQGTNEQFF		:::::::::0:-3:14:20:0:-2:30:33:-7:48:::
144	9	0.0017734	TGTGCCAGCAGCTTAGCGTCGGTCAGGGGGAGAGGTGGCTACACCTTC	EEEEEEEEEEEEEEEEEEEEEEEEEEEEEEEEEEEEEEEEEEEEEEEE	TRBV7-2*00(189.9)	TRBD1*00(35)	TRBJ1-2*00(147.2)	TRBC1*00(314.4),TRBC2*00(302)	330|348|367|0|18||90.0	16|23|36|23|30||35.0	27|40|68|35|48||65.0	;											TGTGCCAGCAGCTTAGCGTCGGTCAGGGGGAGAGGTGGCTACACCTTC	36								CASSLASVRGRGGYTF		:::::::::0:1:18:23:-4:-1:30:35:-7:48:::
145	9	0.0017734	TGTGCCAGCAGCACCCTCGAAGGGGACAGTAAAGAGACCCAGTACTTC	EEEEEEEEEEEEEEEEEEEEEEEEEEEEEEEEEEEEEEEEEEEEEEEE	TRBV21-1*00(134.4)	TRBD1*00(35)	TRBJ2-5*00(155)	TRBC2*00(328.2),TRBC1*00(303.3)	331|344|368|0|13||65.0	12|19|36|22|29||35.0	23|40|68|31|48||85.0	;											TGTGCCAGCAGCACCCTCGAAGGGGACAGTAAAGAGACCCAGTACTTC	36								CASSTLEGDSKETQYF		:::::::::0:-4:13:22:0:-5:29:31:-3:48:::
146	9	0.0017734	TGCCTCGTGGGTGGGAAGATCACGGGAGGAGGAAACAAACTCACCTTT	EEEEEEEEEEEEEEEEEEEEEEEEEEEEEEEEEEEEEEEEEEEEEEEE	TRAV4*00(258.3)		TRAJ10*00(210.4)	TRAC*00(111.6)	312|325|348|0|13||65.0		24|53|84|19|48||145.0												TGCCTCGTGGGTGGGAAGATCACGGGAGGAGGAAACAAACTCACCTTT	36								CLVGGKITGGGNKLTF		:::::::::0:-3:13:::::19:-4:48:::
147	9	0.0017734	TGTGCTCTGAGTGCCGTCACGGGAGGAGGAAACAAACTCACCTTT	EEEEEEEEEEEEEEEEEEEEEEEEEEEEEEEEEEEEEEEEEEEEE	TRAV9-2*00(355.4)		TRAJ10*00(228.9)	TRAC*00(41.7)	324|337|358|0|13||65.0		24|53|84|16|45||145.0												TGTGCTCTGAGTGCCGTCACGGGAGGAGGAAACAAACTCACCTTT	36								CALSAVTGGGNKLTF		:::::::::0:-1:13:::::16:-4:45:::
148	9	0.0017734	TGTGCCAGCATGCCGGGACAGGGATGGGACACTGAAGCTTTCTTT	EEEEEEEEEEEEEEEEEEEEEEEEEEEEEEEEEEEEEEEEEEEEE	TRBV7-8*00(277.8)	TRBD1*00(55)	TRBJ1-1*00(174.4)	TRBC1*00(124),TRBC2*00(110.8)	330|340|367|0|10||50.0	10|21|36|12|23||55.0	23|40|68|28|45||85.0	;											TGTGCCAGCATGCCGGGACAGGGATGGGACACTGAAGCTTTCTTT	36								CASMPGQGWDTEAFF		:::::::::0:-7:10:12:2:-3:23:28:-3:45:::
149	9	0.0017734	TGTGCCAGCAGTCGAACAGGGGCCACTAATGAAAAACTGTTTTTT	EEEEEEEEEEEEEEEEEEEEEEEEEEEEEEEEEEEEEEEEEEEEE	TRBV28*00(252.6)	TRBD1*00(35)	TRBJ1-4*00(200)	TRBC1*00(164.2),TRBC2*00(157.1)	327|339|364|0|12||60.0	15|22|36|15|22||35.0	22|43|71|24|45||105.0	;											TGTGCCAGCAGTCGAACAGGGGCCACTAATGAAAAACTGTTTTTT	36								CASSRTGATNEKLFF		:::::::::0:-5:12:15:-3:-2:22:24:-2:45:::
150	9	0.0017734	TGTGCCAGCAGCTTGGAACAGGGGACTGGAAACACCATATATTTT	EENNNNNNNNNNNNNNNNNNNNNNNNNNNNNNNNNNNNNNNNEEE	TRBV11-3*00(360.6)	TRBD1*00(35)	TRBJ1-3*00(220.6)	TRBC1*00(65)	330|344|367|0|14||70.0	15|22|36|17|24||35.0	22|42|70|25|45||100.0												TGTGCCAGCAGCTTGGAACAGGGGACTGGAAACACCATATATTTT	36								CASSLEQGTGNTIYF		:::::::::0:-3:14:17:-3:-2:24:25:-2:45:::
151	9	0.0017734	TGTGCCAGCAGCTTAGATCATGGCAGAAAGTATGGCTACACCTTC	EEEEEEEEEEEEEEEEEEEEEEEEEEEEEEEEEEEEEEEEEEEEE	TRBV11-2*00(432.5)		TRBJ1-2*00(198.4)	TRBC1*00(47.5),TRBC2*00(43.5)	330|349|367|0|19||95.0		25|40|68|30|45||75.0	;											TGTGCCAGCAGCTTAGATCATGGCAGAAAGTATGGCTACACCTTC	36								CASSLDHGRKYGYTF		:::::::::0:2:19:::::30:-5:45:::
152	9	0.0017734	TGTGCCAGCAGCCAAGATGGAAGGGGCAATACGGAAGCTTTCTTT	EEEEEEEEEEEEEEEEEEEEEEEEEEEEEEEEEEEEEEEEEEEEE	TRBV4-2*00(373.8)	TRBD1*00(25)	TRBJ1-1*00(163.8)	TRBC1*00(127.9),TRBC2*00(115.9)	327|345|364|0|18||90.0	17|22|36|21|26||25.0	28|40|68|33|45||60.0	;											TGTGCCAGCAGCCAAGATGGAAGGGGCAATACGGAAGCTTTCTTT	36								CASSQDGRGNTEAFF		:::::::::0:1:18:21:-5:-2:26:33:-8:45:::
153	9	0.0017734	TGCATCGTCAGACCGTTTTCTGGGGGTTACCAGAAAGTTACCTTT	EEEEEEEEEEEEEEEEEEEEEEEEEEEEEEEEEEEEEEEEEEEEE	TRAV26-1*00(151.1)		TRAJ13*00(236.2)	TRAC*00(209.3)	312|324|348|0|12||60.0		24|52|83|17|45||140.0												TGCATCGTCAGACCGTTTTCTGGGGGTTACCAGAAAGTTACCTTT	36								CIVRPFSGGYQKVTF		:::::::::0:-4:12:::::17:-4:45:::
154	9	0.0017734	TGTGCTTTCATGATTTCTGGTTCTGCAAGGCAACTGACCTTT	EEEEEEEEEEEEEEEEEEEEEEEEEEEEEEEEEEEEEEEEEE	TRAV38-1*00(309.4)		TRAJ22*00(254.3)	TRAC*00(8.1)	333|346|370|0|13||65.0		24|52|83|14|42||140.0												TGTGCTTTCATGATTTCTGGTTCTGCAAGGCAACTGACCTTT	36								CAFMISGSARQLTF		:::::::::0:-4:13:::::14:-4:42:::
155	9	0.0017734	TGTGCTCTGAGTAGTGGAGGTAGCAACTATAAACTGACATTT	EEEEEEEEEEEEEEEEEEEEEEEEEEEEEEEEEEEEEEEEEE	TRAV9-2*00(322.8)		TRAJ53*00(263.9)	TRAC*00(130)	324|336|358|0|12||60.0		24|55|86|11|42||155.0												TGTGCTCTGAGTAGTGGAGGTAGCAACTATAAACTGACATTT	36								CALSSGGSNYKLTF		:::::::::0:-2:12:::::11:-4:42:::
156	9	0.0017734	TGTGCCACCAGTGATAGGGAGAAGACCGGGGAGCTGTTTTTT	EEEEEEEEEEEEEEEEEEEEEEEEEEEEEEEEEEEEEEEEEE	TRBV24-1*00(433.4)		TRBJ2-2*00(175.7)	TRBC2*00(82.8),TRBC1*00(81)	327|342|365|0|15||75.0		21|43|71|20|42|SC24G|94.0	;											TGTGCCACCAGTGATAGGGAGAAGACCGGGGAGCTGTTTTTT	36								CATSDREKTGELFF		:::::::::0:-3:15:::::20:-1:42:::
157	9	0.0017734	TGTGCCAGCGCCAGTCTTCTGAACACCGGGGAGCTGTTTTTT	EEEEEEEEEEEEEEEEEEEEEEEEEEEEEEEEEEEEEEEEEE	TRBV12-3*00(276.1)		TRBJ2-2*00(212.2)	TRBC2*00(73.9)	330|339|367|0|9||45.0		21|43|71|20|42||110.0												TGTGCCAGCGCCAGTCTTCTGAACACCGGGGAGCTGTTTTTT	36								CASASLLNTGELFF		:::::::::0:-8:9:::::20:-1:42:::
158	9	0.0017734	TGTGCCAGCAGTGAAGTGGCGAGAGGGAGAGGCTACACCTTC	EEEEEEEEEEEEEEEEEEEEEEEEEEEEEEEEEEEEEEEEEE	TRBV6-1*00(385.6)	TRBD2*00(29)	TRBJ1-2*00(171.7)	TRBC1*00(94.2)	327|343|364|0|16||80.0	23|32|48|18|27|SG26A|29.0	28|40|68|30|42||60.0												TGTGCCAGCAGTGAAGTGGCGAGAGGGAGAGGCTACACCTTC	36								CASSEVARGRGYTF		:::::::::0:-1:16:18:-7:0:27:30:-8:42:::
159	9	0.0017734	TGTGCCAGCAGCTTAGGACCTGGGGATGAAAAACTGTTTTTT	EEEEEEEEEEEEEEEEEEEEEEEEEEEEEEEEEEEEEEEEEE	TRBV7-9*00(214.4)		TRBJ1-4*00(178.8)	TRBC1*00(233.8),TRBC2*00(223.8)	330|346|367|0|16||80.0		26|43|71|25|42||85.0	;											TGTGCCAGCAGCTTAGGACCTGGGGATGAAAAACTGTTTTTT	36								CASSLGPGDEKLFF		:::::::::0:-1:16:::::25:-6:42:::
160	9	0.0017734	TGTGCCAGCAGCTCCCCCAGGGATGGAAACACCATATATTTT	EEEEEEEEEEEEEEEEEEEEEEEEEEEEEEEEEEEEEEEEEE	TRBV7-2*00(434)	TRBD1*00(25)	TRBJ1-3*00(210.5)		330|343|367|0|13||65.0	1|6|36|13|18||25.0	23|42|70|23|42||95.0												TGTGCCAGCAGCTCCCCCAGGGATGGAAACACCATATATTTT	36								CASSSPRDGNTIYF		:::::::::0:-4:13:13:11:-18:18:23:-3:42:::
161	9	0.0017734	TGTGCCAGCAGCCAGAGACAGGGGAATTCACCCCTCCACTTT	EEEEEEEEEEEEEEEEEEEEEEEEEEEEEEEEEEEEEEEEEE	TRBV6-3*00(353.4),TRBV6-2*00(332.5)	TRBD1*00(40)	TRBJ1-6*00(204.4)	TRBC1*00(87.9),TRBC2*00(85.9)	327|338|364|0|11||55.0;327|338|364|0|11||55.0	14|22|36|16|24||40.0	27|45|73|24|42||90.0	;											TGTGCCAGCAGCCAGAGACAGGGGAATTCACCCCTCCACTTT	36								CASSQRQGNSPLHF		:::::::::0:-6:11:16:-2:-2:24:24:-7:42:::
162	9	0.0017734	TGTGCCAGCAGCCAAGTGGGGGGGGGCAATGAGCAGTTCTTC	EEEEEEEEEEEEEEEEEEEEEEEEEEEEEEEEEEEEEEEEEE	TRBV4-2*00(341.3)	TRBD1*00(25)	TRBJ2-1*00(192.5)	TRBC2*00(93),TRBC1*00(89)	327|343|364|0|16||80.0	18|23|36|17|22||25.0	26|42|70|26|42||80.0	;											TGTGCCAGCAGCCAAGTGGGGGGGGGCAATGAGCAGTTCTTC	36								CASSQVGGGNEQFF		:::::::::0:-1:16:17:-6:-1:22:26:-6:42:::
163	9	0.0017734	TGTGCAGAGAATAAATCTTATAACACCGACAAGCTCATCTTT	EEEEEEEEEEEEEEEEEEEEEEEEEEEEEEEEEEEEEEEEEE	TRAV13-2*00(330.4)		TRAJ34*00(216.1)	TRAC*00(92.8)	327|340|360|0|13||65.0		19|47|78|14|42||140.0												TGTGCAGAGAATAAATCTTATAACACCGACAAGCTCATCTTT	36								CAENKSYNTDKLIF		:::::::::0:0:13:::::14:1:42:::
164	9	0.0017734	TGCATCGTCAGAGCCTTGTCTAACGACTACAAGCTCAGCTTT	EEEEEEEEEEEEEEEEEEEEEEEEEEEEEEEEEEEEEEEEEE	TRAV26-1*00(267.1)		TRAJ20*00(213.3)	TRAC*00(231)	312|325|348|0|13||65.0		22|46|77|18|42||120.0												TGCATCGTCAGAGCCTTGTCTAACGACTACAAGCTCAGCTTT	36								CIVRALSNDYKLSF		:::::::::0:-3:13:::::18:-2:42:::
165	9	0.0017734	TGTGTGGTGAACGCGTACAACTTCAACAAATTTTACTTT	EEEEEEEEEEEEEEEEEEEEEEEEEEEEEEEEEEEEEEE	TRAV12-1*00(239.4)		TRAJ21*00(240)	TRAC*00(104.3)	324|336|357|0|12||60.0		20|44|75|15|39||120.0												TGTGTGGTGAACGCGTACAACTTCAACAAATTTTACTTT	36								CVVNAYNFNKFYF		:::::::::0:-1:12:::::15:0:39:::
166	9	0.0017734	TGTGCTGTTTCCGGAGGAAGCCAAGGAAATCTCATCTTT	EEEEEEEEEEEEEEEEEEEEEEEEEEEEEEEEEEEEEEE	TRAV21*00(336.1)		TRAJ42*00(249.9)	TRAC*00(59.4)	324|332|356|0|8||40.0		28|55|86|12|39||135.0												TGTGCTGTTTCCGGAGGAAGCCAAGGAAATCTCATCTTT	36								CAVSGGSQGNLIF		:::::::::0:-4:8:::::12:-8:39:::
167	9	0.0017734	TGTGCTGTCTTAGACTTTGGAAATGAGAAATTAACCTTT	EEEEEEEEEEEEEEEEEEEEEEEEEEEEEEEEEEEEEEE	TRAV8-3*00(281.6)		TRAJ48*00(237.8)	TRAC*00(98.2)	327|335|361|0|8||40.0		26|52|83|13|39||130.0												TGTGCTGTCTTAGACTTTGGAAATGAGAAATTAACCTTT	36								CAVLDFGNEKLTF		:::::::::0:-6:8:::::13:-6:39:::
168	9	0.0017734	TGTGCCAGCCGGGACAGGCGTGGTGAAAAACTGTTTTTT	EEEEEEEEEEEEEEEEEEEEEEEEEEEEEEEEEEEEEEE	TRBV2*00(285)	TRBD1*00(45)	TRBJ1-4*00(179.4)	TRBC1*00(120.3),TRBC2*00(118.6)	330|339|367|0|9||45.0	11|20|36|9|18||45.0	27|43|71|23|39||80.0	;											TGTGCCAGCCGGGACAGGCGTGGTGAAAAACTGTTTTTT	36								CASRDRRGEKLFF		:::::::::0:-8:9:9:1:-4:18:23:-7:39:::
169	9	0.0017734	TGTGCCAGCAGTTTATGGGCAGGGGACGGCTACACCTTC	EEEEEEEEEEEEEEEEEEEEEEEEEEEEEEEEEEEEEEE	TRBV27*00(205)	TRBD1*00(30)	TRBJ1-2*00(200)	TRBC1*00(110.4)	327|343|364|0|16||80.0	16|22|36|19|25||30.0	28|40|68|27|39||60.0												TGTGCCAGCAGTTTATGGGCAGGGGACGGCTACACCTTC	36								CASSLWAGDGYTF		:::::::::0:-1:16:19:-4:-2:25:27:-8:39:::
170	9	0.0017734	TGTGCCAGCAGTTCGGGGGGGCTGAGTGAGCAGTTCTTC	EEEEEEEEEEEEEEEEEEEEEEEEEEEEEEEEEEEEEEE	TRBV2*00(240.6)	TRBD1*00(30),TRBD2*00(29)	TRBJ2-1*00(177.8)	TRBC2*00(214.9)	330|342|367|0|12||60.0	18|24|36|16|22||30.0;24|33|48|13|22|SA28G|29.0	29|42|70|26|39||65.0												TGTGCCAGCAGTTCGGGGGGGCTGAGTGAGCAGTTCTTC	36								CASSSGGLSEQFF		:::::::::0:-5:12:16:-6:0:22:26:-9:39:::
171	9	0.0017734	TGTGCCAGCAGCTACGGACAGGGCTACGAGCAGTACTTC	EEEEEEEEEEEEEEEEEEEEEEEEEEEEEEEEEEEEEEE	TRBV5-6*00(291.1)	TRBD1*00(40)	TRBJ2-7*00(178.1)	TRBC2*00(167.8),TRBC1*00(158.9)	327|340|363|0|13||65.0	13|21|36|15|23||40.0	23|39|67|23|39||80.0	;											TGTGCCAGCAGCTACGGACAGGGCTACGAGCAGTACTTC	36								CASSYGQGYEQYF		:::::::::0:-3:13:15:-1:-3:23:23:-3:39:::
172	9	0.0017734	TGTGCAGAGTCCCTGGGTGGAGGCTTCAAAACTATCTTT	EEEEEEEEEEEEEEEEEEEEEEEEEEEEEEEEEEEEEEE	TRAV13-2*00(338.9)		TRAJ9*00(185.4)	TRAC*00(124.9)	327|336|360|0|9||45.0		28|50|81|17|39||110.0												TGTGCAGAGTCCCTGGGTGGAGGCTTCAAAACTATCTTT	36								CAESLGGGFKTIF		:::::::::0:-4:9:::::17:-8:39:::
173	9	0.0017734	TGCAGTGCTAGACGGACCAGGGGCTACGAGCAGTACTTC	EEEEEEEEEEEEEEEEEEEEEEEEEEEEEEEEEEEEEEE	TRBV20-1*00(267.2)	TRBD1*00(30)	TRBJ2-7*00(158.3)	TRBC1*00(162.4),TRBC2*00(162.4)	321|333|355|0|12||60.0	16|22|36|17|23||30.0	23|39|67|23|39||80.0	;											TGCAGTGCTAGACGGACCAGGGGCTACGAGCAGTACTTC	36								CSARRTRGYEQYF		:::::::::0:-2:12:17:-4:-2:23:23:-3:39:::
174	9	0.0017734	TGTGCTGTGGATACTGGAGGCTTCAAAACTATCTTT	EEEEEEEEEEEEEEEEEEEEEEEEEEEEEEEEEEEE	TRAV22*00(352.8)		TRAJ9*00(228.3)	TRAC*00(75.6)	318|329|351|0|11||55.0		24|50|81|10|36||130.0												TGTGCTGTGGATACTGGAGGCTTCAAAACTATCTTT	36								CAVDTGGFKTIF		:::::::::0:-2:11:::::10:-4:36:::
175	9	0.0017734	TGTGCAATGTCGGGAGCCCAGAAGCTGGTATTT	EEEEEEEEEEEEEEEEEEEEEEEEEEEEEEEEE	TRAV12-3*00(292.5)		TRAJ54*00(201.3)	TRAC*00(195)	330|339|363|0|9||45.0		27|49|80|11|33||110.0												TGTGCAATGTCGGGAGCCCAGAAGCTGGTATTT	36								CAMSGAQKLVF		:::::::::0:-4:9:::::11:-7:33:::
176	9	0.0017734	TGCATCGTCAAATACAAGCTCAGCTTT	EEEEEEEEEEEEEEEEEEEEEEEEEEE	TRAV26-1*00(340)		TRAJ20*00(172.8)	TRAC*00(157.2)	312|322|348|0|10||50.0		31|46|77|12|27||75.0												TGCATCGTCAAATACAAGCTCAGCTTT	36								CIVKYKLSF		:::::::::0:-6:10:::::12:-11:27:::
177	8	0.00157635	TGCGCCAGCAGCTTCTCTTCGCGCAGGACACACGCTAACACCGGGGAGCTGTTTTTT	EEEEEEEEEEEEEEEEEEEEEEEEEEEEEEEEEEEEEEEEEEEEEEEEEEEEEEEEE	TRBV5-1*00(304.9)	TRBD1*00(25)	TRBJ2-2*00(164.6)	TRBC2*00(141.3)	327|341|363|0|14||70.0	13|18|36|25|30||25.0	18|43|71|32|57|SG21T|109.0												TGCGCCAGCAGCTTCTCTTCGCGCAGGACACACGCTAACACCGGGGAGCTGTTTTTT	36								CASSFSSRRTHANTGELFF		:::::::::0:-2:14:25:-1:-6:30:32:2:57:::
178	8	0.00157635	TGTGCTGTGGAGAAGGCGTCCCGGTTTTCAGATGGCCAGAAGCTGCTCTTT	EEEEEEEEEEEEEEEEEEEEEEEEEEEEEEEEEEEEEEEEEEEEEEEEEEE	TRAV36DV7*00(277)	TRDD2*00(25)	TRAJ16*00(244.1)	TRAC*00(64.4)	327|339|360|0|12||60.0	5|10|27|12|17||25.0	18|49|80|20|51||155.0												TGTGCTGTGGAGAAGGCGTCCCGGTTTTCAGATGGCCAGAAGCTGCTCTTT	36								CAVEKASRFSDGQKLLF		:::::::::0:-1:12:12:4:-8:17:20:2:51:::
179	8	0.00157635	TGTGCCACCAGTGACGGGATCGGGACTAGCGGCACAGATACGCAGTATTTT	EEEEEEEEEEEEEEEEEEEEEEEEEEEEEEEEEEEEEEEEEEEEEEEEEEE	TRBV24-1*00(342.9)	TRBD2*00(55)	TRBJ2-3*00(164.4)	TRBC2*00(139.4),TRBC1*00(127.4)	327|341|365|0|14||70.0	15|26|48|20|31||55.0	21|41|69|31|51||100.0	;											TGTGCCACCAGTGACGGGATCGGGACTAGCGGCACAGATACGCAGTATTTT	36								CATSDGIGTSGTDTQYF		:::::::::0:-4:14:20:1:-6:31:31:-1:51:::
180	8	0.00157635	TGTGCCAGCAGTTACTCTTTCGCCGGAGGTAGCAATCAGCCCCAGCATTTT	EEEEEEEEEEEEEEEEEEEEEEEEEEEEEEEEEEEEEEEEEEEEEEEEEEE	TRBV6-5*00(388.8)	TRBD2*00(25)	TRBJ1-5*00(169.4)	TRBC1*00(93.1),TRBC2*00(93.1)	327|344|364|0|17||85.0	26|31|48|24|29||25.0	20|42|70|29|51||110.0	;											TGTGCCAGCAGTTACTCTTTCGCCGGAGGTAGCAATCAGCCCCAGCATTTT	36								CASSYSFAGGSNQPQHF		:::::::::0:0:17:24:-10:-1:29:29:0:51:::
181	8	0.00157635	TGCATCGTCAGAGTTTTGTTGACAACTGACAGCTGGGGGAAATTGCAGTTT	EEEEEEEEEEEEEEEEEEEEEEEEEEEEEEEEEEEEEEEEEEEEEEEEEEE	TRAV26-1*00(234.8)		TRAJ24*00(227.3)	TRAC*00(231.8)	312|326|348|0|14||70.0		20|52|83|19|51||160.0												TGCATCGTCAGAGTTTTGTTGACAACTGACAGCTGGGGGAAATTGCAGTTT	36								CIVRVLLTTDSWGKLQF		:::::::::0:-2:14:::::19:0:51:::
182	8	0.00157635	TGTGCCAGCAGTTACGGGGCTACCGCTATGAACACTGAAGCTTTCTTT	EEEEEEEEEEEEEEEEEEEEEEEEEEEEEEEEEEEEEEEEEEEEEEEE	TRBV6-2*00(246.1),TRBV6-3*00(246.1)	TRBD1*00(25),TRBD2*00(25)	TRBJ1-1*00(191.3)	TRBC1*00(225.4),TRBC2*00(209.4)	327|342|364|0|15||75.0;327|342|364|0|15||75.0	19|24|36|15|20||25.0;5|10|48|22|27||25.0	19|40|68|27|48||105.0	;											TGTGCCAGCAGTTACGGGGCTACCGCTATGAACACTGAAGCTTTCTTT	36								CASSYGATAMNTEAFF		:::::::::0:-2:15:15:-7:0:20:27:1:48:::
183	8	0.00157635	TGTGCCAGCAGTAACTACGTGGGGCGCGGCAATCAGCCCCAGCATTTT	EEEEEEEEEEEEEEEEEEEEEEEEEEEEEEEEEEEEEEEEEEEEEEEE	TRBV6-2*00(259),TRBV6-3*00(259)	TRBD1*00(35)	TRBJ1-5*00(200)	TRBC1*00(157.3),TRBC2*00(141.3)	327|343|364|0|16|ST339A|64.0;327|343|364|0|16|ST339A|64.0	19|26|36|20|27||35.0	22|42|70|28|48||100.0	;											TGTGCCAGCAGTAACTACGTGGGGCGCGGCAATCAGCCCCAGCATTTT	36								CASSNYVGRGNQPQHF		:::::::::0:-1:16:20:-7:2:27:28:-2:48:::
184	8	0.00157635	TGTGCCAGCAGCTCTCAGGGCCCTAGCGGCAATCAGCCCCAGCATTTT	EENNNNNNNNNNNNNNNNNNNNNNNNNNNNNNNNNNNNNNNNNNNEEE	TRBV7-2*00(380.1)	TRBD2*00(40)	TRBJ1-5*00(187.4)	TRBC1*00(139.9),TRBC2*00(135.9)	330|343|367|0|13||65.0	28|36|48|16|24||40.0	22|42|70|28|48||100.0	;											TGTGCCAGCAGCTCTCAGGGCCCTAGCGGCAATCAGCCCCAGCATTTT	36								CASSSQGPSGNQPQHF		:::::::::0:-4:13:16:-12:4:24:28:-2:48:::
185	8	0.00157635	TGCAGCGTCTTTCCATCTGCAGGGGGCGCGTACTATGGCTACACCTTC	EEEEEEEEEEEEEEEEEEEEEEEEEEEEEEEEEEEEEEEEEEEEEEEE	TRBV29-1*00(205)	TRBD1*00(50)	TRBJ1-2*00(174.4)	TRBC1*00(175.8),TRBC2*00(155.8)	321|329|355|0|8||40.0	16|26|36|19|29||50.0	23|40|68|31|48||85.0	;											TGCAGCGTCTTTCCATCTGCAGGGGGCGCGTACTATGGCTACACCTTC	36								CSVFPSAGGAYYGYTF		:::::::::0:-6:8:19:-4:2:29:31:-3:48:::
186	8	0.00157635	TGTGCTGGGCAGAGATTGGGAGGAGGTGCTGACGGACTCACCTTT	EEEEEEEEEEEEEEEEEEEEEEEEEEEEEEEEEEEEEEEEEEEEE	TRAV35*00(116.3)		TRAJ45*00(253.1)	TRAC*00(290.6)	318|330|350|0|12||60.0		28|55|86|18|45||135.0												TGTGCTGGGCAGAGATTGGGAGGAGGTGCTGACGGACTCACCTTT	36								CAGQRLGGGADGLTF		:::::::::0:0:12:::::18:-8:45:::
187	8	0.00157635	TGTGCTAGCAGCTTAGGACAGGGCCGGTCCTACGAGCAGTACTTC	EEEEEEEEEEEEEEEEEEEEEEEEEEEEEEEEEEEEEEEEEEEEE	TRBV7-7*00(266.5)	TRBD1*00(35),TRBD2*00(30)	TRBJ2-7*00(172.5)	TRBC2*00(93.1),TRBC1*00(91.1)	330|346|367|0|16|SC335T|64.0	14|21|36|16|23||35.0;28|34|48|19|25||30.0	21|39|67|27|45||90.0	;											TGTGCTAGCAGCTTAGGACAGGGCCGGTCCTACGAGCAGTACTTC	36								CASSLGQGRSYEQYF		:::::::::0:-1:16:16:-2:-3:23:27:-1:45:::
188	8	0.00157635	TGTGCCAGCTCACCACCGTTAAACAGGTTCTACGAGCAGTACTTC	EEEEEEEEEEEEEEEEEEEEEEEEEEEEEEEEEEEEEEEEEEEEE	TRBV18*00(392.5)	TRBD1*00(25)	TRBJ2-7*00(198.1)	TRBC2*00(68.6)	330|348|367|0|18||90.0	15|20|36|22|27||25.0	23|39|67|29|45||80.0												TGTGCCAGCTCACCACCGTTAAACAGGTTCTACGAGCAGTACTTC	36								CASSPPLNRFYEQYF		:::::::::0:1:18:22:-3:-4:27:29:-3:45:::
189	8	0.00157635	TGTGCCAGCAGTTACTCAGGTTTCGGGAATCAGCCCCAGCATTTT	EEEEEEEEEEEEEEEEEEEEEEEEEEEEEEEEEEEEEEEEEEEEE	TRBV6-2*00(303.1),TRBV6-3*00(303.1),TRBV6-5*00(289.1)		TRBJ1-5*00(159.9)	TRBC1*00(231.6),TRBC2*00(223.6)	327|344|364|0|17||85.0;327|344|364|0|17||85.0;327|344|364|0|17||85.0		24|42|70|27|45||90.0	;											TGTGCCAGCAGTTACTCAGGTTTCGGGAATCAGCCCCAGCATTTT	36								CASSYSGFGNQPQHF		:::::::::0:0:17:::::27:-4:45:::
190	8	0.00157635	TGTGCCAGCAGCTTAGCAGGGGACAGCAATCAGCCCCAGCATTTT	EEEEEEEEEEEEEEEEEEEEEEEEEEEEEEEEEEEEEEEEEEEEE	TRBV7-9*00(195.6)	TRBD1*00(25),TRBD2*00(25)	TRBJ1-5*00(213.1)	TRBC1*00(121.1)	330|347|367|0|17||85.0	12|17|36|19|24||25.0;16|21|48|19|24||25.0	21|42|70|24|45||105.0												TGTGCCAGCAGCTTAGCAGGGGACAGCAATCAGCCCCAGCATTTT	36								CASSLAGDSNQPQHF		:::::::::0:0:17:19:0:-7:24:24:-1:45:::
191	8	0.00157635	TGTGCCAGCAGCCTACAGGGGTTCGGCAATCAGCCCCAGCATTTT	EEEEEEEEEEEEEEEEEEEEEEEEEEEEEEEEEEEEEEEEEEEEE	TRBV7-2*00(235)	TRBD1*00(35)	TRBJ1-5*00(179.4)	TRBC1*00(240.9),TRBC2*00(217.8)	330|342|367|0|12||60.0	15|22|36|14|21||35.0	22|42|70|25|45||100.0	;											TGTGCCAGCAGCCTACAGGGGTTCGGCAATCAGCCCCAGCATTTT	36								CASSLQGFGNQPQHF		:::::::::0:-5:12:14:-3:-2:21:25:-2:45:::
192	8	0.00157635	TGTGCCAGCAGCATCCCGACAGGGGGCACAGATACGCAGTATTTT	EEEEEEEEEEEEEEEEEEEEEEEEEEEEEEEEEEEEEEEEEEEEE	TRBV7-2*00(351)	TRBD1*00(40)	TRBJ2-3*00(180.6)	TRBC2*00(28.1)	330|342|367|0|12||60.0	14|22|36|17|25||40.0	21|41|69|25|45||100.0												TGTGCCAGCAGCATCCCGACAGGGGGCACAGATACGCAGTATTTT	36								CASSIPTGGTDTQYF		:::::::::0:-5:12:17:-2:-2:25:25:-1:45:::
193	8	0.00157635	TGTGCAGCGAGATTCCCTTCTGGGGGTTACCAGAAAGTTACCTTT	EEEEEEEEEEEEEEEEEEEEEEEEEEEEEEEEEEEEEEEEEEEEE	TRAV13-1*00(279.1)		TRAJ13*00(191.4)	TRAC*00(141.3)	324|332|357|0|8||40.0		24|52|83|17|45||140.0												TGTGCAGCGAGATTCCCTTCTGGGGGTTACCAGAAAGTTACCTTT	36								CAARFPSGGYQKVTF		:::::::::0:-5:8:::::17:-4:45:::
194	8	0.00157635	TGCGCCAGCAGCGCCAGACAGGGGCAGATTGAGACCCAGTACTTC	EEEEEEEEEEEEEEEEEEEEEEEEEEEEEEEEEEEEEEEEEEEEE	TRBV5-1*00(328.1)	TRBD1*00(40)	TRBJ2-5*00(142.5)	TRBC2*00(184.4),TRBC1*00(178.4)	327|339|363|0|12||60.0	14|22|36|16|24||40.0	25|40|68|30|45||75.0	;											TGCGCCAGCAGCGCCAGACAGGGGCAGATTGAGACCCAGTACTTC	36								CASSARQGQIETQYF		:::::::::0:-4:12:16:-2:-2:24:30:-5:45:::
195	8	0.00157635	TGCAGTGCTAGCGGACAGGCGGTAGCCAAAAACATTCAGTACTTC	EEEEEEEEEEEEEEEEEEEEEEEEEEEEEEEEEEEEEEEEEEEEE	TRBV20-1*00(254.3)	TRBD1*00(35)	TRBJ2-4*00(194.1)	TRBC2*00(186.3),TRBC1*00(176.3)	321|332|355|0|11||55.0	13|20|36|12|19||35.0	19|42|70|22|45||115.0	;											TGCAGTGCTAGCGGACAGGCGGTAGCCAAAAACATTCAGTACTTC	36								CSASGQAVAKNIQYF		:::::::::0:-3:11:12:-1:-4:19:22:1:45:::
196	8	0.00157635	TGCAGCGTTGTCCGGGACAGATCTCGAGGGACTGAAGCTTTCTTT	EEEEEEEEEEEEEEEEEEEEEEEEEEEEEEEEEEEEEEEEEEEEE	TRBV29-1*00(266.3)	TRBD1*00(45)	TRBJ1-1*00(156.9)	TRBC1*00(134.3),TRBC2*00(128.3)	321|331|355|0|10||50.0	10|19|36|11|20||45.0	25|40|68|30|45||75.0	;											TGCAGCGTTGTCCGGGACAGATCTCGAGGGACTGAAGCTTTCTTT	36								CSVVRDRSRGTEAFF		:::::::::0:-4:10:11:2:-5:20:30:-5:45:::
197	8	0.00157635	TGTGCTTTCATGAAGGTGAACACCGGTAACCAGTTCTATTTT	EENNNNNNNNNNNNNNNNNNNNNNNNNNNNNEEEEEEEEEEE	TRAV38-1*00(226.9)		TRAJ49*00(243.1)	TRAC*00(278.6)	333|348|370|0|15||75.0		20|45|76|17|42||125.0												TGTGCTTTCATGAAGGTGAACACCGGTAACCAGTTCTATTTT	36								CAFMKVNTGNQFYF		:::::::::0:-2:15:::::17:0:42:::
198	8	0.00157635	TGTGCTCTGAGTGAAAATTCAGGATACAGCACCCTCACCTTT	EEEEEEEEEEEEEEEEEEEEEEEEEEEEEEEEEEEEEEEEEE	TRAV19*00(243.6)		TRAJ11*00(261.3)	TRAC*00(236.9)	333|347|370|0|14||70.0		22|49|80|15|42||135.0												TGTGCTCTGAGTGAAAATTCAGGATACAGCACCCTCACCTTT	36								CALSENSGYSTLTF		:::::::::0:-3:14:::::15:-2:42:::
199	8	0.00157635	TGTGCTGTGAGTTTCATGGATAGCAACTATCAGTTAATCTGG	EEEEEEEEEEEEEEEEEEEEEEEEEEEEEEEEEEEEEEEEEE	TRAV8-6*00(222.5)		TRAJ33*00(237.8)	TRAC*00(143.3)	327|339|361|0|12||60.0		18|46|77|14|42||140.0												TGTGCTGTGAGTTTCATGGATAGCAACTATCAGTTAATCTGG	36								CAVSFMDSNYQLIW		:::::::::0:-2:12:::::14:2:42:::
200	8	0.00157635	TGTGCCAGTTCTCCGACAGGCTCCTACAATGAGCAGTTCTTC	EEEEEEEEEEEEEEEEEEEEEEEEEEEEEEEEEEEEEEEEEE	TRBV19*00(262)	TRBD1*00(25)	TRBJ2-1*00(233.8)	TRBC2*00(105)	327|336|364|0|9||45.0	14|19|36|14|19||25.0	19|42|70|19|42||115.0												TGTGCCAGTTCTCCGACAGGCTCCTACAATGAGCAGTTCTTC	36								CASSPTGSYNEQFF		:::::::::0:-8:9:14:-2:-5:19:19:1:42:::
201	8	0.00157635	TGTGCCAGTAGTATAGTACAGCGACCCAATGAGCAGTTCTTC	EEEEEEEEEEEEEEEEEEEEEEEEEEEEEEEEEEEEEEEEEE	TRBV19*00(241.3)		TRBJ2-1*00(176.9)	TRBC2*00(183.8),TRBC1*00(177.8)	327|343|364|0|16||80.0		26|42|70|26|42||80.0	;											TGTGCCAGTAGTATAGTACAGCGACCCAATGAGCAGTTCTTC	36								CASSIVQRPNEQFF		:::::::::0:-1:16:::::26:-6:42:::
202	8	0.00157635	TGTGCCAGCACCCTACCTCGACAGATGTATGGCTACACCTTC	EEEEEEEEEEEEEEEEEEEEEEEEEEEEEEEEEEEEEEEEEE	TRBV5-4*00(253.8),TRBV5-8*00(237.8)	TRBD1*00(25)	TRBJ1-2*00(187.5)	TRBC1*00(46.3)	327|337|363|0|10||50.0;327|337|363|0|10||50.0	14|19|36|19|24||25.0	25|40|68|27|42||75.0												TGTGCCAGCACCCTACCTCGACAGATGTATGGCTACACCTTC	36								CASTLPRQMYGYTF		:::::::::0:-6:10:19:-2:-5:24:27:-5:42:::
203	8	0.00157635	TGTGCCAGCAGTGACACAGGGGTCACCGGGGAGCTGTTTTTT	EEEEEEEEEEEEEEEEEEEEEEEEEEEEEEEEEEEEEEEEEE	TRBV6-1*00(277.1)	TRBD1*00(35)	TRBJ2-2*00(202.9)	TRBC2*00(175.7)	327|341|364|0|14||70.0	15|22|36|15|22||35.0	24|43|71|23|42||95.0												TGTGCCAGCAGTGACACAGGGGTCACCGGGGAGCTGTTTTTT	36								CASSDTGVTGELFF		:::::::::0:-3:14:15:-3:-2:22:23:-4:42:::
204	8	0.00157635	TGTGCCAGCAGCTTAGATCCTGCTTCCTACGAGCAGTACTTC	EEEEEEEEEEEEEEEEEEEEEEEEEEEEEEEEEEEEEEEEEE	TRBV11-3*00(354.3)		TRBJ2-7*00(220)	TRBC2*00(108.6)	330|349|367|0|19||95.0		21|39|67|24|42||90.0												TGTGCCAGCAGCTTAGATCCTGCTTCCTACGAGCAGTACTTC	36								CASSLDPASYEQYF		:::::::::0:2:19:::::24:-1:42:::
205	8	0.00157635	TGTGCCAGCAGCCCCGGCCGACAGGGCTATGGCTACACCTTC	EEEEEEEEEEEEEEEEEEEEEEEEEEEEEEEEEEEEEEEEEE	TRBV5-4*00(211.3)	TRBD1*00(35)	TRBJ1-2*00(183.1)	TRBC1*00(181.4),TRBC2*00(175.4)	327|339|363|0|12||60.0	14|21|36|19|26||35.0	24|40|68|26|42||80.0	;											TGTGCCAGCAGCCCCGGCCGACAGGGCTATGGCTACACCTTC	36								CASSPGRQGYGYTF		:::::::::0:-4:12:19:-2:-3:26:26:-4:42:::
206	8	0.00157635	TGTGCCAGCAGCAACCTTCAGGGAACAGATACGCAGTATTTT	EEEEEEEEEEEEEEEEEEEEEEEEEEEEEEEEEEEEEEEEEE	TRBV11-2*00(390)	TRBD1*00(25)	TRBJ2-3*00(161.3)	TRBC2*00(137.5),TRBC1*00(135.5)	330|342|367|0|12||60.0	16|21|36|18|23||25.0	23|41|69|24|42||90.0	;											TGTGCCAGCAGCAACCTTCAGGGAACAGATACGCAGTATTTT	36								CASSNLQGTDTQYF		:::::::::0:-5:12:18:-4:-3:23:24:-3:42:::
207	8	0.00157635	TGTGCAGCAAGTATTCAAGGCTTTGGGAATGTGCTGCATTGC	EENNNNNNNNNNNNNNNNNNNNNNNNNNNNNNNNNNNNNEEE	TRAV13-1*00(379.3)		TRAJ35*00(224.4)	TRAC*00(135.6)	324|338|357|0|14||70.0		23|48|79|17|42||125.0												TGTGCAGCAAGTATTCAAGGCTTTGGGAATGTGCTGCATTGC	36								CAASIQGFGNVLHC		:::::::::0:1:14:::::17:-3:42:::
208	8	0.00157635	TGCATCGTCAGAGTCGAAACCAGTGGCTCTAGGTTGACCTTT	EEEEEEEEEEEEEEEEEEEEEEEEEEEEEEEEEEEEEEEEEE	TRAV26-1*00(136.4)		TRAJ58*00(257.9)		312|328|348|0|16||80.0		25|52|83|15|42||135.0												TGCATCGTCAGAGTCGAAACCAGTGGCTCTAGGTTGACCTTT	36								CIVRVETSGSRLTF		:::::::::0:0:16:::::15:-5:42:::
209	8	0.00157635	TGCAGTGCAGGCGGGGCTGTTGGGGACTATGGCTACACCTTC	EEEEEEEEEEEEEEEEEEEEEEEEEEEEEEEEEEEEEEEEEE	TRBV20-1*00(294.8)	TRBD1*00(25),TRBD2*00(25)	TRBJ1-2*00(186.8)	TRBC1*00(90.5),TRBC2*00(84.5)	321|329|355|0|8||40.0	19|24|36|12|17||25.0;23|28|48|10|15||25.0	23|40|68|25|42||85.0	;											TGCAGTGCAGGCGGGGCTGTTGGGGACTATGGCTACACCTTC	36								CSAGGAVGDYGYTF		:::::::::0:-6:8:12:-7:0:17:25:-3:42:::
210	8	0.00157635	TGTGTGGTGAACCCGGATAACAATGCCAGACTCATGTTT	EEEEEEEEEEEEEEEEEEEEEEEEEEEEEEEEEEEEEEE	TRAV12-1*00(304.4)		TRAJ31*00(181.5)	TRAC*00(181)	324|336|357|0|12||60.0		23|46|77|16|39||115.0												TGTGTGGTGAACCCGGATAACAATGCCAGACTCATGTTT	36								CVVNPDNNARLMF		:::::::::0:-1:12:::::16:-3:39:::
211	8	0.00157635	TGTGCTCTGGAGAGGAGGGACGACTACAAGCTCAGCTTT	EEEEEEEEEEEEEEEEEEEEEEEEEEEEEEEEEEEEEEE	TRAV9-2*00(238.9)		TRAJ20*00(221.4)	TRAC*00(216.4)	324|333|358|0|9||45.0		26|46|77|19|39||100.0												TGTGCTCTGGAGAGGAGGGACGACTACAAGCTCAGCTTT	36								CALERRDDYKLSF		:::::::::0:-5:9:::::19:-6:39:::
212	8	0.00157635	TGTGCTCTGAGTGATCAAGGATACAGCACCCTCACCTTT	EEEEEEEEEEEEEEEEEEEEEEEEEEEEEEEEEEEEEEE	TRAV9-2*00(219.8)		TRAJ11*00(220.6)	TRAC*00(94.4)	324|341|358|0|17||85.0		27|49|80|17|39||110.0												TGTGCTCTGAGTGATCAAGGATACAGCACCCTCACCTTT	36								CALSDQGYSTLTF		:::::::::0:3:17:::::17:-7:39:::
213	8	0.00157635	TGTGCTCTGAGGAGTGGTGCTACAAACAAGCTCATCTTT	EEEEEEEEEEEEEEEEEEEEEEEEEEEEEEEEEEEEEEE	TRAV9-2*00(257.9)		TRAJ32*00(226.1)	TRAC*00(47.5)	324|335|358|0|11||55.0		31|55|86|15|39||120.0												TGTGCTCTGAGGAGTGGTGCTACAAACAAGCTCATCTTT	36								CALRSGATNKLIF		:::::::::0:-3:11:::::15:-11:39:::
214	8	0.00157635	TGTGCTGTGCCTCAGGGCGGATCTGAAAAGCTGGTCTTT	EEEEEEEEEEEEEEEEEEEEEEEEEEEEEEEEEEEEEEE	TRAV21*00(358.1)		TRAJ57*00(266)	TRAC*00(62.5)	324|333|356|0|9||45.0		23|52|83|10|39||145.0												TGTGCTGTGCCTCAGGGCGGATCTGAAAAGCTGGTCTTT	36								CAVPQGGSEKLVF		:::::::::0:-3:9:::::10:-3:39:::
215	8	0.00157635	TGTGCTGTGAGTCGGAACAGAGATGACAAGATCATCTTT	EEEEEEEEEEEEEEEEEEEEEEEEEEEEEEEEEEEEEEE	TRAV8-4*00(179.4)		TRAJ30*00(231.3)	TRAC*00(171)	327|339|361|0|12||60.0		21|46|77|14|39||125.0												TGTGCTGTGAGTCGGAACAGAGATGACAAGATCATCTTT	36								CAVSRNRDDKIIF		:::::::::0:-2:12:::::14:-1:39:::
216	8	0.00157635	TGTGCTGTGAGTGGCCCCCCTGCCAGTAAACTCACCTTT	EEEEEEEEEEEEEEEEEEEEEEEEEEEEEEEEEEEEEEE	TRAV8-4*00(331.3)		TRAJ44*00(196.3)	TRAC*00(187.5)	327|340|361|0|13||65.0		32|52|83|19|39||100.0												TGTGCTGTGAGTGGCCCCCCTGCCAGTAAACTCACCTTT	36								CAVSGPPASKLTF		:::::::::0:-1:13:::::19:-12:39:::
217	8	0.00157635	TGTGCTGTGAGAGTTAGTGGCTACAATAAGCTGATTTTT	EEEEEEEEEEEEEEEEEEEEEEEEEEEEEEEEEEEEEEE	TRAV8-4*00(180.6)		TRAJ4*00(229.3)	TRAC*00(93.8)	327|338|361|0|11||55.0		29|52|83|16|39||115.0												TGTGCTGTGAGAGTTAGTGGCTACAATAAGCTGATTTTT	36								CAVRVSGYNKLIF		:::::::::0:-3:11:::::16:-9:39:::
218	8	0.00157635	TGTGCCAGCTCACTAAAAACTAGCAATGAGCAGTTCTTC	EEEEEEEEEEEEEEEEEEEEEEEEEEEEEEEEEEEEEEE	TRBV18*00(426.6)	TRBD2*00(25)	TRBJ2-1*00(161.3)	TRBC2*00(47.5)	330|343|367|0|13||65.0	19|24|48|18|23||25.0	26|42|70|23|39||80.0												TGTGCCAGCTCACTAAAAACTAGCAATGAGCAGTTCTTC	36								CASSLKTSNEQFF		:::::::::0:-4:13:18:-3:-8:23:23:-6:39:::
219	8	0.00157635	TGTGCCAGCAGTTTATCGGGACAGGTGGAAGCTTTCTTT	EEEEEEEEEEEEEEEEEEEEEEEEEEEEEEEEEEEEEEE	TRBV12-4*00(349.9)	TRBD1*00(45)	TRBJ1-1*00(171.3)	TRBC1*00(77.5),TRBC2*00(77.5)	330|345|367|0|15||75.0	11|20|36|16|25||45.0	28|40|68|27|39||60.0	;											TGTGCCAGCAGTTTATCGGGACAGGTGGAAGCTTTCTTT	36								CASSLSGQVEAFF		:::::::::0:-2:15:16:1:-4:25:27:-8:39:::
220	8	0.00157635	TGTGCAGCAAGTCGGAGCAGTGCTTCCAAGATAATCTTT	EEEEEEEEEEEEEEEEEEEEEEEEEEEEEEEEEEEEEEE	TRAV13-1*00(312.5)		TRAJ3*00(194.9)	TRAC*00(148)	324|336|357|0|12||60.0		27|51|82|15|39||120.0												TGTGCAGCAAGTCGGAGCAGTGCTTCCAAGATAATCTTT	36								CAASRSSASKIIF		:::::::::0:-1:12:::::15:-7:39:::
221	8	0.00157635	TGTGCAGAGGTCCGGGGAGGAAACACACCTCTTGTCTTT	EEEEEEEEEEEEEEEEEEEEEEEEEEEEEEEEEEEEEEE	TRAV13-2*00(330.8)		TRAJ29*00(198.1)	TRAC*00(93.8)	327|336|360|0|9||45.0		27|49|80|17|39||110.0												TGTGCAGAGGTCCGGGGAGGAAACACACCTCTTGTCTTT	36								CAEVRGGNTPLVF		:::::::::0:-4:9:::::17:-7:39:::
222	8	0.00157635	TGTGCAGAGAATGGCATGGGAACCTACAAATACATCTTT	EEEEEEEEEEEEEEEEEEEEEEEEEEEEEEEEEEEEEEE	TRAV13-2*00(308.1)		TRAJ40*00(207.5)	TRAC*00(107.5)	327|339|360|0|12||60.0		29|50|81|18|39||105.0												TGTGCAGAGAATGGCATGGGAACCTACAAATACATCTTT	36								CAENGMGTYKYIF		:::::::::0:-1:12:::::18:-9:39:::
223	8	0.00157635	TGCATCGTCAGACCCTATAACACCGACAAGCTCATCTTT	EEEEEEEEEEEEEEEEEEEEEEEEEEEEEEEEEEEEEEE	TRAV26-1*00(316.1)		TRAJ34*00(217.5)	TRAC*00(101.9)	312|324|348|0|12||60.0		23|47|78|15|39||120.0												TGCATCGTCAGACCCTATAACACCGACAAGCTCATCTTT	36								CIVRPYNTDKLIF		:::::::::0:-4:12:::::15:-3:39:::
224	8	0.00157635	TGTGCCAGCAGCTTAACAGGGGCCGAGCAGTACTTC	EEEEEEEEEEEEEEEEEEEEEEEEEEEEEEEEEEEE	TRBV5-6*00(266.5)	TRBD1*00(35)	TRBJ2-7*00(186.1)	TRBC2*00(218.8),TRBC1*00(208.8)	327|341|363|0|14||70.0	15|22|36|15|22||35.0	26|39|67|23|36||65.0	;											TGTGCCAGCAGCTTAACAGGGGCCGAGCAGTACTTC	36								CASSLTGAEQYF		:::::::::0:-2:14:15:-3:-2:22:23:-6:36:::
225	8	0.00157635	TGTGCCAGCAGGGGGTCGATGGATGGCTACACCTTC	EEEEEEEEEEEEEEEEEEEEEEEEEEEEEEEEEEEE	TRBV5-6*00(263.6)		TRBJ1-2*00(188.1)	TRBC1*00(39.4)	327|338|363|0|11||55.0		26|40|68|22|36||70.0												TGTGCCAGCAGGGGGTCGATGGATGGCTACACCTTC	36								CASRGSMDGYTF		:::::::::0:-5:11:::::22:-6:36:::
226	8	0.00157635	TGTGCAGAGAAAACTGGAGGCTTCAAAACTATCTTT	EEEEEEEEEEEEEEEEEEEEEEEEEEEEEEEEEEEE	TRAV13-2*00(237.1)		TRAJ9*00(248.6)	TRAC*00(182.1)	327|338|360|0|11||55.0		26|50|81|12|36||120.0												TGTGCAGAGAAAACTGGAGGCTTCAAAACTATCTTT	36								CAEKTGGFKTIF		:::::::::0:-2:11:::::12:-6:36:::
227	8	0.00157635	TGCATCGTCAGAGTCGCGCGGGGAAAGCTTATCTTC	EEEEEEEEEEEEEEEEEEEEEEEEEEEEEEEEEEEE	TRAV26-1*00(341.4)		TRAJ23*00(162.1)	TRAC*00(54.3)	312|330|348|0|18||90.0		37|52|83|21|36||75.0												TGCATCGTCAGAGTCGCGCGGGGAAAGCTTATCTTC	36								CIVRVARGKLIF		:::::::::0:2:18:::::21:-17:36:::
228	8	0.00157635	TCCCTCTCTGGTGGCTACAATAAGCTGATTTTT	EEEEEEEEEEEEEEEEEEEEEEEEEEEEEEEEE	TRAV13-2*00(300.5)		TRAJ4*00(239.4)	TRAC*00(6.9)	327|328|360|0|1||5.0		25|52|83|6|33||135.0												TCCCTCTCTGGTGGCTACAATAAGCTGATTTTT	36								SLSGGYNKLIF		:::::::::0:-12:1:::::6:-5:33:::
229	8	0.00157635	TGTGCAGCAAGCAGGAACTACAAATACATCTTT	EEEEEEEEEEEEEEEEEEEEEEEEEEEEEEEEE	TRAV23DV6*00(278.8)		TRAJ40*00(210.3)	TRAC*00(190)	351|364|384|0|13||65.0		27|50|81|11|33|DC34|89.0												TGTGCAGCAAGCAGGAACTACAAATACATCTTT	36								CAASRNYKYIF		:::::::::0:0:13:::::11:-7:33:::
230	7	0.00137931	TGTGCCAGCAGTACCTCGCCCCTAGCGGGGTTAGGAGATACGCAGTATTTT	EEEEEEEEEEEEEEEEEEEEEEEEEEEEEEEEEEEEEEEEEEEEEEEEEEE	TRBV6-5*00(185.7)	TRBD2*00(40)	TRBJ2-3*00(135)	TRBC2*00(277)	327|339|364|0|12||60.0	20|28|48|21|29||40.0	25|41|69|35|51||80.0												TGTGCCAGCAGTACCTCGCCCCTAGCGGGGTTAGGAGATACGCAGTATTTT	36								CASSTSPLAGLGDTQYF		:::::::::0:-5:12:21:-4:-4:29:35:-5:51:::
231	7	0.00137931	TGTGCCAGCAGCTTAGGCGCCGGGACAGGGGGGACTTCACCCCTCCACTTT	EEEENNNNNNNNNNNNNNNNNNNNNNNNNNNNNNNNNNNNNNNNNNNNEEE	TRBV7-9*00(269)	TRBD1*00(65)	TRBJ1-6*00(162.5)	TRBC1*00(138)	330|346|367|0|16||80.0	10|23|36|19|32||65.0	29|45|73|35|51||80.0												TGTGCCAGCAGCTTAGGCGCCGGGACAGGGGGGACTTCACCCCTCCACTTT	36								CASSLGAGTGGTSPLHF		:::::::::0:-1:16:19:2:-1:32:35:-9:51:::
232	7	0.00137931	TGTGCCAGCAGCTCCCCGGACAGGGACCTCTCTGGAAACACCATATATTTT	EEEEEEEEEEEEEEEEEEEEEEEEEEEEEEEEEEEEEEEEEEEEEEEEEEE	TRBV9*00(377.1)	TRBD1*00(49)	TRBJ1-3*00(179.3)		327|339|363|0|12||60.0	8|21|36|12|25|SG12C|49.0	20|42|70|29|51||110.0												TGTGCCAGCAGCTCCCCGGACAGGGACCTCTCTGGAAACACCATATATTTT	36								CASSSPDRDLSGNTIYF		:::::::::0:-4:12:12:4:-3:25:29:0:51:::
233	7	0.00137931	TGTGCAGCAAGTAACCCAATGAGTGGAGGTAGCAACTATAAACTGACATTT	EEEEEEEEEEEEEEEEEEEEEEEEEEEEEEEEEEEEEEEEEEEEEEEEEEE	TRAV13-1*00(245.6)		TRAJ53*00(256.4)	TRAC*00(103.4)	324|337|357|0|13||65.0		25|55|86|21|51||150.0												TGTGCAGCAAGTAACCCAATGAGTGGAGGTAGCAACTATAAACTGACATTT	36								CAASNPMSGGSNYKLTF		:::::::::0:0:13:::::21:-5:51:::
234	7	0.00137931	TGCGCCAGCAGCCAAGATCTAGCGACCCGGGGGCAAACTGAAGCTTTCTTT	EEEEEEEEEEEEEEEEEEEEEEEEEEEEEEEEEEEEEEEEEEEEEEEEEEE	TRBV4-3*00(307.5)	TRBD1*00(30),TRBD2*00(30)	TRBJ1-1*00(155.8)	TRBC1*00(134.8)	327|347|364|0|20||100.0	9|15|36|25|31||30.0;13|19|48|25|31||30.0	25|40|68|36|51||75.0												TGCGCCAGCAGCCAAGATCTAGCGACCCGGGGGCAAACTGAAGCTTTCTTT	36								CASSQDLATRGQTEAFF		:::::::::0:3:20:25:3:-9:31:36:-5:51:::
235	7	0.00137931	TGTGCTGTCCCGACGCGATCAGGAGGAGGTGCTGACGGACTCACCTTT	EEEEEEEEEEEEEEEEEEEEEEEEEEEEEEEEEEEEEEEEEEEEEEEE	TRAV41*00(262.9)		TRAJ45*00(262.9)	TRAC*00(114.3)	324|333|356|0|9||45.0		25|55|86|18|48||150.0												TGTGCTGTCCCGACGCGATCAGGAGGAGGTGCTGACGGACTCACCTTT	36								CAVPTRSGGGADGLTF		:::::::::0:-3:9:::::18:-5:48:::
236	7	0.00137931	TGTGCCTGGATCGAGCCGGGACTTCGCTTCTACAATGAGCAGTTCTTC	EEEEEEEEEEEEEEEEEEEEEEEEEEEEEEEEEEEEEEEEEEEEEEEE	TRBV30*00(373.1)	TRBD2*00(40),TRBD1*00(35)	TRBJ2-1*00(156.9)	TRBC2*00(93.6),TRBC1*00(86.7)	321|331|355|0|10||50.0	14|22|48|15|23||40.0;10|17|36|15|22||35.0	19|42|70|25|48|SC22T|99.0	;											TGTGCCTGGATCGAGCCGGGACTTCGCTTCTACAATGAGCAGTTCTTC	36								CAWIEPGLRFYNEQFF		:::::::::0:-4:10:15:2:-10:23:25:1:48:::
237	7	0.00137931	TGTGCAGAGACTCCCCCTAGGAATTCAGGAAACACACCTCTTGTCTTT	EEEEEEEEEEEEEEEEEEEEEEEEEEEEEEEEEEEEEEEEEEEEEEEE	TRAV5*00(167.1)		TRAJ29*00(221.4)	TRAC*00(215.7)	327|337|360|0|10||50.0		20|49|80|19|48||145.0												TGTGCAGAGACTCCCCCTAGGAATTCAGGAAACACACCTCTTGTCTTT	36								CAETPPRNSGNTPLVF		:::::::::0:-3:10:::::19:0:48:::
238	7	0.00137931	TGCATCCTGAGAGACGGGAGTGGTACTAGCTATGGAAAGCTGACATTT	EEEEEEEEEEEEEEEEEEEEEEEEEEEEEEEEEEEEEEEEEEEEEEEE	TRAV26-2*00(274.1)		TRAJ52*00(212.9)	TRAC*00(187.9)	312|328|347|0|16||80.0		29|58|89|19|48||145.0												TGCATCCTGAGAGACGGGAGTGGTACTAGCTATGGAAAGCTGACATTT	36								CILRDGSGTSYGKLTF		:::::::::0:1:16:::::19:-9:48:::
239	7	0.00137931	TGTGTGGTGCACCCGGCCAACCAGGCAGGAACTGCTCTGATCTTT	EEEEEEEEEEEEEEEEEEEEEEEEEEEEEEEEEEEEEEEEEEEEE	TRAV12-1*00(295.7)		TRAJ15*00(221.3)	TRAC*00(148.6)	324|333|357|0|9||45.0		18|49|80|14|45||155.0												TGTGTGGTGCACCCGGCCAACCAGGCAGGAACTGCTCTGATCTTT	36								CVVHPANQAGTALIF		:::::::::0:-4:9:::::14:2:45:::
240	7	0.00137931	TGTGCCATCAGTTTTCGGACAGGGGCTGCCTATGGCTACACCTTC	EEEEEEEEEEEEEEEEEEEEEEEEEEEEEEEEEEEEEEEEEEEEE	TRBV10-3*00(223.6)	TRBD1*00(45)	TRBJ1-2*00(143.6)	TRBC1*00(214.9),TRBC2*00(208)	327|339|364|0|12||60.0	13|22|36|16|25||45.0	24|40|68|29|45||80.0	;											TGTGCCATCAGTTTTCGGACAGGGGCTGCCTATGGCTACACCTTC	36								CAISFRTGAAYGYTF		:::::::::0:-5:12:16:-1:-2:25:29:-4:45:::
241	7	0.00137931	TGTGCCAGCAGTTTCCCGACGGTCTCTGGAAACACCATATATTTT	EEEEEEEEEEEEEEEEEEEEEEEEEEEEEEEEEEEEEEEEEEEEE	TRBV6-6*00(282.6)	TRBD1*00(25),TRBD2*00(25)	TRBJ1-3*00(182.1)	TRBC1*00(203.9),TRBC2*00(199.3)	327|340|364|0|13||65.0	8|13|36|13|18||25.0;3|8|48|13|18||25.0	20|42|70|23|45||110.0	;											TGTGCCAGCAGTTTCCCGACGGTCTCTGGAAACACCATATATTTT	36								CASSFPTVSGNTIYF		:::::::::0:-4:13:13:4:-11:18:23:0:45:::
242	7	0.00137931	TGTGCCAGCAGTTTAGGTCAGGGCGATTGGCATGAGCAGTTCTTC	EEEEEEEEEEEEEEEEEEEEEEEEEEEEEEEEEEEEEEEEEEEEE	TRBV27*00(182.5)	TRBD1*00(25),TRBD2*00(25)	TRBJ2-1*00(175.8)	TRBC2*00(250.8),TRBC1*00(245.5)	327|342|364|0|15||75.0	16|21|36|18|23||25.0;28|33|48|19|24||25.0	28|42|70|31|45||70.0	;											TGTGCCAGCAGTTTAGGTCAGGGCGATTGGCATGAGCAGTTCTTC	36								CASSLGQGDWHEQFF		:::::::::0:-2:15:18:-4:-3:23:31:-8:45:::
243	7	0.00137931	TGTGCCAGCAGTCCGGGGGGGGCCCCGGGGCAGCCCCAGCATTTT	EEEEEEEEEEEEEEEEEEEEEEEEEEEEEEEEEEEEEEEEEEEEE	TRBV6-5*00(335.7)	TRBD1*00(39),TRBD2*00(34)	TRBJ1-5*00(136.4)	TRBC1*00(16.4),TRBC2*00(16.4)	327|339|364|0|12||60.0	18|29|36|15|26|SC23G|39.0;25|35|48|15|25|SA28G|34.0	27|42|70|30|45||75.0	;											TGTGCCAGCAGTCCGGGGGGGGCCCCGGGGCAGCCCCAGCATTTT	36								CASSPGGAPGQPQHF		:::::::::0:-5:12:15:-6:5:26:30:-7:45:::
244	7	0.00137931	TGTGCCAGCAGTGAAGCTAGTGGCTTCTCCTACGAGCAGTACTTC	EEEEEEEEEEEEEEEEEEEEEEEEEEEEEEEEEEEEEEEEEEEEE	TRBV6-1*00(229.9)		TRBJ2-7*00(207.1)	TRBC2*00(265),TRBC1*00(255.9)	327|344|364|0|17||85.0		20|39|67|26|45||95.0	;											TGTGCCAGCAGTGAAGCTAGTGGCTTCTCCTACGAGCAGTACTTC	36								CASSEASGFSYEQYF		:::::::::0:0:17:::::26:0:45:::
245	7	0.00137931	TGTGCCAGCAGCTTCGGGCGGAGCAGCCGAGAGACCCAGTACTTC	EEEEEEEEEEEEEEEEEEEEEEEEEEEEEEEEEEEEEEEEEEEEE	TRBV7-9*00(165.6)	TRBD1*00(25)	TRBJ2-5*00(149.9)	TRBC2*00(266.3),TRBC1*00(252.6)	330|344|367|0|14||70.0	20|25|36|15|20||25.0	24|40|68|29|45||80.0	;											TGTGCCAGCAGCTTCGGGCGGAGCAGCCGAGAGACCCAGTACTTC	36								CASSFGRSSRETQYF		:::::::::0:-3:14:15:-8:1:20:29:-4:45:::
246	7	0.00137931	TGTGCCAGCAGCTTGAGCGGGGGGGCAGAAGAGACCCAGTACTTC	EEEEEEEEEEEEEEEEEEEEEEEEEEEEEEEEEEEEEEEEEEEEE	TRBV11-2*00(132.1)	TRBD2*00(39)	TRBJ2-5*00(199.3)	TRBC2*00(186.3)	330|344|367|0|14||70.0	22|33|48|15|26|SA28G|39.0	23|40|68|28|45||85.0												TGTGCCAGCAGCTTGAGCGGGGGGGCAGAAGAGACCCAGTACTTC	36								CASSLSGGAEETQYF		:::::::::0:-3:14:15:-6:1:26:28:-3:45:::
247	7	0.00137931	TGTGCCAGCAGCTTAGAAACCTCAGGGAGTGGTGGCTACACCTTC	EEEEEEEEEEEEEEEEEEEEEEEEEEEEEEEEEEEEEEEEEEEEE	TRBV7-9*00(286.3)	TRBD1*00(25),TRBD2*00(25)	TRBJ1-2*00(172.9)	TRBC1*00(194),TRBC2*00(187.1)	330|346|367|0|16||80.0	16|21|36|22|27||25.0;25|30|48|24|29||25.0	27|40|68|32|45||65.0	;											TGTGCCAGCAGCTTAGAAACCTCAGGGAGTGGTGGCTACACCTTC	36								CASSLETSGSGGYTF		:::::::::0:-1:16:22:-4:-3:27:32:-7:45:::
248	7	0.00137931	TGTGCCAGCAGCCTTATGGTGGCGGACACCGGGGAGCTGTTTTTT	EEEEEEEEEEEEEEEEEEEEEEEEEEEEEEEEEEEEEEEEEEEEE	TRBV7-6*00(317)		TRBJ2-2*00(195.4)	TRBC2*00(107.1),TRBC1*00(98)	330|342|367|0|12||60.0		19|43|71|21|45|SA22G|104.0	;											TGTGCCAGCAGCCTTATGGTGGCGGACACCGGGGAGCTGTTTTTT	36								CASSLMVADTGELFF		:::::::::0:-5:12:::::21:1:45:::
249	7	0.00137931	TGCGCCAGCAGCAACATACCTGGGCTGGGAAACACCATATATTTT	EEEEEEEEEEEEEEEEEEEEEEEEEEEEEEEEEEEEEEEEEEEEE	TRBV5-1*00(350)		TRBJ1-3*00(165.7)	TRBC1*00(123.3)	327|339|363|0|12||60.0		24|42|70|27|45||90.0												TGCGCCAGCAGCAACATACCTGGGCTGGGAAACACCATATATTTT	36								CASSNIPGLGNTIYF		:::::::::0:-4:12:::::27:-4:45:::
250	7	0.00137931	TGCATCCTGAGAGTCAGGAGGAGGTGCTGACGGACTCACCTTT	EEEEEEEEEEEEEEEEEEEEEEEEEEEEEEEEEEEEEEEEEEE	TRAV26-2*00(273.3)		TRAJ45*00(228.6)	TRAC*00(51.4)	312|325|347|0|13||65.0		25|55|86|13|43||150.0												TGCATCCTGAGAGTCAGGAGGAGGTGCTGACGGACTCACCTTT	36								CILRVRR_GADGLTF		:::::::::0:-2:13:::::13:-5:43:::
251	7	0.00137931	TGTGCTTATAGGAGTAACCAGGCAGGAACTGCTCTGATCTTT	EEEEEEEEEEEEEEEEEEEEEEEEEEEEEEEEEEEEEEEEEE	TRAV38-2DV8*00(222.3)		TRAJ15*00(192.5)	TRAC*00(216.2)	333|347|369|0|14||70.0		22|49|80|15|42||135.0												TGTGCTTATAGGAGTAACCAGGCAGGAACTGCTCTGATCTTT	36								CAYRSNQAGTALIF		:::::::::0:-2:14:::::15:-2:42:::
252	7	0.00137931	TGTGCTGTGAGTGCCAACACCAATGCAGGCAAATCAACCTTT	EEEEEEEEEEEEEEEEEEEEEEEEEEEEEEEEEEEEEEEEEE	TRAV8-4*00(260.4),TRAV8-2*00(239.9)		TRAJ27*00(187.9)	TRAC*00(214.9)	327|340|361|0|13||65.0;327|340|361|0|13|ST331C|49.0		21|48|79|15|42||135.0												TGTGCTGTGAGTGCCAACACCAATGCAGGCAAATCAACCTTT	36								CAVSANTNAGKSTF		:::::::::0:-1:13:::::15:-1:42:::
253	7	0.00137931	TGTGCTACGGACGGAATTCAGGGAGCCCAGAAGCTGGTATTT	EEEEEEEEEEEEEEEEEEEEEEEEEEEEEEEEEEEEEEEEEE	TRAV17*00(242.1)		TRAJ54*00(257.1)	TRAC*00(138.6)	324|337|357|0|13||65.0		21|49|80|14|42||140.0												TGTGCTACGGACGGAATTCAGGGAGCCCAGAAGCTGGTATTT	36								CATDGIQGAQKLVF		:::::::::0:0:13:::::14:-1:42:::
254	7	0.00137931	TGTGCCAGTAGTTGGACTAGCGGCACAAGAGAGCAGTACTTC	EEEEEEEEEEEEEEEEEEEEEEEEEEEEEEEEEEEEEEEEEE	TRBV19*00(185)	TRBD2*00(50)	TRBJ2-7*00(165.8)	TRBC2*00(299.7),TRBC1*00(289)	327|339|364|0|12||60.0	17|27|48|13|23||50.0	27|39|67|30|42||60.0	;											TGTGCCAGTAGTTGGACTAGCGGCACAAGAGAGCAGTACTTC	36								CASSWTSGTREQYF		:::::::::0:-5:12:13:-1:-5:23:30:-7:42:::
255	7	0.00137931	TGTGCCAGCTCACAACAAACAGGATACAATGAGCAGTTCTTC	EEEEEEEEEEEEEEEEEEEEEEEEEEEEEEEEEEEEEEEEEE	TRBV18*00(274.3)	TRBD1*00(25)	TRBJ2-1*00(207.1)	TRBC2*00(143.4),TRBC1*00(136.6)	330|343|367|0|13||65.0	15|20|36|18|23||25.0	24|42|70|24|42||90.0	;											TGTGCCAGCTCACAACAAACAGGATACAATGAGCAGTTCTTC	36								CASSQQTGYNEQFF		:::::::::0:-4:13:18:-3:-4:23:24:-4:42:::
256	7	0.00137931	TGTGCCAGCAGTTTAAAAGGCCCGCGCTATGGCTACACCTTC	EEEEEEEEEEEEEEEEEEEEEEEEEEEEEEEEEEEEEEEEEE	TRBV12-3*00(284.3),TRBV12-4*00(284.3)	TRBD2*00(25)	TRBJ1-2*00(170.7)	TRBC1*00(174.1),TRBC2*00(156.3)	330|345|367|0|15||75.0;330|345|367|0|15||75.0	4|9|48|20|25||25.0	24|40|68|26|42||80.0	;											TGTGCCAGCAGTTTAAAAGGCCCGCGCTATGGCTACACCTTC	36								CASSLKGPRYGYTF		:::::::::0:-2:15:20:12:-23:25:26:-4:42:::
257	7	0.00137931	TGTGCCAGCAGCCCCCGGACGGGGATAACTGAAGCTTTCTTT	EEEEEEEEEEEEEEEEEEEEEEEEEEEEEEEEEEEEEEEEEE	TRBV7-3*00(167.9)	TRBD1*00(28),TRBD2*00(25)	TRBJ1-1*00(176.9)	TRBC1*00(289.3),TRBC2*00(271)	330|342|367|0|12||60.0	9|21|36|12|24|SG12CSA17G|28.0;13|18|48|13|18||25.0	25|40|68|27|42||75.0	;											TGTGCCAGCAGCCCCCGGACGGGGATAACTGAAGCTTTCTTT	36								CASSPRTGITEAFF		:::::::::0:-5:12:12:3:-3:24:27:-5:42:::
258	7	0.00137931	TGTGCCAGCAGCGTACGGACAGCGGACTCACCCCTCCACTTT	EEEEEEEEEEEEEEEEEEEEEEEEEEEEEEEEEEEEEEEEEE	TRBV9*00(323.3)	TRBD1*00(30)	TRBJ1-6*00(183.3)	TRBC1*00(50),TRBC2*00(44.7)	327|342|363|0|15||75.0	13|19|36|16|22||30.0	30|45|73|27|42||75.0	;											TGTGCCAGCAGCGTACGGACAGCGGACTCACCCCTCCACTTT	36								CASSVRTADSPLHF		:::::::::0:-1:15:16:-1:-5:22:27:-10:42:::
259	7	0.00137931	TGTGCCAGCAGACCAGGGCGGGGGACGGAGACCCAGTACTTC	EEEEEEEEEEEEEEEEEEEEEEEEEEEEEEEEEEEEEEEEEE	TRBV7-9*00(371.6)	TRBD1*00(25),TRBD2*00(25)	TRBJ2-5*00(139.8)	TRBC2*00(152),TRBC1*00(145.6)	330|341|367|0|11||55.0	12|17|36|21|26||25.0;16|21|48|21|26||25.0	25|40|68|27|42||75.0	;											TGTGCCAGCAGACCAGGGCGGGGGACGGAGACCCAGTACTTC	36								CASRPGRGTETQYF		:::::::::0:-6:11:21:0:-7:26:27:-5:42:::
260	7	0.00137931	TGTGCAGCAAGCTGTGGGAGCGGATCTGAAAAGCTGGTCTTT	EEEEEEEEEEEEEEEEEEEEEEEEEEEEEEEEEEEEEEEEEE	TRAV29DV5*00(118.6)		TRAJ57*00(231.4)	TRAC*00(266.3)	345|357|378|0|12||60.0		29|52|83|19|42||115.0												TGTGCAGCAAGCTGTGGGAGCGGATCTGAAAAGCTGGTCTTT	36								CAASCGSGSEKLVF		:::::::::0:-1:12:::::19:-9:42:::
261	7	0.00137931	TGTGCAGCAAGCGACGGAACCAGTGGCTCTAGGTTGACCTTT	EEEEEEEEEEEEEEEEEEEEEEEEEEEEEEEEEEEEEEEEEE	TRAV29DV5*00(314.6)		TRAJ58*00(232.9)	TRAC*00(133.4)	345|358|378|0|13||65.0		27|52|83|17|42||125.0												TGTGCAGCAAGCGACGGAACCAGTGGCTCTAGGTTGACCTTT	36								CAASDGTSGSRLTF		:::::::::0:0:13:::::17:-7:42:::
262	7	0.00137931	TGCAGTGCTAGACCACCGGGGGGTACCTACGAGCAGTACTTC	EEEEEEEEEEEEEEEEEEEEEEEEEEEEEEEEEEEEEEEEEE	TRBV20-1*00(185.7)	TRBD1*00(25),TRBD2*00(25)	TRBJ2-7*00(173.6)	TRBC2*00(253.1)	321|333|355|0|12||60.0	10|15|36|15|20||25.0;14|19|48|15|20||25.0	22|39|67|25|42||85.0												TGCAGTGCTAGACCACCGGGGGGTACCTACGAGCAGTACTTC	36								CSARPPGGTYEQYF		:::::::::0:-2:12:15:2:-9:20:25:-2:42:::
263	7	0.00137931	TGCATCCTGAAGTGGGGGACAACTTCAACAAATTTTACTTT	EEEEEEEEEEEEEEEEEEEEEEEEEEEEEEEEEEEEEEEEE	TRAV26-2*00(254.1)		TRAJ21*00(235.7)	TRAC*00(146.4)	312|322|347|0|10||50.0		21|44|75|18|41||115.0												TGCATCCTGAAGTGGGGGACAACTTCAACAAATTTTACTTT	36								CILKWGT_FNKFYF		:::::::::0:-5:10:::::18:-1:41:::
264	7	0.00137931	TGTGCTTATAGGAGCGCGAACACCGACAAGCTCATCTTT	EEEENNNNNNNNNNNNNNNNNNNNNNNNNNNNNNNNNNE	TRAV38-2DV8*00(507.2)		TRAJ34*00(228.3)	TRAC*00(15)	333|351|369|0|18||90.0		26|47|78|18|39||105.0												TGTGCTTATAGGAGCGCGAACACCGACAAGCTCATCTTT	36								CAYRSANTDKLIF		:::::::::0:2:18:::::18:-6:39:::
265	7	0.00137931	TGTGCTCTGAGACCGACCAATGCAGGCAAATCAACCTTT	EEEEEEEEEEEEEEEEEEEEEEEEEEEEEEEEEEEEEEE	TRAV9-2*00(252)		TRAJ27*00(257.1)	TRAC*00(78.6)	324|335|358|0|11||55.0		24|48|79|15|39||120.0												TGTGCTCTGAGACCGACCAATGCAGGCAAATCAACCTTT	36								CALRPTNAGKSTF		:::::::::0:-3:11:::::15:-4:39:::
266	7	0.00137931	TGTGCTGTTTCTGGAGGAAGCCAAGGAAATCTCATCTTT	EEEEEEEEEEEEEEEEEEEEEEEEEEEEEEEEEEEEEEE	TRAV21*00(319.3)		TRAJ42*00(259.3)	TRAC*00(67.9)	324|332|356|0|8||40.0		27|55|86|11|39||140.0												TGTGCTGTTTCTGGAGGAAGCCAAGGAAATCTCATCTTT	36								CAVSGGSQGNLIF		:::::::::0:-4:8:::::11:-7:39:::
267	7	0.00137931	TGTGCCGTAAGAAAGAACACCGGTAACCAGTTCTATTTT	EEEEEEEEEEEEEEEEEEEEEEEEEEEEEEEEEEEEEEE	TRAV39*00(237.9)		TRAJ49*00(212.1)	TRAC*00(217.1)	318|326|351|0|8||40.0		20|45|76|14|39||125.0												TGTGCCGTAAGAAAGAACACCGGTAACCAGTTCTATTTT	36								CAVRKNTGNQFYF		:::::::::0:-5:8:::::14:0:39:::
268	7	0.00137931	TGTGCCAGTAGTGGTACAGGGGCTTACGAGCAGTACTTC	EEEEEEEEEEEEEEEEEEEEEEEEEEEEEEEEEEEEEEE	TRBV19*00(208.4)	TRBD1*00(35)	TRBJ2-7*00(192.1)	TRBC2*00(215),TRBC1*00(210.4)	327|339|364|0|12||60.0	15|22|36|15|22||35.0	24|39|67|24|39||75.0	;											TGTGCCAGTAGTGGTACAGGGGCTTACGAGCAGTACTTC	36								CASSGTGAYEQYF		:::::::::0:-5:12:15:-3:-2:22:24:-4:39:::
269	7	0.00137931	TGTGCCAGTAGCAAGGGACAGTTGACTGAAGCTTTCTTT	EEEEEEEEEEEEEEEEEEEEEEEEEEEEEEEEEEEEEEE	TRBV19*00(354.1)	TRBD1*00(35)	TRBJ1-1*00(195.7)	TRBC1*00(119.3)	327|338|364|0|11||55.0	12|19|36|14|21||35.0	25|40|68|24|39||75.0												TGTGCCAGTAGCAAGGGACAGTTGACTGAAGCTTTCTTT	36								CASSKGQLTEAFF		:::::::::0:-6:11:14:0:-5:21:24:-5:39:::
270	7	0.00137931	TGTGCCAGCAGTGACGTCCCTAGCGGTGAGCAGTTCTTC	EEEEEEEEEEEEEEEEEEEEEEEEEEEEEEEEEEEEEEE	TRBV6-4*00(307.9)	TRBD2*00(35)	TRBJ2-1*00(155.7)	TRBC2*00(159.1),TRBC1*00(147.7)	327|342|364|0|15||75.0	20|27|48|19|26||35.0	29|42|70|26|39||65.0	;											TGTGCCAGCAGTGACGTCCCTAGCGGTGAGCAGTTCTTC	36								CASSDVPSGEQFF		:::::::::0:-2:15:19:-4:-5:26:26:-9:39:::
271	7	0.00137931	TGTGCCAGCAGCCCGAGGGGCGACGACGAGCAGTACTTC	EEEEEEEEEEEEEEEEEEEEEEEEEEEEEEEEEEEEEEE	TRBV7-2*00(449.7)	TRBD1*00(30)	TRBJ2-7*00(180.8)		330|342|367|0|12||60.0	19|25|36|16|22||30.0	25|39|67|25|39||70.0												TGTGCCAGCAGCCCGAGGGGCGACGACGAGCAGTACTTC	36								CASSPRGDDEQYF		:::::::::0:-5:12:16:-7:1:22:25:-5:39:::
272	7	0.00137931	TGTGCCAGCAGCGTACGATGGCGGGATACGCAGTATTTT	EEEEEEEEEEEEEEEEEEEEEEEEEEEEEEEEEEEEEEE	TRBV9*00(215)		TRBJ2-3*00(162.1)	TRBC2*00(315.4),TRBC1*00(290.3)	327|342|363|0|15||75.0		26|41|69|24|39||75.0	;											TGTGCCAGCAGCGTACGATGGCGGGATACGCAGTATTTT	36								CASSVRWRDTQYF		:::::::::0:-1:15:::::24:-6:39:::
273	7	0.00137931	TGCGCCAGCAGCTCCGGGTCCACAGATACGCAGTATTTT	EEEEEEEEEEEEEEEEEEEEEEEEEEEEEEEEEEEEEEE	TRBV5-1*00(314.2)	TRBD1*00(25),TRBD2*00(25)	TRBJ2-3*00(180.8)	TRBC2*00(125.8),TRBC1*00(120.5)	327|340|363|0|13||65.0	10|15|36|13|18||25.0;14|19|48|13|18||25.0	22|41|69|20|39||95.0	;											TGCGCCAGCAGCTCCGGGTCCACAGATACGCAGTATTTT	36								CASSSGSTDTQYF		:::::::::0:-3:13:13:2:-9:18:20:-2:39:::
274	7	0.00137931	TGCGCCAGCAGGAGGGAGGGTTCGGGTGAAGCTTTCTTT	EEEEEEEEEEEEEEEEEEEEEEEEEEEEEEEEEEEEEEE	TRBV5-1*00(279.2)	TRBD2*00(35)	TRBJ1-1*00(145)	TRBC1*00(132.2),TRBC2*00(118.8)	327|338|363|0|11||55.0	25|32|48|13|20||35.0	27|40|68|26|39||65.0	;											TGCGCCAGCAGGAGGGAGGGTTCGGGTGAAGCTTTCTTT	36								CASRREGSGEAFF		:::::::::0:-5:11:13:-9:0:20:26:-7:39:::
275	7	0.00137931	TGCAGTGCTCGCAACGCTTACACAGATACGCAGTATTTT	EEEEEEEEEEEEEEEEEEEEEEEEEEEEEEEEEEEEEEE	TRBV20-1*00(290)		TRBJ2-3*00(159.1)	TRBC2*00(203),TRBC1*00(198.4)	321|330|355|0|9||45.0		22|41|69|20|39||95.0	;											TGCAGTGCTCGCAACGCTTACACAGATACGCAGTATTTT	36								CSARNAYTDTQYF		:::::::::0:-5:9:::::20:-2:39:::
276	7	0.00137931	TGTGCCAGTAGTCGGGGGATCGCTGAAGCTTTCTTT	EEEEEEEEEEEEEEEEEEEEEEEEEEEEEEEEEEEE	TRBV19*00(313.1)	TRBD1*00(25)	TRBJ1-1*00(163.6)	TRBC1*00(99),TRBC2*00(89.9)	327|339|364|0|12||60.0	18|23|36|13|18||25.0	26|40|68|22|36||70.0	;											TGTGCCAGTAGTCGGGGGATCGCTGAAGCTTTCTTT	36								CASSRGIAEAFF		:::::::::0:-5:12:13:-6:-1:18:22:-6:36:::
277	7	0.00137931	TGTGCCAGCACCATAAAGGTTCAACCCCTCCACTTT	EEEEEEEEEEEEEEEEEEEEEEEEEEEEEEEEEEEE	TRBV6-6*00(399.3)		TRBJ1-6*00(177.1)	TRBC1*00(70.6)	327|337|364|0|10||50.0		32|45|73|23|36||65.0												TGTGCCAGCACCATAAAGGTTCAACCCCTCCACTTT	36								CASTIKVQPLHF		:::::::::0:-7:10:::::23:-12:36:::
278	7	0.00137931	TGCAGTGCTAGAAGGGTACAAGAGACCCAGTACTTC	EEEEEEEEEEEEEEEEEEEEEEEEEEEEEEEEEEEE	TRBV20-1*00(303.6)		TRBJ2-5*00(189.9)	TRBC2*00(209.6),TRBC1*00(207.3)	321|333|355|0|12||60.0		22|40|68|18|36||90.0	;											TGCAGTGCTAGAAGGGTACAAGAGACCCAGTACTTC	36								CSARRVQETQYF		:::::::::0:-2:12:::::18:-2:36:::
279	7	0.00137931	TGCAGTGCCGGGGTGTTGGAGACCCAGTACTTC	EEEEEEEEEEEEEEEEEEEEEEEEEEEEEEEEE	TRBV20-1*00(230.7)		TRBJ2-5*00(190.7)	TRBC2*00(120.7),TRBC1*00(106.3)	321|329|355|0|8||40.0		25|40|68|18|33||75.0	;											TGCAGTGCCGGGGTGTTGGAGACCCAGTACTTC	36								CSAGVLETQYF		:::::::::0:-6:8:::::18:-5:33:::
280	7	0.00137931	TGTGCTGGTAACACCGACAAGCTCATCTTT	EEEEEEEEEEEEEEEEEEEEEEEEEEEEEE	TRAV21*00(234.3)		TRAJ34*00(202.1)	TRAC*00(261.4)	324|331|356|0|7||35.0		25|47|78|8|30||110.0												TGTGCTGGTAACACCGACAAGCTCATCTTT	36								CAGNTDKLIF		:::::::::0:-5:7:::::8:-5:30:::
281	7	0.00137931	CGTCGGAGAGCAGGCAACATGCTCACCTTT	EEEEEEEEEEEEEEEEEEEEEEEEEEEEEE	TRAV6*00(303.6)		TRAJ39*00(179.3)	TRAC*00(117)	327|327|360|0|0||0.0		31|52|83|9|30||105.0												CGTCGGAGAGCAGGCAACATGCTCACCTTT	36								RRRAGNMLTF		:::::::::0:-13:0:::::9:-11:30:::
282	7	0.00137931	TGTGCAGCAAGCCCTAAGCTCATCTTT	EEEEEEEEEEEEEEEEEEEEEEEEEEE	TRAV23DV6*00(394.1)		TRAJ34*00(184.9)	TRAC*00(85)	351|363|384|0|12||60.0		35|47|78|15|27||60.0												TGTGCAGCAAGCCCTAAGCTCATCTTT	36								CAASPKLIF		:::::::::0:-1:12:::::15:-15:27:::
283	6	0.00118227	TGTGCCAGCACCAACAATGACCGAGGGGGGGGCCTTTTTAACTCCTACAATGAGCAGTTCTTC	EEEEEEEEEEEEEEEEEEEEEEEEEEEEEEEEEEEEEEEEEEEEEEEEEEEEEEEEEEEEEEE	TRBV3-1*00(148.3)	TRBD1*00(30),TRBD2*00(29)	TRBJ2-1*00(150)	TRBC2*00(181.3),TRBC1*00(176)	327|337|364|0|10||50.0	17|23|36|23|29||30.0;25|34|48|25|34|SA28G|29.0	20|42|70|41|63||110.0	;											TGTGCCAGCACCAACAATGACCGAGGGGGGGGCCTTTTTAACTCCTACAATGAGCAGTTCTTC	36								CASTNNDRGGGLFNSYNEQFF		:::::::::0:-7:10:23:-5:-1:29:41:0:63:::
284	6	0.00118227	TGTATCTCTGTGCCAGAAGCTTAGCTCTGGACGGGAGCTCCTACAATGAGCAGTTCTTC	EEEEEEEEEEEENNNNNNNNNNNNNNNNNNNNNNNNNNNNNNNNNNNNNNNNNNNEEEE	TRBV7-5*00(263.7)		TRBJ2-1*00(219.2)	TRBC2*00(185),TRBC1*00(171.7)	321|347|365|0|26||130.0		16|42|70|33|59||130.0	;											TGTATCTCTGTGCCAGAAGCTTAGCTCTGGACGGGAGCTCCTACAATGAGCAGTTCTTC	36								CISVPEA*LW_GSSYNEQFF		:::::::::0:2:26:::::33:4:59:::
285	6	0.00118227	TGTGCCAGCAGTTTCTCGGACTTCGGTAAGGGGTTCAATTCACCCCTCCACTTT	EEEEEEEEEEEEEEEEEEEEEEEEEEEEEEEEEEEEEEEEEEEEEEEEEEEEEE	TRBV27*00(205)	TRBD1*00(25)	TRBJ1-6*00(139)	TRBC1*00(294.6),TRBC2*00(291.4)	327|345|364|0|18|SA341C|74.0	17|22|36|28|33||25.0	27|45|73|36|54||90.0	;											TGTGCCAGCAGTTTCTCGGACTTCGGTAAGGGGTTCAATTCACCCCTCCACTTT	36								CASSFSDFGKGFNSPLHF		:::::::::0:1:18:28:-5:-2:33:36:-7:54:::
286	6	0.00118227	TGTGCCAGCAGTGAGTTCGCGGGCCTCACCACTGGGGCCAACGTCCTGACTTTC	EEEEEEEEEEEEEEEEEEEEEEEEEEEEEEEEEEEEEEEEEEEEEEEEEEEEEE	TRBV6-1*00(252.5)	TRBD2*00(25)	TRBJ2-6*00(164.2)	TRBC2*00(136.7),TRBC1*00(134)	327|341|364|0|14||70.0	23|28|48|18|23||25.0	22|45|73|31|54||115.0	;											TGTGCCAGCAGTGAGTTCGCGGGCCTCACCACTGGGGCCAACGTCCTGACTTTC	36								CASSEFAGLTTGANVLTF		:::::::::0:-3:14:18:-7:-4:23:31:-2:54:::
287	6	0.00118227	TGTGCAGCTTCAGAAGGGGCAGTAGGAGGAGGTGCTGACGGACTCACCTTT	EEEEEEEEEEEEEEEEEEEEEEEEEEEEEEEEEEEEEEEEEEEEEEEEEEE	TRAV29DV5*00(185)	TRDD2*00(25)	TRAJ45*00(204.2)	TRAC*00(247.3)	345|353|378|0|8||40.0	4|9|27|12|17||25.0	27|55|86|23|51||140.0												TGTGCAGCTTCAGAAGGGGCAGTAGGAGGAGGTGCTGACGGACTCACCTTT	36								CAASEGAVGGGADGLTF		:::::::::0:-5:8:12:5:-9:17:23:-7:51:::
288	6	0.00118227	TGTGCCAGCAGTTACCCTCGCGGGGGGGGAATTCAGCCCCAGCATTTT	EEEENNNNNNNNNNNNNNNNNNNNNNNNNNNNNNNNNNNNNNNNNNNE	TRBV6-2*00(350),TRBV6-3*00(347.3)	TRBD2*00(29),TRBD1*00(25)	TRBJ1-5*00(180.8)	TRBC1*00(119.8),TRBC2*00(114.5)	327|342|364|0|15||75.0;327|342|364|0|15||75.0	23|32|48|19|28|SA28G|29.0;18|23|36|21|26||25.0	26|42|70|32|48||80.0	;											TGTGCCAGCAGTTACCCTCGCGGGGGGGGAATTCAGCCCCAGCATTTT	36								CASSYPRGGGIQPQHF		:::::::::0:-2:15:19:-7:0:28:32:-6:48:::
289	6	0.00118227	TGTGCCAGCAGCTTAAGGCTCACGGTCCCCTACAATGAGCAGTTCTTC	EENNNNNNNNNNNNNNNNNNNNNNNNNNNNNNNNNNNNNEEEEEEEEE	TRBV7-7*00(415)		TRBJ2-1*00(173.3)	TRBC2*00(109),TRBC1*00(103.7)	330|345|367|0|15||75.0		22|42|70|28|48||100.0	;											TGTGCCAGCAGCTTAAGGCTCACGGTCCCCTACAATGAGCAGTTCTTC	36								CASSLRLTVPYNEQFF		:::::::::0:-2:15:::::28:-2:48:::
290	6	0.00118227	TGTGCCAGCAGCCAAGATCCCCCCACAGAGACGGCGGCGCAGTATTTT	EEEEEEEEEEEEEEEEEEEEEEEEEEEEEEEEEEEEEEEEEEEEEEEE	TRBV3-1*00(291.7)	TRBD1*00(25)	TRBJ2-3*00(135.8)	TRBC2*00(116.7)	327|346|364|0|19||95.0	1|6|36|19|24||25.0	30|41|69|37|48||55.0												TGTGCCAGCAGCCAAGATCCCCCCACAGAGACGGCGGCGCAGTATTTT	36								CASSQDPPTETAAQYF		:::::::::0:2:19:19:11:-18:24:37:-10:48:::
291	6	0.00118227	TGTGCCAGCAGCGCTGGCGGGGGCGCATCCTACAATGAGCAGTTCTTC	EEEEEEEEEEEEEEEEEEEEEEEEEEEEEEEEEEEEEEEEEEEEEEEE	TRBV5-4*00(251.5)	TRBD1*00(40)	TRBJ2-1*00(141.7)	TRBC2*00(185.8)	327|339|363|0|12||60.0	18|26|36|18|26||40.0	21|42|70|27|48||105.0												TGTGCCAGCAGCGCTGGCGGGGGCGCATCCTACAATGAGCAGTTCTTC	36								CASSAGGGASYNEQFF		:::::::::0:-4:12:18:-6:2:26:27:-1:48:::
292	6	0.00118227	TGTGCCAGCAGCGCCCTAGGAACCAGTTTAAACTATGGCTACACCTTC	EEEEEEEEEEEEEEEEEEEEEEEEEEEEEEEEEEEEEEEEEEEEEEEE	TRBV7-9*00(257.5)	TRBD2*00(25)	TRBJ1-2*00(158.3)	TRBC1*00(203.2)	330|342|367|0|12||60.0	31|36|48|12|17||25.0	22|40|68|30|48||90.0												TGTGCCAGCAGCGCCCTAGGAACCAGTTTAAACTATGGCTACACCTTC	36								CASSALGTSLNYGYTF		:::::::::0:-5:12:12:-15:4:17:30:-2:48:::
293	6	0.00118227	TGCGCCAGCAGCCAAGATCAGTACAGTAGCACAGATACGCAGTATTTT	EENNNNNNNNNNNNNNNNNNNNNNNNNNNNNNNNNNNNNNNNNEEEEE	TRBV4-1*00(251.7)		TRBJ2-3*00(223.3)	TRBC2*00(260.8),TRBC1*00(234)	327|346|364|0|19||95.0		19|41|69|26|48||110.0	;											TGCGCCAGCAGCCAAGATCAGTACAGTAGCACAGATACGCAGTATTTT	36								CASSQDQYSSTDTQYF		:::::::::0:2:19:::::26:1:48:::
294	6	0.00118227	TGTGTGGTGAGCGGGGGCAGAGGAAGCCAAGGAAATCTCATCTTT	EEEEEEEEEEEEEEEEEEEEEEEEEEEEEEEEEEEEEEEEEEEEE	TRAV10*00(346)		TRAJ42*00(223)	TRAC*00(136.8)	330|343|363|0|13||65.0		29|55|86|19|45||130.0												TGTGTGGTGAGCGGGGGCAGAGGAAGCCAAGGAAATCTCATCTTT	36								CVVSGGRGSQGNLIF		:::::::::0:0:13:::::19:-9:45:::
295	6	0.00118227	TGTGCTTATCGAGACCCTCAGGGCGGATCTGAAAAGCTGGTCTTT	EEEEEEEEEEEEEEEEEEEEEEEEEEEEEEEEEEEEEEEEEEEEE	TRAV38-2DV8*00(317.5)		TRAJ57*00(226.8)	TRAC*00(151.5)	333|342|369|0|9||45.0		23|52|83|16|45||145.0												TGTGCTTATCGAGACCCTCAGGGCGGATCTGAAAAGCTGGTCTTT	36								CAYRDPQGGSEKLVF		:::::::::0:-7:9:::::16:-3:45:::
296	6	0.00118227	TGTGCTGTGAGTCCGTCCTATAACACCGGTAACCAGTTCTATTTT	EEEEEEEEEEEEEEEEEEEEEEEEEEEEEEEEEEEEEEEEEEEEE	TRAV8-4*00(220.6)		TRAJ49*00(200)	TRAC*00(174)	327|339|361|0|12||60.0		21|45|76|21|45||120.0												TGTGCTGTGAGTCCGTCCTATAACACCGGTAACCAGTTCTATTTT	36								CAVSPSYNTGNQFYF		:::::::::0:-2:12:::::21:-1:45:::
297	6	0.00118227	TGTGCCAGCAGTTTTGGAGCGGGGGTCAGCAATGAGCAGTTCTTC	EEEEEEEEEEEEEEEEEEEEEEEEEEEEEEEEEEEEEEEEEEEEE	TRBV12-4*00(285.5),TRBV12-3*00(282.8)	TRBD2*00(30)	TRBJ2-1*00(208.3)	TRBC2*00(124),TRBC1*00(118.7)	330|344|367|0|14||70.0;330|344|367|0|14||70.0	22|28|48|17|23||30.0	26|42|70|29|45||80.0	;											TGTGCCAGCAGTTTTGGAGCGGGGGTCAGCAATGAGCAGTTCTTC	36								CASSFGAGVSNEQFF		:::::::::0:-3:14:17:-6:-4:23:29:-6:45:::
298	6	0.00118227	TGTGCCAGCAGCCCTAATCTGGTCGTACAAGAGACCCAGTACTTC	EEEEEEEEEEEEEEEEEEEEEEEEEEEEEEEEEEEEEEEEEEEEE	TRBV7-2*00(321.7)		TRBJ2-5*00(121.7)	TRBC2*00(125.8),TRBC1*00(115.2)	330|342|367|0|12||60.0		22|40|68|27|45||90.0	;											TGTGCCAGCAGCCCTAATCTGGTCGTACAAGAGACCCAGTACTTC	36								CASSPNLVVQETQYF		:::::::::0:-5:12:::::27:-2:45:::
299	6	0.00118227	TGTGCAGAGAATATAGGGGGTACTAGCTATGGAAAGCTGACATTT	EEEEEEEEEEEEEEEEEEEEEEEEEEEEEEEEEEEEEEEEEEEEE	TRAV13-2*00(295)		TRAJ52*00(215)	TRAC*00(123.2)	327|342|360|0|15||75.0		31|58|89|18|45||135.0												TGTGCAGAGAATATAGGGGGTACTAGCTATGGAAAGCTGACATTT	36								CAENIGGTSYGKLTF		:::::::::0:2:15:::::18:-11:45:::
300	6	0.00118227	TGTGCAATGAGAGAGCCGAGCAGCAGTGCTTCCAAGATAATCTTT	EEEEEEEEEEEEEEEEEEEEEEEEEEEEEEEEEEEEEEEEEEEEE	TRAV14DV4*00(353.3)		TRAJ3*00(195)	TRAC*00(41.7)	333|348|370|0|15||75.0		26|51|82|20|45||125.0												TGTGCAATGAGAGAGCCGAGCAGCAGTGCTTCCAAGATAATCTTT	36								CAMREPSSSASKIIF		:::::::::0:-2:15:::::20:-6:45:::
301	6	0.00118227	TGCATCGTCAGAGACTCTGGGGCTGGGAGTTACCAACTCACTTTC	EEEEEEEEEEEEEEEEEEEEEEEEEEEEEEEEEEEEEEEEEEEEE	TRAV26-1*00(194.2)		TRAJ28*00(295.8)	TRAC*00(176.7)	312|325|348|0|13||65.0		23|55|86|13|45||160.0												TGCATCGTCAGAGACTCTGGGGCTGGGAGTTACCAACTCACTTTC	36								CIVRDSGAGSYQLTF		:::::::::0:-3:13:::::13:-3:45:::
302	6	0.00118227	TGCAGTGCATATGTATCGGGACAGGCCTCAGTGACCCAGTACTTC	EEEEEEEEEEEEEEEEEEEEEEEEEEEEEEEEEEEEEEEEEEEEE	TRBV20-1*00(337.2)	TRBD1*00(45)	TRBJ2-5*00(95)	TRBC2*00(124),TRBC1*00(118.7)	321|329|355|0|8||40.0	11|20|36|16|25||45.0	27|40|68|32|45||65.0	;											TGCAGTGCATATGTATCGGGACAGGCCTCAGTGACCCAGTACTTC	36								CSAYVSGQASVTQYF		:::::::::0:-6:8:16:1:-4:25:32:-7:45:::
303	6	0.00118227	TGTGCTCTGAGTTCCAACCAGGCAGGAACTGCTCTGATCTTT	EEEEEEEEEEEEEEEEEEEEEEEEEEEEEEEEEEEEEEEEEE	TRAV9-2*00(298.7)		TRAJ15*00(215.8)	TRAC*00(96.7)	324|336|358|0|12||60.0		20|49|80|13|42||145.0												TGTGCTCTGAGTTCCAACCAGGCAGGAACTGCTCTGATCTTT	36								CALSSNQAGTALIF		:::::::::0:-2:12:::::13:0:42:::
304	6	0.00118227	TGTGCTGTGACCTCTTGGACCAATGCAGGCAAATCAACCTTT	EEEEEEEEEEEEEEEEEEEEEEEEEEEEEEEEEEEEEEEEEE	TRAV8-6*00(214.2)		TRAJ27*00(209)	TRAC*00(121.5)	327|337|361|0|10||50.0		24|48|79|18|42||120.0												TGTGCTGTGACCTCTTGGACCAATGCAGGCAAATCAACCTTT	36								CAVTSWTNAGKSTF		:::::::::0:-4:10:::::18:-4:42:::
305	6	0.00118227	TGTGCTGTGACCGTTTATAACCAGGGAGGAAAGCTTATCTTC	EEEEEEEEEEEEEEEEEEEEEEEEEEEEEEEEEEEEEEEEEE	TRAV21*00(278.3)		TRAJ23*00(221.7)	TRAC*00(125)	324|334|356|0|10||50.0		23|52|83|13|42||145.0												TGTGCTGTGACCGTTTATAACCAGGGAGGAAAGCTTATCTTC	36								CAVTVYNQGGKLIF		:::::::::0:-2:10:::::13:-3:42:::
306	6	0.00118227	TGTGCTGTGAGTGATCGAGCCAGTGGCTCTAGGTTGACCTTT	EEEEEEEEEEEEEEEEEEEEEEEEEEEEEEEEEEEEEEEEEE	TRAV8-6*00(387.5)		TRAJ58*00(185)	TRAC*00(63.3)	327|343|361|0|16||80.0		29|52|83|19|42||115.0												TGTGCTGTGAGTGATCGAGCCAGTGGCTCTAGGTTGACCTTT	36								CAVSDRASGSRLTF		:::::::::0:2:16:::::19:-9:42:::
307	6	0.00118227	TGTGCTGTGAGCCCTAATTCAGGAAACACACCTCTTGTCTTT	EEEEEEEEEEEEEEEEEEEEEEEEEEEEEEEEEEEEEEEEEE	TRAV8-6*00(239)		TRAJ29*00(203.3)	TRAC*00(259)	327|338|361|0|11||55.0		22|49|80|15|42||135.0												TGTGCTGTGAGCCCTAATTCAGGAAACACACCTCTTGTCTTT	36								CAVSPNSGNTPLVF		:::::::::0:-3:11:::::15:-2:42:::
308	6	0.00118227	TGTGCCAGCATGCAGGGGGCGGTTATTTCACCCCTCCACTTT	EEEEEEEEEEEEEEEEEEEEEEEEEEEEEEEEEEEEEEEEEE	TRBV2*00(339.8)	TRBD1*00(45)	TRBJ1-6*00(185.8)	TRBC1*00(9.2)	330|340|367|0|10||50.0	16|25|36|12|21||45.0	29|45|73|26|42||80.0												TGTGCCAGCATGCAGGGGGCGGTTATTTCACCCCTCCACTTT	36								CASMQGAVISPLHF		:::::::::0:-7:10:12:-4:1:21:26:-9:42:::
309	6	0.00118227	TGTGCCAGCAGTGTCGGGGCACAGGGGGCAGGCTACACCTTC	EEEEEEEEEEEEEEEEEEEEEEEEEEEEEEEEEEEEEEEEEE	TRBV6-1*00(364.2)	TRBD1*00(45)	TRBJ1-2*00(140)	TRBC1*00(109.8),TRBC2*00(99.2)	327|340|364|0|13||65.0	15|24|36|20|29||45.0	28|40|68|30|42||60.0	;											TGTGCCAGCAGTGTCGGGGCACAGGGGGCAGGCTACACCTTC	36								CASSVGAQGAGYTF		:::::::::0:-4:13:20:-3:0:29:30:-8:42:::
310	6	0.00118227	TGTGCCAGCAGTGGGAGGACAGGTTCAGATACGCAGTATTTT	EEEEEEEEEEEEEEEEEEEEEEEEEEEEEEEEEEEEEEEEEE	TRBV2*00(331)	TRBD1*00(35)	TRBJ2-3*00(159)	TRBC2*00(136.8),TRBC1*00(130.4)	330|343|367|0|13||65.0	13|20|36|16|23||35.0	24|41|69|25|42||85.0	;											TGTGCCAGCAGTGGGAGGACAGGTTCAGATACGCAGTATTTT	36								CASSGRTGSDTQYF		:::::::::0:-4:13:16:-1:-4:23:25:-4:42:::
311	6	0.00118227	TGTGCCAGCAGCCCACGACGGAACTCCTATGGCTACACCTTC	EEEEEEEEEEEEEEEEEEEEEEEEEEEEEEEEEEEEEEEEEE	TRBV7-2*00(173.3)		TRBJ1-2*00(208.2)	TRBC1*00(166.5)	330|342|367|0|12||60.0		24|40|68|26|42||80.0												TGTGCCAGCAGCCCACGACGGAACTCCTATGGCTACACCTTC	36								CASSPRRNSYGYTF		:::::::::0:-5:12:::::26:-4:42:::
312	6	0.00118227	TGCATCCAGATCACTCAGGGCGGATCTGAAAAGCTGGTCTTT	EEEEEEEEEEEEEEEEEEEEEEEEEEEEEEEEEEEEEEEEEE	TRAV26-2*00(207.5)		TRAJ57*00(277.5)	TRAC*00(53.3)	312|319|347|0|7||35.0		22|52|83|12|42||150.0												TGCATCCAGATCACTCAGGGCGGATCTGAAAAGCTGGTCTTT	36								CIQITQGGSEKLVF		:::::::::0:-8:7:::::12:-2:42:::
313	6	0.00118227	TGTGTTGTGACTTATAACTATGGTCAGAATTTTGTCTTT	EEEEEEEEEEEEEEEEEEEEEEEEEEEEEEEEEEEEEEE	TRAV8-2*00(278.8)		TRAJ26*00(265.3)	TRAC*00(90.8)	327|337|361|0|10||50.0		23|49|80|13|39||130.0												TGTGTTGTGACTTATAACTATGGTCAGAATTTTGTCTTT	36								CVVTYNYGQNFVF		:::::::::0:-4:10:::::13:-3:39:::
314	6	0.00118227	TGTGCTGTGACTAATACTGGAGGCTTCAAAACTATCTTT	EEEEEEEEEEEEEEEEEEEEEEEEEEEEEEEEEEEEEEE	TRAV8-6*00(280)		TRAJ9*00(202.5)	TRAC*00(193.8)	327|337|361|0|10||50.0		23|50|81|12|39||135.0												TGTGCTGTGACTAATACTGGAGGCTTCAAAACTATCTTT	36								CAVTNTGGFKTIF		:::::::::0:-4:10:::::12:-3:39:::
315	6	0.00118227	TGTGCCAGCAGTTTTGGACAGGGAGGTGAGCAGTTCTTC	EEEEEEEEEEEEEEEEEEEEEEEEEEEEEEEEEEEEEEE	TRBV6-6*00(301.5)	TRBD1*00(40)	TRBJ2-1*00(162.5)	TRBC2*00(123.2),TRBC1*00(117.8)	327|340|364|0|13||65.0	13|21|36|15|23||40.0	29|42|70|26|39||65.0	;											TGTGCCAGCAGTTTTGGACAGGGAGGTGAGCAGTTCTTC	36								CASSFGQGGEQFF		:::::::::0:-4:13:15:-1:-3:23:26:-9:39:::
316	6	0.00118227	TGTGCCAGCAGCCCGGACCCCCCGCAGACCCAGTACTTC	EEEEEEEEEEEEEEEEEEEEEEEEEEEEEEEEEEEEEEE	TRBV6-2*00(180),TRBV6-3*00(180)	TRBD1*00(25),TRBD2*00(25)	TRBJ2-5*00(184.2)	TRBC2*00(314.2),TRBC1*00(292.8)	327|338|364|0|11||55.0;327|338|364|0|11||55.0	1|6|36|17|22||25.0;4|9|48|20|25||25.0	26|40|68|25|39||70.0	;											TGTGCCAGCAGCCCGGACCCCCCGCAGACCCAGTACTTC	36								CASSPDPPQTQYF		:::::::::0:-6:11:17:11:-18:22:25:-6:39:::
317	6	0.00118227	TGTGCCAGCAGCCGGAATGACAATCAGCCCCAGCATTTT	EEEEEEEEEEEEEEEEEEEEEEEEEEEEEEEEEEEEEEE	TRBV2*00(309)		TRBJ1-5*00(188.3)	TRBC1*00(178.2),TRBC2*00(178.2)	330|341|367|0|11||55.0		23|42|70|20|39||95.0	;											TGTGCCAGCAGCCGGAATGACAATCAGCCCCAGCATTTT	36								CASSRNDNQPQHF		:::::::::0:-6:11:::::20:-3:39:::
318	6	0.00118227	TGCATCGTCCCTATACAGGGAGCCCAGAAGCTGGTATTT	EEEEEEEEEEEEEEEEEEEEEEEEEEEEEEEEEEEEEEE	TRAV26-1*00(335.8)		TRAJ54*00(218)	TRAC*00(40)	312|321|348|0|9||45.0		25|49|80|15|39||120.0												TGCATCGTCCCTATACAGGGAGCCCAGAAGCTGGTATTT	36								CIVPIQGAQKLVF		:::::::::0:-7:9:::::15:-5:39:::
319	6	0.00118227	TGTGCTGTGACCGTTGCAGGCAACATGCTCACCTTT	EEEEEEEEEEEEEEEEEEEEEEEEEEEEEEEEEEEE	TRAV21*00(319.2)		TRAJ39*00(201.7)	TRAC*00(63.3)	324|334|356|0|10||50.0		30|52|83|14|36||110.0												TGTGCTGTGACCGTTGCAGGCAACATGCTCACCTTT	36								CAVTVAGNMLTF		:::::::::0:-2:10:::::14:-10:36:::
320	6	0.00118227	TGTGCCAGCGCGAGGGGAAATCAGCCCCAGCATTTT	EEEEEEEEEEEEEEEEEEEEEEEEEEEEEEEEEEEE	TRBV7-9*00(302.5)	TRBD1*00(25),TRBD2*00(25)	TRBJ1-5*00(180)	TRBC1*00(143.2)	330|339|367|0|9||45.0	17|22|36|12|17||25.0;27|32|48|11|16||25.0	24|42|70|18|36||90.0												TGTGCCAGCGCGAGGGGAAATCAGCCCCAGCATTTT	36								CASARGNQPQHF		:::::::::0:-8:9:12:-5:-2:17:18:-4:36:::
321	6	0.00118227	TGTGCAGAGACCTACAATAACAATGACATGCGCTTT	EEEEEEEEEEEEEEEEEEEEEEEEEEEEEEEEEEEE	TRAV13-2*00(474.7)		TRAJ43*00(192.5)	TRAC*00(63.3)	327|337|360|0|10||50.0		19|43|74|12|36||120.0												TGTGCAGAGACCTACAATAACAATGACATGCGCTTT	36								CAETYNNNDMRF		:::::::::0:-3:10:::::12:1:36:::
322	6	0.00118227	TGCATCGTTCGGGGAGGTGCTGACGGACTCACCTTT	EEEEEEEEEEEEEEEEEEEEEEEEEEEEEEEEEEEE	TRAV26-1*00(250.8)		TRAJ45*00(268.3)	TRAC*00(143.3)	312|320|348|0|8||40.0		31|55|86|12|36||120.0												TGCATCGTTCGGGGAGGTGCTGACGGACTCACCTTT	36								CIVRGGADGLTF		:::::::::0:-8:8:::::12:-11:36:::
323	6	0.00118227	TGCACCCTCTGGTTCTGCAAGGCAACTGACCTTT	EEEEEEEEEEEEEEEEEEEEEEEEEEEEEEEEEE	TRAV26-2*00(218.2)		TRAJ22*00(193.3)	TRAC*00(105)	312|320|347|0|8|ST316C|24.0		25|52|83|7|34||135.0												TGCACCCTCTGGTTCTGCAAGGCAACTGACCTTT	36								CTLWFC_RQLTF		:::::::::0:-7:8:::::7:-5:34:::
324	6	0.00118227	TGTGCTGTGAACGGTGGAAACAAGCTGGTCTTT	EEEEEEEEEEEEEEEEEEEEEEEEEEEEEEEEE	TRAV36DV7*00(272.7)		TRAJ47*00(182.3)	TRAC*00(16.7)	327|336|360|0|9||45.0		27|46|77|14|33|SA36G|79.0												TGTGCTGTGAACGGTGGAAACAAGCTGGTCTTT	36								CAVNGGNKLVF		:::::::::0:-4:9:::::14:-7:33:::
325	6	0.00118227	TGTGCAGCAAGACCAAATGACAAGATCATCTTT	EEEEEEEEEEEEEEEEEEEEEEEEEEEEEEEEE	TRAV23DV6*00(322.5)		TRAJ30*00(158.3)	TRAC*00(84)	351|362|384|0|11||55.0		29|46|77|16|33||85.0												TGTGCAGCAAGACCAAATGACAAGATCATCTTT	36								CAARPNDKIIF		:::::::::0:-2:11:::::16:-9:33:::
326	6	0.00118227	TGTGGAGCAGACTGGGGCACACCTCTTGTCTTT	EEEEEEEEEEEEEEEEEEEEEEEEEEEEEEEEE	TRAV34*00(336.7)		TRAJ29*00(210)	TRAC*00(164.2)	324|336|357|0|12||60.0		33|49|80|17|33||80.0												TGTGGAGCAGACTGGGGCACACCTCTTGTCTTT	36								CGADWGTPLVF		:::::::::0:-1:12:::::17:-13:33:::
327	5	0.000985222	TGTGGAGCAGACATGTATCCCATGCTGGTGGTACTAGCTATGGAAAGCTGACATTT	EEEEEEEEEEEEEEEEEEEEEEEEEEEEEEEEEEEEEEEEEEEEEEEEEEEEEEEE	TRAV34*00(236)		TRAJ52*00(252)	TRAC*00(189)	324|340|357|0|16||80.0		23|58|89|21|56||175.0												TGTGGAGCAGACATGTATCCCATGCTGGTGGTACTAGCTATGGAAAGCTGACATTT	36								CGADMYPML_GTSYGKLTF		:::::::::0:3:16:::::21:-3:56:::
328	5	0.000985222	TGTGCCAGCAGTTACTCAGGACTAGCGGGGATTTACAATGAGCAGTTCTTC	EEEEEEEEEEEEEEEEEEEEEEEEEEEEEEEEEEEEEEEEEEEEEEEEEEE	TRBV6-2*00(137.5),TRBV6-3*00(137.5),TRBV6-5*00(137.5),TRBV6-6*00(137.5)	TRBD2*00(55)	TRBJ2-1*00(172.5)	TRBC2*00(242.5)	327|344|364|0|17||85.0;327|344|364|0|17||85.0;327|344|364|0|17||85.0;327|344|364|0|17||85.0	17|28|48|18|29||55.0	24|42|70|33|51||90.0												TGTGCCAGCAGTTACTCAGGACTAGCGGGGATTTACAATGAGCAGTTCTTC	36								CASSYSGLAGIYNEQFF		:::::::::0:0:17:18:-1:-4:29:33:-4:51:::
329	5	0.000985222	TGCGCCAGCAGCCAAGGGAAGGCGGGGGGCCGGACAGATACGCAGTATTTT	EEEEEEEEEEEEEEEEEEEEEEEEEEEEEEEEEEEEEEEEEEEEEEEEEEE	TRBV4-3*00(219)	TRBD1*00(30),TRBD2*00(29)	TRBJ2-3*00(131)	TRBC2*00(150),TRBC1*00(143.6)	327|343|364|0|16||80.0	18|24|36|24|30||30.0;23|34|48|21|31|DA28|29.0	23|41|69|33|51||90.0	;											TGCGCCAGCAGCCAAGGGAAGGCGGGGGGCCGGACAGATACGCAGTATTTT	36								CASSQGKAGGRTDTQYF		:::::::::0:-1:16:24:-6:0:30:33:-3:51:::
330	5	0.000985222	TGCGCCAGCAGACCGATTGGGACAGGGGGCCTGAACACTGAAGCTTTCTTT	EEEEEEEEEEEEEEEEEEEEEEEEEEEEEEEEEEEEEEEEEEEEEEEEEEE	TRBV5-1*00(369)	TRBD1*00(60)	TRBJ1-1*00(131)	TRBC1*00(72.8),TRBC2*00(66.4)	327|338|363|0|11||55.0	12|24|36|18|30||60.0	20|40|68|31|51||100.0	;											TGCGCCAGCAGACCGATTGGGACAGGGGGCCTGAACACTGAAGCTTTCTTT	36								CASRPIGTGGLNTEAFF		:::::::::0:-5:11:18:0:0:30:31:0:51:::
331	5	0.000985222	TGCATCGTCAGAGTCGTCGGCTCTGGGGCTGGGAGTTACCAACTCACTTTC	EEEEEEEEEEEEEEEEEEEEEEEEEEEEEEEEEEEEEEEEEEEEEEEEEEE	TRAV26-1*00(238)		TRAJ28*00(260)	TRAC*00(75)	312|336|348|0|25|I328TSA330G|83.0		24|55|86|20|51||155.0												TGCATCGTCAGAGTCGTCGGCTCTGGGGCTGGGAGTTACCAACTCACTTTC	36								CIVRVVGSGAGSYQLTF		:::::::::0:8:25:::::20:-4:51:::
332	5	0.000985222	TGTGCTCTGAGTGAGGGAAATACCGGCACTGCCAGTAAACTCACCTTT	EEEEEEEEEEEEEEEEEEEEEEEEEEEEEEEEEEEEEEEEEEEEEEEE	TRAV9-2*00(349.8)		TRAJ44*00(235)	TRAC*00(76.6)	324|338|358|0|14||70.0		21|52|83|17|48||155.0												TGTGCTCTGAGTGAGGGAAATACCGGCACTGCCAGTAAACTCACCTTT	36								CALSEGNTGTASKLTF		:::::::::0:0:14:::::17:-1:48:::
333	5	0.000985222	TGTGCTGTGAGTGCATTCGCTGATAGCAACACAGGCAAACTAATCTTT	EEEEEEEEEEEEEEEEEEEEEEEEEEEEEEEEEEEEEEEEEEEEEEEE	TRAV8-4*00(283)		TRAJ37*00(203)	TRAC*00(88)	327|340|361|0|13||65.0		28|51|82|25|48||115.0												TGTGCTGTGAGTGCATTCGCTGATAGCAACACAGGCAAACTAATCTTT	36								CAVSAFADSNTGKLIF		:::::::::0:-1:13:::::25:-8:48:::
334	5	0.000985222	TGTGCTGTGAGTAATGCTGGTGGTACTAGCTATGGAAAGCTGACATTT	EEEEEEEEEEEEEEEEEEEEEEEEEEEEEEEEEEEEEEEEEEEEEEEE	TRAV8-4*00(267),TRAV8-2*00(235)		TRAJ52*00(261)	TRAC*00(11)	327|339|361|0|12||60.0;327|339|361|0|12|ST331C|44.0		21|58|89|11|48||185.0												TGTGCTGTGAGTAATGCTGGTGGTACTAGCTATGGAAAGCTGACATTT	36								CAVSNAGGTSYGKLTF		:::::::::0:-2:12:::::11:-1:48:::
335	5	0.000985222	TGTGCCAGTAGTCCATCGGACAGGAATAGCAATCAGCCCCAGCATTTT	EEEEEEEEEEEEEEEEEEEEEEEEEEEEEEEEEEEEEEEEEEEEEEEE	TRBV19*00(332)	TRBD1*00(35)	TRBJ1-5*00(220)	TRBC1*00(69.8),TRBC2*00(69.8)	327|339|364|0|12||60.0	13|20|36|17|24||35.0	19|42|70|25|48||115.0	;											TGTGCCAGTAGTCCATCGGACAGGAATAGCAATCAGCCCCAGCATTTT	36								CASSPSDRNSNQPQHF		:::::::::0:-5:12:17:-1:-4:24:25:1:48:::
336	5	0.000985222	TGTGCCAGCGCTAAAAGGCCTCAGCCAACCTACAATGAGCAGTTCTTC	EEEEEEEEEEEEEEEEEEEEEEEEEEEEEEEEEEEEEEEEEEEEEEEE	TRBV2*00(133)		TRBJ2-1*00(148)	TRBC2*00(295),TRBC1*00(275.8)	330|339|367|0|9||45.0		22|42|70|28|48||100.0	;											TGTGCCAGCGCTAAAAGGCCTCAGCCAACCTACAATGAGCAGTTCTTC	36								CASAKRPQPTYNEQFF		:::::::::0:-8:9:::::28:-2:48:::
337	5	0.000985222	TGTGCCAGCAGTCCCCCGGACGGGAGCTCCTACAATGAGCAGTTCTTC	EEEEEEEEEEEEEEEEEEEEEEEEEEEEEEEEEEEEEEEEEEEEEEEE	TRBV27*00(285)	TRBD1*00(25),TRBD2*00(25)	TRBJ2-1*00(189)	TRBC2*00(224),TRBC1*00(214.4)	327|339|364|0|12||60.0	1|6|36|12|17||25.0;13|18|48|14|19||25.0	16|42|70|22|48||130.0	;											TGTGCCAGCAGTCCCCCGGACGGGAGCTCCTACAATGAGCAGTTCTTC	36								CASSPPDGSSYNEQFF		:::::::::0:-5:12:12:11:-18:17:22:4:48:::
338	5	0.000985222	TGTGCCAGCAGCTTCGACCCGGACAGGCTGGGTTCACCCCTCCACTTT	EEEEEEEEEEEEEEEEEEEEEEEEEEEEEEEEEEEEEEEEEEEEEEEE	TRBV9*00(459)	TRBD1*00(35)	TRBJ1-6*00(159)		327|339|363|0|12||60.0	13|20|36|20|27||35.0	29|45|73|32|48||80.0												TGTGCCAGCAGCTTCGACCCGGACAGGCTGGGTTCACCCCTCCACTTT	36								CASSFDPDRLGSPLHF		:::::::::0:-4:12:20:-1:-4:27:32:-9:48:::
339	5	0.000985222	TGTGCCAGCAGCCGTCGGACTAGCGGGGCGTTTCAGGTGCAGTTCTTC	EEEEEEEEEEEEEEEEEEEEEEEEEEEEEEEEEEEEEEEEEEEEEEEE	TRBV11-2*00(175)	TRBD2*00(55)	TRBJ2-1*00(128.8)	TRBC2*00(228.5)	330|342|367|0|12||60.0	17|28|48|16|27||55.0	32|42|70|38|48||50.0												TGTGCCAGCAGCCGTCGGACTAGCGGGGCGTTTCAGGTGCAGTTCTTC	36								CASSRRTSGAFQVQFF		:::::::::0:-5:12:16:-1:-4:27:38:-12:48:::
340	5	0.000985222	TGTGCCAGCAGGCACTCCTCGGCAGGGAGAAATGAAAAACTGTTTTTT	EEEEEEEEEEEEEEEEEEEEEEEEEEEEEEEEEEEEEEEEEEEEEEEE	TRBV6-5*00(303.8)	TRBD1*00(25),TRBD2*00(25)	TRBJ1-4*00(181)	TRBC1*00(145.6),TRBC2*00(145.6)	327|338|364|0|11||55.0	16|21|36|22|27||25.0;25|30|48|24|29||25.0	25|43|71|30|48||90.0	;											TGTGCCAGCAGGCACTCCTCGGCAGGGAGAAATGAAAAACTGTTTTTT	36								CASRHSSAGRNEKLFF		:::::::::0:-6:11:22:-4:-3:27:30:-5:48:::
341	5	0.000985222	TGTGCCAGCAGACCAGCGACAGGCACCTATAATTCACCCCTCCACTTT	EEEEEEEEEEEEEEEEEEEEEEEEEEEEEEEEEEEEEEEEEEEEEEEE	TRBV27*00(349.8)	TRBD1*00(30)	TRBJ1-6*00(180)	TRBC1*00(148.8)	327|338|364|0|11||55.0	14|20|36|17|23||30.0	22|45|73|25|48||115.0												TGTGCCAGCAGACCAGCGACAGGCACCTATAATTCACCCCTCCACTTT	36								CASRPATGTYNSPLHF		:::::::::0:-6:11:17:-2:-4:23:25:-2:48:::
342	5	0.000985222	TGTGTGGTGAGCCCTATGAACACAGGCTTTCAGAAACTTGTATTT	EEEEEEEEEEEEEEEEEEEEEEEEEEEEEEEEEEEEEEEEEEEEE	TRAV10*00(269)		TRAJ8*00(245)	TRAC*00(203.8)	330|342|363|0|12||60.0		19|49|80|15|45||150.0												TGTGTGGTGAGCCCTATGAACACAGGCTTTCAGAAACTTGTATTT	36								CVVSPMNTGFQKLVF		:::::::::0:-1:12:::::15:1:45:::
343	5	0.000985222	TGTGCTGTGAGTGATCGGGCTGGTGGCTACAATAAGCTGATTTTT	EEEENNNNNNNNNNNNNNNNNNNNNNNNNNNNNEEEEEEEEEEEE	TRAV8-4*00(429.2),TRAV8-2*00(380.6)		TRAJ4*00(238)	TRAC*00(76)	327|343|361|0|16||80.0;327|343|361|0|16|ST331C|64.0		26|52|83|19|45||130.0												TGTGCTGTGAGTGATCGGGCTGGTGGCTACAATAAGCTGATTTTT	36								CAVSDRAGGYNKLIF		:::::::::0:2:16:::::19:-6:45:::
344	5	0.000985222	TGTGCTGTGAGTAATAGTGGAGGTAGCAACTATAAACTGACATTT	EEEEEEEEEEEEEEEEEEEEEEEEEEEEEEEEEEEEEEEEEEEEE	TRAV8-6*00(269)		TRAJ53*00(243)	TRAC*00(152)	327|339|361|0|12||60.0		22|55|86|12|45||165.0												TGTGCTGTGAGTAATAGTGGAGGTAGCAACTATAAACTGACATTT	36								CAVSNSGGSNYKLTF		:::::::::0:-2:12:::::12:-2:45:::
345	5	0.000985222	TGTGCTGTGAGCGGGAGTGGAGGTAGCAACTATAAACTGACATTT	EEEEEEEEEEEEEEEEEEEEEEEEEEEEEEEEEEEEEEEEEEEEE	TRAV8-4*00(391),TRAV8-2*00(342.4)		TRAJ53*00(253)	TRAC*00(75)	327|338|361|0|11||55.0;327|338|361|0|11|ST331C|39.0		25|55|86|15|45||150.0												TGTGCTGTGAGCGGGAGTGGAGGTAGCAACTATAAACTGACATTT	36								CAVSGSGGSNYKLTF		:::::::::0:-3:11:::::15:-5:45:::
346	5	0.000985222	TGTGCCATCAGTCGCTGGGACTCCGGTACTTACGAGCAGTACTTC	EEEEEEEEEEEEEEEEEEEEEEEEEEEEEEEEEEEEEEEEEEEEE	TRBV10-3*00(231)	TRBD2*00(30)	TRBJ2-7*00(198.8)	TRBC2*00(222.8),TRBC1*00(203.6)	327|339|364|0|12||60.0	16|22|48|16|22||30.0	24|39|67|30|45||75.0	;											TGTGCCATCAGTCGCTGGGACTCCGGTACTTACGAGCAGTACTTC	36								CAISRWDSGTYEQYF		:::::::::0:-5:12:16:0:-10:22:30:-4:45:::
347	5	0.000985222	TGTGCCAGCAGTTTTAGCGGGGGGGCGGTAGAGACCCAGTACTTC	EEEEEEEEEEEEEEEEEEEEEEEEEEEEEEEEEEEEEEEEEEEEE	TRBV6-5*00(337.6)	TRBD2*00(44)	TRBJ2-5*00(168)	TRBC2*00(149),TRBC1*00(145.8)	327|340|364|0|13||65.0	21|33|48|14|26|SA28G|44.0	24|40|68|29|45||80.0	;											TGTGCCAGCAGTTTTAGCGGGGGGGCGGTAGAGACCCAGTACTTC	36								CASSFSGGAVETQYF		:::::::::0:-4:13:14:-5:1:26:29:-4:45:::
348	5	0.000985222	TGTGCCAGCAGTTTAGGGAGAGATAGCAATCAGCCCCAGCATTTT	EEEEEEEEEEEEEEEEEEEEEEEEEEEEEEEEEEEEEEEEEEEEE	TRBV2*00(180)	TRBD2*00(25)	TRBJ1-5*00(205)	TRBC1*00(214.4),TRBC2*00(198.4)	330|342|367|0|12||60.0	25|30|48|15|20||25.0	19|42|70|22|45||115.0	;											TGTGCCAGCAGTTTAGGGAGAGATAGCAATCAGCCCCAGCATTTT	36								CASSLGRDSNQPQHF		:::::::::0:-5:12:15:-9:-2:20:22:1:45:::
349	5	0.000985222	TGTGCCAGCAGTTCTGGAGCGTCGACTAATGAAAAACTGTTTTTT	EEEEEEEEEEEEEEEEEEEEEEEEEEEEEEEEEEEEEEEEEEEEE	TRBV6-2*00(174.8),TRBV6-3*00(174.8)		TRBJ1-4*00(210)	TRBC1*00(190.8)	327|340|364|0|13||65.0;327|340|364|0|13||65.0		22|43|71|24|45||105.0												TGTGCCAGCAGTTCTGGAGCGTCGACTAATGAAAAACTGTTTTTT	36								CASSSGASTNEKLFF		:::::::::0:-4:13:::::24:-2:45:::
350	5	0.000985222	TGTGCCAGCAGTCAGAGGGACAGCTCTGGAAACACCATATATTTT	EEEEEEEEEEEEEEEEEEEEEEEEEEEEEEEEEEEEEEEEEEEEE	TRBV6-6*00(329)	TRBD1*00(25),TRBD2*00(25)	TRBJ1-3*00(187)		327|339|364|0|12||60.0	12|17|36|16|21||25.0;16|21|48|16|21||25.0	18|42|70|21|45||120.0												TGTGCCAGCAGTCAGAGGGACAGCTCTGGAAACACCATATATTTT	36								CASSQRDSSGNTIYF		:::::::::0:-5:12:16:0:-7:21:21:2:45:::
351	5	0.000985222	TGTGCCAGCAGTAGGCAGGACAGGGGGACAGAGACCCAGTACTTC	EEEEEEEEEEEEEEEEEEEEEEEEEEEEEEEEEEEEEEEEEEEEE	TRBV27*00(107.5)	TRBD1*00(50)	TRBJ2-5*00(173.8)	TRBC2*00(277.3),TRBC1*00(265.3)	327|339|364|0|12||60.0	13|23|36|17|27||50.0	24|40|68|29|45||80.0	;											TGTGCCAGCAGTAGGCAGGACAGGGGGACAGAGACCCAGTACTTC	36								CASSRQDRGTETQYF		:::::::::0:-5:12:17:-1:-1:27:29:-4:45:::
352	5	0.000985222	TGTGCCAGCAGCTCCCTTATCGACAGGGGGAACGGCTACACCTTC	EEEEEEEEEEEEEEEEEEEEEEEEEEEEEEEEEEEEEEEEEEEEE	TRBV5-5*00(197.8),TRBV5-8*00(188.2)	TRBD1*00(45)	TRBJ1-2*00(186)	TRBC1*00(235.6)	327|340|363|0|13||65.0;327|340|363|0|13||65.0	14|23|36|21|30||45.0	28|40|68|33|45||60.0												TGTGCCAGCAGCTCCCTTATCGACAGGGGGAACGGCTACACCTTC	36								CASSSLIDRGNGYTF		:::::::::0:-3:13:21:-2:-1:30:33:-8:45:::
353	5	0.000985222	TGTGCCAGCAGCGTTGTGGGGGAGATGACAGATACGCAGTATTTT	EEEEEEEEEEEEEEEEEEEEEEEEEEEEEEEEEEEEEEEEEEEEE	TRBV9*00(163)	TRBD1*00(25),TRBD2*00(25)	TRBJ2-3*00(177.8)	TRBC2*00(326.4)	327|341|363|0|14||70.0	18|23|36|17|22||25.0;25|30|48|19|24||25.0	23|41|69|27|45||90.0												TGTGCCAGCAGCGTTGTGGGGGAGATGACAGATACGCAGTATTTT	36								CASSVVGEMTDTQYF		:::::::::0:-2:14:17:-6:-1:22:27:-3:45:::
354	5	0.000985222	TGTGCCAGCAGATCAACAGGTTTTAACACCGGGGAGCTGTTTTTT	EEEEEEEEEEEEEEEEEEEEEEEEEEEEEEEEEEEEEEEEEEEEE	TRBV6-2*00(346),TRBV6-3*00(346),TRBV6-5*00(330)	TRBD1*00(25)	TRBJ2-2*00(191.8)	TRBC1*00(74),TRBC2*00(74)	327|338|364|0|11||55.0;327|338|364|0|11||55.0;327|338|364|0|11||55.0	15|20|36|15|20||25.0	22|43|71|24|45||105.0	;											TGTGCCAGCAGATCAACAGGTTTTAACACCGGGGAGCTGTTTTTT	36								CASRSTGFNTGELFF		:::::::::0:-6:11:15:-3:-4:20:24:-2:45:::
355	5	0.000985222	TGTGCCAGCAGAGAACCAGGGGGAGGGAACACTGAAGCTTTCTTT	EEEEEEEEEEEEEEEEEEEEEEEEEEEEEEEEEEEEEEEEEEEEE	TRBV6-3*00(438),TRBV6-2*00(418)	TRBD1*00(35),TRBD2*00(30)	TRBJ1-1*00(149)		327|338|364|0|11||55.0;327|338|364|0|11||55.0	16|23|36|16|23||35.0;25|31|48|20|26||30.0	21|40|68|26|45||95.0												TGTGCCAGCAGAGAACCAGGGGGAGGGAACACTGAAGCTTTCTTT	36								CASREPGGGNTEAFF		:::::::::0:-6:11:16:-4:-1:23:26:-1:45:::
356	5	0.000985222	TGTGCAGAGAAGGAGGAGGAAACCAGTGGCTCTAGGTTGACCTTT	EEEEEEEEEEEEEEEEEEEEEEEEEEEEEEEEEEEEEEEEEEEEE	TRAV13-2*00(261)		TRAJ58*00(236.3)	TRAC*00(82.5)	327|338|360|0|11||55.0		25|52|83|18|45||135.0												TGTGCAGAGAAGGAGGAGGAAACCAGTGGCTCTAGGTTGACCTTT	36								CAEKEEETSGSRLTF		:::::::::0:-2:11:::::18:-5:45:::
357	5	0.000985222	TGCAGTGCTAGAGATAGAAGCGGTCCGGCAGATACGCAGTATTTT	EEEEEEEEEEEEEEEEEEEEEEEEEEEEEEEEEEEEEEEEEEEEE	TRBV20-1*00(128)	TRBD2*00(25)	TRBJ2-3*00(178)	TRBC2*00(377)	321|336|355|0|15||75.0	22|27|48|18|23||25.0	24|41|69|28|45||85.0												TGCAGTGCTAGAGATAGAAGCGGTCCGGCAGATACGCAGTATTTT	36								CSARDRSGPADTQYF		:::::::::0:1:15:18:-6:-5:23:28:-4:45:::
358	5	0.000985222	TGTGCTGTGGGTCGATTCTGGTGGCTACAATAAGCTGATTTTT	EEEEEEEEEEEEEEEEEEEEEEEEEEEEEEEEEEEEEEEEEEE	TRAV8-3*00(170)		TRAJ4*00(244)	TRAC*00(199)	327|339|361|0|12||60.0		24|52|83|15|43||140.0												TGTGCTGTGGGTCGATTCTGGTGGCTACAATAAGCTGATTTTT	36								CAVGRFW_GYNKLIF		:::::::::0:-2:12:::::15:-4:43:::
359	5	0.000985222	TGTGCTCTGAGTCATAATAACCAGGGAGGAAAGCTTATCTTC	EEEEEEEEEEEEEEEEEEEEEEEEEEEEEEEEEEEEEEEEEE	TRAV9-2*00(365.2)		TRAJ23*00(184.8)	TRAC*00(76)	324|336|358|0|12||60.0		26|52|83|16|42||130.0												TGTGCTCTGAGTCATAATAACCAGGGAGGAAAGCTTATCTTC	36								CALSHNNQGGKLIF		:::::::::0:-2:12:::::16:-6:42:::
360	5	0.000985222	TGTGCTGTCAACGAAAGGGCGGGCAGGAGAGCACTTACTTTT	EEEEEEEEEEEEEEEEEEEEEEEEEEEEEEEEEEEEEEEEEE	TRAV22*00(246)		TRAJ5*00(169)	TRAC*00(223.8)	318|326|351|0|8||40.0		26|49|80|19|42||115.0												TGTGCTGTCAACGAAAGGGCGGGCAGGAGAGCACTTACTTTT	36								CAVNERAGRRALTF		:::::::::0:-5:8:::::19:-6:42:::
361	5	0.000985222	TGTGCTGTGGCTCGGCGGGGAAGCCAAGGAAATCTCATCTTT	EEEEEEEEEEEEEEEEEEEEEEEEEEEEEEEEEEEEEEEEEE	TRAV22*00(294.8)		TRAJ42*00(213)	TRAC*00(159.8)	318|328|351|0|10||50.0		31|55|86|18|42||120.0												TGTGCTGTGGCTCGGCGGGGAAGCCAAGGAAATCTCATCTTT	36								CAVARRGSQGNLIF		:::::::::0:-3:10:::::18:-11:42:::
362	5	0.000985222	TGTGCTGTGGCCCCCTCTGGGGGTTACCAGAAAGTTACCTTT	EEEEEEEEEEEEEEEEEEEEEEEEEEEEEEEEEEEEEEEEEE	TRAV8-3*00(171),TRAV8-5*00(156)		TRAJ13*00(218)	TRAC*00(156)	327|337|361|0|10||50.0;		25|52|83|15|42||135.0												TGTGCTGTGGCCCCCTCTGGGGGTTACCAGAAAGTTACCTTT	36								CAVAPSGGYQKVTF		:::::::::0:-4:10:::::15:-5:42:::
363	5	0.000985222	TGTGCTGTGAGTTTTTCTGGTGGCTACAATAAGCTGATTTTT	EEEEEEEEEEEEEEEEEEEEEEEEEEEEEEEEEEEEEEEEEE	TRAV8-4*00(255)		TRAJ4*00(254)	TRAC*00(103)	327|339|361|0|12||60.0		22|52|83|12|42||150.0												TGTGCTGTGAGTTTTTCTGGTGGCTACAATAAGCTGATTTTT	36								CAVSFSGGYNKLIF		:::::::::0:-2:12:::::12:-2:42:::
364	5	0.000985222	TGTGCCGTGGACATGAACCCTCCCTCCGAGAAATTAACCTTT	EEEEEEEEEEEEEEEEEEEEEEEEEEEEEEEEEEEEEEEEEE	TRAV39*00(380)		TRAJ48*00(199)	TRAC*00(39)	318|333|351|0|15||75.0		37|52|83|27|42||75.0												TGTGCCGTGGACATGAACCCTCCCTCCGAGAAATTAACCTTT	36								CAVDMNPPSEKLTF		:::::::::0:2:15:::::27:-17:42:::
365	5	0.000985222	TGTGCCACCAGCAGCCTGACGGCGGATTCACCCCTCCACTTT	EEEEEEEEEEEEEEEEEEEEEEEEEEEEEEEEEEEEEEEEEE	TRBV15*00(193.2)		TRBJ1-6*00(151)	TRBC1*00(283.2),TRBC2*00(276.8)	327|341|364|0|14||70.0		28|45|73|25|42||85.0	;											TGTGCCACCAGCAGCCTGACGGCGGATTCACCCCTCCACTTT	36								CATSSLTADSPLHF		:::::::::0:-3:14:::::25:-8:42:::
366	5	0.000985222	TGTGCCAGTAGACAAACGCACGGGCTGAATGGCTACACCTTC	EEEEEEEEEEEEEEEEEEEEEEEEEEEEEEEEEEEEEEEEEE	TRBV19*00(233)		TRBJ1-2*00(199)	TRBC1*00(150),TRBC2*00(140.4)	327|338|364|0|11||55.0		26|40|68|28|42||70.0	;											TGTGCCAGTAGACAAACGCACGGGCTGAATGGCTACACCTTC	36								CASRQTHGLNGYTF		:::::::::0:-6:11:::::28:-6:42:::
367	5	0.000985222	TGTGCCAGCTCAGCATATTGGGATGTCGGGGAGCTGTTTTTT	EEEEEEEEEEEEEEEEEEEEEEEEEEEEEEEEEEEEEEEEEE	TRBV18*00(325)		TRBJ2-2*00(180.8)	TRBC2*00(45)	330|342|367|0|12||60.0		27|43|71|26|42||80.0												TGTGCCAGCTCAGCATATTGGGATGTCGGGGAGCTGTTTTTT	36								CASSAYWDVGELFF		:::::::::0:-5:12:::::26:-7:42:::
368	5	0.000985222	TGTGCCAGCAGTTGGGACAGGGTGGGGGACGAGCAGTACTTC	EEEEEEEEEEEEEEEEEEEEEEEEEEEEEEEEEEEEEEEEEE	TRBV6-1*00(227)	TRBD1*00(45)	TRBJ2-7*00(179)	TRBC1*00(223),TRBC2*00(223)	327|339|364|0|12||60.0	12|21|36|13|22||45.0	25|39|67|28|42||70.0	;											TGTGCCAGCAGTTGGGACAGGGTGGGGGACGAGCAGTACTTC	36								CASSWDRVGDEQYF		:::::::::0:-5:12:13:0:-3:22:28:-5:42:::
369	5	0.000985222	TGTGCCAGCAGTTACTCGATGGGAGGTACGGTAGCTTTCTTT	EEEEEEEEEEEEEEEEEEEEEEEEEEEEEEEEEEEEEEEEEE	TRBV6-5*00(352),TRBV6-2*00(329.2),TRBV6-3*00(329.2)	TRBD2*00(30)	TRBJ1-1*00(178)	TRBC1*00(69.6),TRBC2*00(66.4)	327|346|364|0|19||95.0;327|346|364|0|19||95.0;327|346|364|0|19||95.0	25|31|48|20|26||30.0	30|40|68|32|42||50.0	;											TGTGCCAGCAGTTACTCGATGGGAGGTACGGTAGCTTTCTTT	36								CASSYSMGGTVAFF		:::::::::0:2:19:20:-9:-1:26:32:-10:42:::
370	5	0.000985222	TGTGCCAGCAGCTTACAGGGGGCCACAGATACGCAGTATTTT	EEEEEEEEEEEEEEEEEEEEEEEEEEEEEEEEEEEEEEEEEE	TRBV5-4*00(270)	TRBD1*00(45)	TRBJ2-3*00(178)	TRBC2*00(72.8),TRBC1*00(66.4)	327|341|363|0|14||70.0	15|24|36|14|23||45.0	22|41|69|23|42||95.0	;											TGTGCCAGCAGCTTACAGGGGGCCACAGATACGCAGTATTTT	36								CASSLQGATDTQYF		:::::::::0:-2:14:14:-3:0:23:23:-2:42:::
371	5	0.000985222	TGTGCCAGCAGCTTAGCATCTCCGAACACTGAAGCTTTCTTT	EEEEEEEEEEEEEEEEEEEEEEEEEEEEEEEEEEEEEEEEEE	TRBV7-9*00(384)		TRBJ1-1*00(178)	TRBC1*00(145.8),TRBC2*00(142.6)	330|347|367|0|17||85.0		21|40|68|23|42||95.0	;											TGTGCCAGCAGCTTAGCATCTCCGAACACTGAAGCTTTCTTT	36								CASSLASPNTEAFF		:::::::::0:0:17:::::23:-1:42:::
372	5	0.000985222	TGTGCCAGCAGCCTTAGCGGGGGGGCCGAGACCCAGTACTTC	EEEEEEEEEEEEEEEEEEEEEEEEEEEEEEEEEEEEEEEEEE	TRBV12-3*00(164.4)	TRBD2*00(49)	TRBJ2-5*00(178)	TRBC2*00(243),TRBC1*00(219.6)	330|341|367|0|11||55.0	21|34|48|14|27|SA28G|49.0	25|40|68|27|42||75.0	;											TGTGCCAGCAGCCTTAGCGGGGGGGCCGAGACCCAGTACTTC	36								CASSLSGGAETQYF		:::::::::0:-6:11:14:-5:2:27:27:-5:42:::
373	5	0.000985222	TGTGCAGTTGACAGAGGCTCAACCCTGGGGAGGCTATACTTT	EEEEEEEEEEEEEEEEEEEEEEEEEEEEEEEEEEEEEEEEEE	TRAV12-3*00(181)		TRAJ18*00(305)	TRAC*00(94)	330|336|363|0|6||30.0		22|55|86|9|42||165.0												TGTGCAGTTGACAGAGGCTCAACCCTGGGGAGGCTATACTTT	36								CAVDRGSTLGRLYF		:::::::::0:-7:6:::::9:-2:42:::
374	5	0.000985222	TGCGCCAGCAGCTTCGGACTAGCGGGGTCGGCCCAGTACTTC	EEEEEEEEEEEEEEEEEEEEEEEEEEEEEEEEEEEEEEEEEE	TRBV4-3*00(285)	TRBD2*00(55)	TRBJ2-5*00(144)	TRBC2*00(218),TRBC1*00(211.6)	327|339|364|0|12||60.0	17|28|48|15|26||55.0	29|40|68|31|42||55.0	;											TGCGCCAGCAGCTTCGGACTAGCGGGGTCGGCCCAGTACTTC	36								CASSFGLAGSAQYF		:::::::::0:-5:12:15:-1:-4:26:31:-9:42:::
375	5	0.000985222	TGCAGTGCTCCCGGCGGGTTTTATAATTCACCCCTCCACTTT	EEEEEEEEEEEEEEEEEEEEEEEEEEEEEEEEEEEEEEEEEE	TRBV20-1*00(195)	TRBD1*00(25),TRBD2*00(25)	TRBJ1-6*00(200)	TRBC1*00(191.2),TRBC2*00(188)	321|330|355|0|9||45.0	9|14|36|9|14||25.0;13|18|48|9|14||25.0	24|45|73|21|42||105.0	;											TGCAGTGCTCCCGGCGGGTTTTATAATTCACCCCTCCACTTT	36								CSAPGGFYNSPLHF		:::::::::0:-5:9:9:3:-10:14:21:-4:42:::
376	5	0.000985222	TGCAGTGCACCAAGCGGGGGGGCCACAGATACGCAGTATTTT	EEEEEEEEEEEEEEEEEEEEEEEEEEEEEEEEEEEEEEEEEE	TRBV20-1*00(248)	TRBD2*00(39)	TRBJ2-3*00(163)	TRBC2*00(186)	321|329|355|0|8||40.0	22|33|48|12|23|SA28G|39.0	22|41|69|23|42||95.0												TGCAGTGCACCAAGCGGGGGGGCCACAGATACGCAGTATTTT	36								CSAPSGGATDTQYF		:::::::::0:-6:8:12:-6:1:23:23:-2:42:::
377	5	0.000985222	TGTGCTACGGCCTCCAAATATGGAAACAAGCTGGTCTTT	EEEEEEEEEEEEEEEEEEEEEEEEEEEEEEEEEEEEEEE	TRAV17*00(266.3)		TRAJ47*00(254)	TRAC*00(113.8)	324|334|357|0|10||50.0		23|46|77|16|39|SA36G|99.0												TGTGCTACGGCCTCCAAATATGGAAACAAGCTGGTCTTT	36								CATASKYGNKLVF		:::::::::0:-3:10:::::16:-3:39:::
378	5	0.000985222	TGTGCCTTTCGGTCTGGCAACACAGGCAAACTAATCTTT	EEEEEEEEEEEEEEEEEEEEEEEEEEEEEEEEEEEEEEE	TRAV24*00(253)		TRAJ37*00(222)	TRAC*00(152)	333|342|363|0|9||45.0		24|51|82|12|39||135.0												TGTGCCTTTCGGTCTGGCAACACAGGCAAACTAATCTTT	36								CAFRSGNTGKLIF		:::::::::0:-1:9:::::12:-4:39:::
379	5	0.000985222	TGTGCCATCAGTAGGGCAGCAGAATACGAGCAGTACTTC	EEEEEEEEEEEEEEEEEEEEEEEEEEEEEEEEEEEEEEE	TRBV10-3*00(319)	TRBD2*00(25)	TRBJ2-7*00(167)	TRBC1*00(152),TRBC2*00(152)	327|339|364|0|12||60.0	28|33|48|12|17||25.0	24|39|67|24|39||75.0	;											TGTGCCATCAGTAGGGCAGCAGAATACGAGCAGTACTTC	36								CAISRAAEYEQYF		:::::::::0:-5:12:12:-12:1:17:24:-4:39:::
380	5	0.000985222	TGTGCCAGCAGTTGGGGGTCGCGCCAGCCCCAGCATTTT	EEEEEEEEEEEEEEEEEEEEEEEEEEEEEEEEEEEEEEE	TRBV6-5*00(232.2)	TRBD1*00(25)	TRBJ1-5*00(197)	TRBC1*00(118.8),TRBC2*00(115.6)	327|340|364|0|13||65.0	18|23|36|13|18||25.0	27|42|70|24|39||75.0	;											TGTGCCAGCAGTTGGGGGTCGCGCCAGCCCCAGCATTTT	36								CASSWGSRQPQHF		:::::::::0:-4:13:13:-6:-1:18:24:-7:39:::
381	5	0.000985222	TGTGCAGCAACTAGCTCAGGATACAGCACCCTCACCTTT	EEEEEEEEEEEEEEEEEEEEEEEEEEEEEEEEEEEEEEE	TRAV13-1*00(198)		TRAJ11*00(247)	TRAC*00(177.8)	324|334|357|0|10||50.0		25|49|80|15|39||120.0												TGTGCAGCAACTAGCTCAGGATACAGCACCCTCACCTTT	36								CAATSSGYSTLTF		:::::::::0:-3:10:::::15:-5:39:::
382	5	0.000985222	TGTGCAGCAAGTTCTTACAACTTCAACAAATTTTACTTT	EEEEEEEEEEEEEEEEEEEEEEEEEEEEEEEEEEEEEEE	TRAV29DV5*00(217)		TRAJ21*00(244)	TRAC*00(120)	345|356|378|0|11||55.0		20|44|75|15|39||120.0												TGTGCAGCAAGTTCTTACAACTTCAACAAATTTTACTTT	36								CAASSYNFNKFYF		:::::::::0:-2:11:::::15:0:39:::
[truncated: 569 more rows]

## Sheet: VCAA_SL9CD8_ClassICD8
cloneId	cloneCount	cloneFraction	clonalSequence	clonalSequenceQuality	allVHitsWithScore	allDHitsWithScore	allJHitsWithScore	allCHitsWithScore	allVAlignments	allDAlignments	allJAlignments	allCAlignments	nSeqFR1	minQualFR1	nSeqCDR1	minQualCDR1	nSeqFR2	minQualFR2	nSeqCDR2	minQualCDR2	nSeqFR3	minQualFR3	nSeqCDR3	minQualCDR3	nSeqFR4	minQualFR4	aaSeqFR1	aaSeqCDR1	aaSeqFR2	aaSeqCDR2	aaSeqFR3	aaSeqCDR3	aaSeqFR4	refPoints
[truncated: 366 more rows]

[truncated: 2 more sheets: VCAA_GagIICD8_ClassIICD8, VCAA_GagIICD4_ClassIICD4]
